# Supplementary material for: In inpatients with cirrhosis opioid use is common and associated with length of stay and persistent use post-discharge
Source: PLoS One. 2020 Feb 26;15(2):e0229497. doi: 10.1371/journal.pone.0229497 (PMC7043759; doi:10.1371/journal.pone.0229497)
Supplement: S1 File — (XLSM) [file pone.0229497.s001.xlsm]

## Sheet: Admissions
Study ID	Age (years)	SEX_DESCR	PRIM_RACE_DESCR	ACT_LOS_DAY_CNT	Exclude	NOTES
1	65.2658	FEMALE	BLACK OR AFRICAN AMERICAN	6
2	68.7836	FEMALE	WHITE OR CAUCASIAN	2
3	69.2192	FEMALE	WHITE OR CAUCASIAN	4
4	71.3041	MALE	WHITE OR CAUCASIAN	1
5	59.9014	MALE	WHITE OR CAUCASIAN	5
6	72.5041	MALE	BLACK OR AFRICAN AMERICAN	19
7	84.9178	MALE	WHITE OR CAUCASIAN	2
8	89.2521	MALE	WHITE OR CAUCASIAN	1
9	72.7178	FEMALE	WHITE OR CAUCASIAN	3
10	68.9425	MALE	WHITE OR CAUCASIAN	2
11	57.0795	FEMALE	WHITE OR CAUCASIAN	3
12	60.274	MALE	WHITE OR CAUCASIAN	5
13	57.1507	MALE	WHITE OR CAUCASIAN	3
14	83.9425	FEMALE	BLACK OR AFRICAN AMERICAN	2
15	58.7205	MALE	WHITE OR CAUCASIAN	2
16	66.4	MALE	WHITE OR CAUCASIAN	3	yes (prior transplant)
17	64.0767	MALE	WHITE OR CAUCASIAN	20	yes
18	61.9534	MALE	BLACK OR AFRICAN AMERICAN	4
19	65.0219	MALE	WHITE OR CAUCASIAN	1
20	74.3397	MALE	WHITE OR CAUCASIAN	13
21	58.4603	MALE	WHITE OR CAUCASIAN	6
22	67.3973	FEMALE	WHITE OR CAUCASIAN	3
23	82.9671	FEMALE	BLACK OR AFRICAN AMERICAN	7
24	46.4658	MALE	BLACK OR AFRICAN AMERICAN	6
25	45.4027	MALE	WHITE OR CAUCASIAN	3
26	51.4	MALE	BLACK OR AFRICAN AMERICAN	1
27	62	FEMALE	BLACK OR AFRICAN AMERICAN	3
28	62.5068	FEMALE	BLACK OR AFRICAN AMERICAN	1
29	57.8767	FEMALE	WHITE OR CAUCASIAN	3
30	64.5671	MALE	BLACK OR AFRICAN AMERICAN	6
31	63.0877	MALE	WHITE OR CAUCASIAN	16	yes
32	44.4192	MALE	WHITE OR CAUCASIAN	3
33	64.3452	MALE	BLACK OR AFRICAN AMERICAN	2
34	66.211	FEMALE	WHITE OR CAUCASIAN	23
35	62.7507	MALE	WHITE OR CAUCASIAN	6
36	41.1863	MALE	WHITE OR CAUCASIAN	2
37	76.2603	MALE	BLACK OR AFRICAN AMERICAN	0
38	65.3589	MALE	BLACK OR AFRICAN AMERICAN	2
39	58.0137	FEMALE	WHITE OR CAUCASIAN	5	yes (prior transplant)
40	63.6274	MALE	WHITE OR CAUCASIAN	6
41	64.4493	MALE	WHITE OR CAUCASIAN	4
42	58.9753	MALE	WHITE OR CAUCASIAN	2
43	47.3863	FEMALE	WHITE OR CAUCASIAN	5
44	65.6247	FEMALE	WHITE OR CAUCASIAN	2
45	65.1644	FEMALE	WHITE OR CAUCASIAN	3
46	57.4301	MALE	WHITE OR CAUCASIAN	3
47	42.1863	MALE	WHITE OR CAUCASIAN	4
48	72.3945	MALE	BLACK OR AFRICAN AMERICAN	2
49	61.7123	FEMALE	WHITE OR CAUCASIAN	2
50	52.611	MALE	WHITE OR CAUCASIAN	6
51	67.8932	MALE	WHITE OR CAUCASIAN	3
52	64.0685	FEMALE	WHITE OR CAUCASIAN	11
53	58.9562	MALE	WHITE OR CAUCASIAN	14
54	48.8822	MALE	WHITE OR CAUCASIAN	4
55	66.6027	MALE	WHITE OR CAUCASIAN	3
56	69.5616	FEMALE	BLACK OR AFRICAN AMERICAN	9	yes
57	72.0712	MALE	WHITE OR CAUCASIAN	3	yes
58	61.9479	FEMALE	WHITE OR CAUCASIAN	5
59	51.9781	MALE	WHITE OR CAUCASIAN	1
60	47.5808	MALE	BLACK OR AFRICAN AMERICAN	25
61	60.4548	MALE	WHITE OR CAUCASIAN	8	yes
62	73.3589	FEMALE	WHITE OR CAUCASIAN	3
63	52.4603	MALE	WHITE OR CAUCASIAN	9	yes
64	58.5479	MALE	WHITE OR CAUCASIAN	1	yes
65	43.2767	FEMALE	BLACK OR AFRICAN AMERICAN	2
66	48.8301	FEMALE	WHITE OR CAUCASIAN	6	yes
67	62.3041	MALE	BLACK OR AFRICAN AMERICAN	2
68	71.6082	FEMALE	WHITE OR CAUCASIAN	8	yes
69	60.3479	FEMALE	WHITE OR CAUCASIAN	4
70	64.9123	MALE	WHITE OR CAUCASIAN	4
71	53.0466	MALE	OTHER RACE	5
72	69.3233	MALE	ASIAN	1
73	60.7315	MALE	BLACK OR AFRICAN AMERICAN	4
74	62.3726	FEMALE	WHITE OR CAUCASIAN	9
75	54.3589	FEMALE	WHITE OR CAUCASIAN	1
76	53.2247	MALE	WHITE OR CAUCASIAN	1
77	57.2904	MALE	WHITE OR CAUCASIAN	3
78	54.8192	MALE	WHITE OR CAUCASIAN	6
79	40.6849	MALE	WHITE OR CAUCASIAN	5
80	45.5041	MALE	WHITE OR CAUCASIAN	6
81	67.6986	MALE	BLACK OR AFRICAN AMERICAN	4	yes
82	51.1507	MALE	WHITE OR CAUCASIAN	2
83	57.5452	FEMALE	WHITE OR CAUCASIAN	6
84	53.7233	FEMALE	WHITE OR CAUCASIAN	3
85	62.4137	MALE	BLACK OR AFRICAN AMERICAN	6		comfort care, DNR/DNI
86	58.1096	FEMALE	BLACK OR AFRICAN AMERICAN	2
87	59.3644	FEMALE	WHITE OR CAUCASIAN	2
88	66.9671	MALE	BLACK OR AFRICAN AMERICAN	7
89	65.8219	MALE	WHITE OR CAUCASIAN	2
90	66.0712	MALE	WHITE OR CAUCASIAN	9
91	78.9342	FEMALE	WHITE OR CAUCASIAN	13
92	52.7425	FEMALE	WHITE OR CAUCASIAN	6
93	54.9918	MALE	WHITE OR CAUCASIAN	3
94	56.9041	MALE	WHITE OR CAUCASIAN	5
95	66.1178	FEMALE	WHITE OR CAUCASIAN	3
96	59.8575	MALE	WHITE OR CAUCASIAN	4
97	59.4082	FEMALE	OTHER RACE	4
98	65.6959	MALE	WHITE OR CAUCASIAN	12
99	64.8384	MALE	WHITE OR CAUCASIAN	15
100	60.1699	FEMALE	WHITE OR CAUCASIAN	7	yes
101	70.9589	FEMALE	OTHER RACE	7	yes
102	46.7425	MALE	WHITE OR CAUCASIAN	7
103	54.9973	MALE	WHITE OR CAUCASIAN	2
104	63.9068	MALE	WHITE OR CAUCASIAN	2
105	72.5836	FEMALE	OTHER RACE	1
106	67.1534	MALE	WHITE OR CAUCASIAN	1
107	26.4192	MALE	BLACK OR AFRICAN AMERICAN	2
108	52.1014	MALE	WHITE OR CAUCASIAN	30
109	53.9753	MALE	WHITE OR CAUCASIAN	5
110	65.6521	MALE	BLACK OR AFRICAN AMERICAN	2
111	46.2877	MALE	WHITE OR CAUCASIAN	6
112	54.8356	MALE	WHITE OR CAUCASIAN	10	yes
113	66.3479	MALE	WHITE OR CAUCASIAN	4	yes
114	57.5014	MALE	WHITE OR CAUCASIAN	3
115	56.4521	MALE	WHITE OR CAUCASIAN	4
116	53.4767	MALE	WHITE OR CAUCASIAN	1
117	67.1534	FEMALE	WHITE OR CAUCASIAN	19
118	64.9014	MALE	WHITE OR CAUCASIAN	2
119	64.4603	MALE	WHITE OR CAUCASIAN	4	yes (prior transplant)
120	34.8466	MALE	WHITE OR CAUCASIAN	3
121	23.7918	MALE	WHITE OR CAUCASIAN	11
122	62.3534	MALE	WHITE OR CAUCASIAN	10
123	42.9918	MALE	BLACK OR AFRICAN AMERICAN	2
124	72.5288	FEMALE	WHITE OR CAUCASIAN	2
125	58.8658	MALE	WHITE OR CAUCASIAN	3
126	53.9616	FEMALE	WHITE OR CAUCASIAN	6
127	60.6137	FEMALE	WHITE OR CAUCASIAN	6
128	68.1068	MALE	BLACK OR AFRICAN AMERICAN	0
129	56.7425	FEMALE	WHITE OR CAUCASIAN	3
130	30.3836	FEMALE	OTHER RACE	4
131	59.4411	MALE	WHITE OR CAUCASIAN	3
132	54.7945	MALE	WHITE OR CAUCASIAN	4
133	50.0877	MALE	WHITE OR CAUCASIAN	3
134	55.5205	MALE	WHITE OR CAUCASIAN	16	yes
135	54.3479	FEMALE	WHITE OR CAUCASIAN	1
136	54.3808	MALE	OTHER RACE	2
137	74.5726	FEMALE	WHITE OR CAUCASIAN	4
138	56.9014	MALE	WHITE OR CAUCASIAN	1
139	57.0055	MALE	BLACK OR AFRICAN AMERICAN	4
140	65.2658	MALE	WHITE OR CAUCASIAN	5
141	67.526	MALE	WHITE OR CAUCASIAN	1	yes
142	75.2932	MALE	WHITE OR CAUCASIAN	8
143	60.4274	MALE	WHITE OR CAUCASIAN	5
144	56.5233	MALE	WHITE OR CAUCASIAN	2
145	68.7397	MALE	WHITE OR CAUCASIAN	2
146	72.9151	FEMALE	WHITE OR CAUCASIAN	3
147	54.3425	FEMALE	WHITE OR CAUCASIAN	2
148	60.8	MALE	WHITE OR CAUCASIAN	8
149	62.4986	MALE	BLACK OR AFRICAN AMERICAN	4
150	52.6712	FEMALE	ASIAN	4
151	50.1836	MALE	BLACK OR AFRICAN AMERICAN	16	yes
152	63.6055	MALE	WHITE OR CAUCASIAN	1
153	66.4658	MALE	WHITE OR CAUCASIAN	1
154	57.2247	MALE	WHITE OR CAUCASIAN	6
155	48.3068	FEMALE	BLACK OR AFRICAN AMERICAN	3
156	68.1397	FEMALE	WHITE OR CAUCASIAN	4
157	61.7123	MALE	WHITE OR CAUCASIAN	11
158	65.5151	FEMALE	WHITE OR CAUCASIAN	5
159	56.6438	MALE	BLACK OR AFRICAN AMERICAN	2
160	46.7014	FEMALE	WHITE OR CAUCASIAN	2
161	57.9534	MALE	WHITE OR CAUCASIAN	3
162	64.2849	FEMALE	WHITE OR CAUCASIAN	5
163	61.9041	MALE	BLACK OR AFRICAN AMERICAN	8
164	81.0822	MALE	WHITE OR CAUCASIAN	1
165	59.3014	FEMALE	WHITE OR CAUCASIAN	5
166	60.3781	MALE	WHITE OR CAUCASIAN	3
167	49.0301	MALE	BLACK OR AFRICAN AMERICAN	2	yes
168	55.5753	FEMALE	WHITE OR CAUCASIAN	4
169	60.7808	FEMALE	OTHER RACE	13
170	68.9151	FEMALE	BLACK OR AFRICAN AMERICAN	8	yes
171	45.6301	MALE	WHITE OR CAUCASIAN	8
172	49.8438	MALE	WHITE OR CAUCASIAN	3
173	57.811	FEMALE	WHITE OR CAUCASIAN	7	yes
174	60.2	FEMALE	WHITE OR CAUCASIAN	5
175	67.7562	MALE	WHITE OR CAUCASIAN	3
176	62.263	FEMALE	OTHER RACE	14
177	74.3123	MALE	WHITE OR CAUCASIAN	8
178	75.4932	MALE	OTHER RACE	19	yes
179	66.063	MALE	WHITE OR CAUCASIAN	6
180	62.1781	MALE	WHITE OR CAUCASIAN	8	yes
181	58.1562	MALE	BLACK OR AFRICAN AMERICAN	2
182	54.8055	MALE	ASIAN	2
183	54.6027	FEMALE	BLACK OR AFRICAN AMERICAN	10
184	49.6959	MALE	OTHER RACE	1
185	32.9397	FEMALE	OTHER RACE	3
186	51.6932	MALE	ASIAN	3
187	50.4356	FEMALE	WHITE OR CAUCASIAN	3
188	52.2274	FEMALE	WHITE OR CAUCASIAN	7	yes
189	30.0575	MALE	OTHER RACE	9
190	60.8877	MALE	WHITE OR CAUCASIAN	4
191	73.0356	FEMALE	BLACK OR AFRICAN AMERICAN	8
192	53.5425	MALE	WHITE OR CAUCASIAN	2
193	58.2822	MALE	WHITE OR CAUCASIAN	4
194	38.3315	MALE	WHITE OR CAUCASIAN	2
195	59.8438	FEMALE	WHITE OR CAUCASIAN	3
196	58.0438	FEMALE	WHITE OR CAUCASIAN	2
197	37.3671	MALE	WHITE OR CAUCASIAN	9
198	48.3425	FEMALE	WHITE OR CAUCASIAN	6
199	83.7288	FEMALE	WHITE OR CAUCASIAN	5
200	60.1781	MALE	WHITE OR CAUCASIAN	3
201	62.7644	MALE	WHITE OR CAUCASIAN	2
202	52.2274	MALE	WHITE OR CAUCASIAN	1
203	45.7753	MALE	WHITE OR CAUCASIAN	19
204	54.6055	MALE	WHITE OR CAUCASIAN	5
205	56.4384	MALE	WHITE OR CAUCASIAN	12
206	50.2055	FEMALE	WHITE OR CAUCASIAN	6
207	66.4603	MALE	BLACK OR AFRICAN AMERICAN	3
208	55.926	MALE	WHITE OR CAUCASIAN	1
209	64.0575	MALE	WHITE OR CAUCASIAN	2
210	66.1178	MALE	WHITE OR CAUCASIAN	4
211	61.1699	FEMALE	WHITE OR CAUCASIAN	10
212	54.3288	MALE	OTHER RACE	4
213	61.2055	FEMALE	UNKNOWN	3	yes (prior transplant)
214	47.8	MALE	WHITE OR CAUCASIAN	2
215	62.5753	MALE	WHITE OR CAUCASIAN	2
216	57.8137	FEMALE	WHITE OR CAUCASIAN	1	yes
217	56.8493	MALE	WHITE OR CAUCASIAN	22	yes
218	64.2521	MALE	WHITE OR CAUCASIAN	4
219	66.0795	MALE	WHITE OR CAUCASIAN	4
220	56.8548	FEMALE	WHITE OR CAUCASIAN	9	yes
221	62.8959	FEMALE	WHITE OR CAUCASIAN	5
222	65.3616	FEMALE	WHITE OR CAUCASIAN	2
223	59.9096	MALE	WHITE OR CAUCASIAN	4
224	57.3726	FEMALE	WHITE OR CAUCASIAN	7
225	50.0384	MALE	BLACK OR AFRICAN AMERICAN	4
226	48.7918	MALE	WHITE OR CAUCASIAN	21
227	57.6356	MALE	WHITE OR CAUCASIAN	4
228	55.7973	MALE	WHITE OR CAUCASIAN	2
229	45.9671	MALE	WHITE OR CAUCASIAN	3
230	62.2904	MALE	WHITE OR CAUCASIAN	3
231	63.663	FEMALE	WHITE OR CAUCASIAN	13
232	43.7644	MALE	WHITE OR CAUCASIAN	4	yes (prior transplant)
233	77.2247	FEMALE	WHITE OR CAUCASIAN	11
234	26.2877	MALE	ASIAN	4
235	57.3671	FEMALE	BLACK OR AFRICAN AMERICAN	10
236	73.8493	FEMALE	WHITE OR CAUCASIAN	2
237	62.1644	MALE	WHITE OR CAUCASIAN	4
238	24.7534	MALE	WHITE OR CAUCASIAN	10
239	44.3781	MALE	WHITE OR CAUCASIAN	4
240	71.3123	MALE	OTHER RACE	2
241	84.4822	FEMALE	BLACK OR AFRICAN AMERICAN	2
242	76.3233	MALE	WHITE OR CAUCASIAN	2
243	64.0438	MALE	WHITE OR CAUCASIAN	7
244	62.9699	MALE	WHITE OR CAUCASIAN	12	yes
245	57.3863	MALE	WHITE OR CAUCASIAN	9
246	38.6575	MALE	WHITE OR CAUCASIAN	0
247	74.0219	FEMALE	WHITE OR CAUCASIAN	1
248	57.1562	FEMALE	WHITE OR CAUCASIAN	1
249	49.5425	FEMALE	WHITE OR CAUCASIAN	3
250	61.6822	FEMALE	WHITE OR CAUCASIAN	5
251	72.4493	FEMALE	BLACK OR AFRICAN AMERICAN	13
252	41.1342	MALE	WHITE OR CAUCASIAN	3
253	47.6904	MALE	WHITE OR CAUCASIAN	4
254	65.3479	MALE	WHITE OR CAUCASIAN	6
255	82.9068	FEMALE	OTHER RACE	4
256	63.5781	MALE	WHITE OR CAUCASIAN	7
257	69.6164	MALE	OTHER RACE	2
258	58.663	FEMALE	WHITE OR CAUCASIAN	9
259	58.6329	FEMALE	WHITE OR CAUCASIAN	29
260	66.8274	FEMALE	BLACK OR AFRICAN AMERICAN	4	yes (prior transplant)
261	64.8575	MALE	WHITE OR CAUCASIAN	3
262	72.2137	MALE	WHITE OR CAUCASIAN	7
263	65.9918	MALE	WHITE OR CAUCASIAN	5	yes
264	71.6219	MALE	WHITE OR CAUCASIAN	2	yes
265	70.6658	MALE	WHITE OR CAUCASIAN	4
266	49.5123	FEMALE	WHITE OR CAUCASIAN	2
267	59.674	MALE	WHITE OR CAUCASIAN	9
268	37.6356	FEMALE	WHITE OR CAUCASIAN	14
269	50.5342	MALE	WHITE OR CAUCASIAN	4
270	63.8932	MALE	WHITE OR CAUCASIAN	3
271	56.8274	MALE	WHITE OR CAUCASIAN	5
272	88.6082	MALE	WHITE OR CAUCASIAN	13
273	41.7397	MALE	WHITE OR CAUCASIAN	3
274	53.6055	FEMALE	WHITE OR CAUCASIAN	4
275	48.9863	FEMALE	WHITE OR CAUCASIAN	8
276	54.1671	FEMALE	WHITE OR CAUCASIAN	2
277	58.7479	MALE	WHITE OR CAUCASIAN	3	yes
278	34.2384	MALE	WHITE OR CAUCASIAN	17
279	57.274	FEMALE	WHITE OR CAUCASIAN	4
280	53.8795	MALE	WHITE OR CAUCASIAN	3
281	63.4767	FEMALE	WHITE OR CAUCASIAN	6	yes (prior transplant)
282	82.137	MALE	WHITE OR CAUCASIAN	6
283	72.663	FEMALE	WHITE OR CAUCASIAN	1
284	51.9699	FEMALE	WHITE OR CAUCASIAN	3
285	62.6247	MALE	WHITE OR CAUCASIAN	10
286	88.2411	FEMALE	WHITE OR CAUCASIAN	9
287	52.3151	FEMALE	WHITE OR CAUCASIAN	3
288	61.474	MALE	WHITE OR CAUCASIAN	6
289	66.4384	MALE	OTHER RACE	5
290	44.0685	MALE	WHITE OR CAUCASIAN	7
291	71.6192	FEMALE	WHITE OR CAUCASIAN	3
292	56.4137	FEMALE	WHITE OR CAUCASIAN	2
293	66.989	MALE	WHITE OR CAUCASIAN	3
294	49.0904	FEMALE	WHITE OR CAUCASIAN	16
295	71.9918	FEMALE	WHITE OR CAUCASIAN	6
296	66.1973	MALE	WHITE OR CAUCASIAN	2
297	61.2575	MALE	WHITE OR CAUCASIAN	3
298	62.137	MALE	WHITE OR CAUCASIAN	3
299	67.2795	MALE	WHITE OR CAUCASIAN	4
300	64.4247	MALE	WHITE OR CAUCASIAN	29
301	68.263	MALE	WHITE OR CAUCASIAN	7
302	36.7233	MALE	WHITE OR CAUCASIAN	3
303	44.1616	MALE	WHITE OR CAUCASIAN	3
304	43.7123	FEMALE	WHITE OR CAUCASIAN	1	yes
305	51.7808	MALE	WHITE OR CAUCASIAN	3
306	57.0685	MALE	UNKNOWN	17
307	53.8	FEMALE	WHITE OR CAUCASIAN	4

## Sheet: Admission Details
Study ID	Death During Admission	Outpatient Opioid	Outpt Opioid #1	Outpt Opioid #2	Outpt Opioid #3	Outpt MED/day	Pall care consult	Referal to hospice	Comfort care	Pall Care Pain Recs	DNR/DNI at d/c	Details of pall care consult	Opioid at d/c	Additional opioid Rx	Dc opioid #1	Dc opioid #2	Dc opioid #3	Dc total MED	Dc daily MED
1	no
2	no
3	no
4	no
5	no
6	no
7	no	yes	oxycodone 20 mg daily (5 mg q6 prn)			30	no	no	no	no	yes	N/A	yes	no	oxycodone 5 mg q6h prn			unknown (continue old Rx)	30
8	no
9	no
10	no	yes	tramadol 200 mg daily (50 mg q6h prn)			20	no	no	no	no	no	N/A	yes	no	tramadol 50 mg q6h for 10 days			200	20
11	no
12	no	yes	morphine 30 mg daily (15 mg BID)	oxycodone 90 mg daily (15mg q4h)		165	no	no	no	no	no	N/A	yes	no	morphine 15 mg daily	oxycodone 5 mg q8h prn		240	37.5
13	no
14	no
15	no
18	no
19	no
20	no
21	no
22	no
23	no
24	no
25	no	no											yes	yes	oxycodone 5 mg q4h prn
26	no
27	no
28	no
29	no	no				0	no	no	no	no	no	N/A	yes	yes	tramadol 50 mg q6h			450	20
30	no
32	no	yes	oxycodone 20 mg daily (5 mg q6 prn)	tramadol 200 mg daily (50 q6h prn)		50	no	no	no	no	no	N/A	yes	no	oxycodone 5 mg q6h prn			unknown (continue old Rx)	30
33	no
34	no
35	no
36	no	no				0	no	no	no	no	no	N/A	no	no				0	0
37	no
38	no
40	no	no				0	no	no	no	no	no	N/A	no	no			0	0
41	no
42	no
43	no	no				0	no	no	no	no	no	N/A	yes	yes	tramadol 50 mg q6 prn for 5 days			100	20
44	no
45	no
46	no
47	no
48	no
49	no
50	no
51	no
52	no
53	no	yes	oxycodone 15 mg daily (5 TID)			22.5	no	no	no	no	no	N/A	no	no				0	0
54	no
55	no
58	no
59	no
60	no
62	no
65	no
67	no
69	no
70	no
71	no	yes	oxycodone 20 mg daily (5 mg q6 prn)			30	no	no	no	no	no	N/A	yes	no	oxycodone 5 mg q6h prn			unknown (continue old Rx)	40
72	no
73	no
74	no
75	no
76	no
77	no
78	no	yes	tramadol 25 mg BID prn			5	no	no	no	no	no	N/A	no	no				0	0
79	no
80	no
82	no
83	no	no				0	no	no	no	no	no	N/A	no	no				0	0
84	no
85	no	yes	oxycodone 15 mg daily (5 q8h prn)			22.5	no	yes	yes	no	yes	N/A (hospice referral made by oncologist)	yes	yes	morphine 5 mg q2h prn			200	60
86	no	yes	oxycodone 20 mg daily (5 mg q6 prn)			30	no	no	no	no	no	N/A	yes	no	oxycodone 5 mg q6h prn			unknown (continue old Rx)	40
87	no
88	no
89	no
90	no
91	no
92	no
93	no
94	no
95	no
96	no
97	no
98	no
99	no
102	no
103	no	no				0	no	no	no	no	no	N/A	no	no				0	0
104	no
105	no	yes	tramadol 200 mg daily (50 mg q6h prn)			20	no	no	no	no	no	N/A	yes	no	tramadol 50 mg q6h prn			unknown (continue old Rx)	20
106	no
107	no
108	yes
109	no
110	no
111	no
114	no	yes	oxycodone 40 mg daily (10 mg q6h prn)	oxycontin 40 mg daily (20 mg BID)		120	no	no	no	no	no	N/A	yes	no	oxycodone 10 mg q6h prn	oxycontin 20 mg BID		unknown (continue old Rx)	120
115	no
116	no
117	no
118	no
120	no
121	no
122	no	no				0	no	no	no	no	no	N/A	no	no				0	0
123	no
124	no
125	no
126	no
127	no	no				0	no	no	no	no	yes	N/A	no	no				0	0
128	no	yes	oxycodone 5-10 mg prn (unknown frequency)			unknown	no	no	no	no	no	N/A	yes	no	oxycodone 5-10 mg prn			unknown (continue old Rx)	unknown (continue old Rx)
129	no
130	no	no				0	no	no	no	no	no	N/A	no	no				0	0
131	no
132	no
133	no	no				0	no	no	no	no	no	N/A	no	no				0	0
135	no	yes	tramadol 200 mg daily (100 mg BID)			20	no	no	no	no	no	N/A	yes	no	tramadol 100 mg BID			unknown (continue old Rx)	20
136	no
137	no
138	no
139	no
140	no
142	no
143	no
144	no	yes	hydromorphone 2 mg q4h			48	no	no	no	no	no	N/A	no	no				0	0
145	no	yes	morphine 15 mg BID			30	no	no	no	no	no	N/A	yes	yes	morphine 15 mg BID			unknown (continue old Rx)	30
146	no
147	no
148	no	yes	oxycodone 20 mg daily (5 mg q6 prn)			30	no	no	no	no	no	N/A	yes	no	oxycodone 5 mg q6h prn			unknown (continue old Rx)	40
149	no
150	no
152	no
153	no	no				0	no	no	no	no	no	N/A	no	no				0	0
154	no
155	no
156	no	no				0	no	no	no	no	no	N/A	no	no				0	0
157	no
158	no
159	no	no				0	no	no	no	no	no	N/A	no	no				0	0
160	no
161	no
162	no
163	no
164	no	no				0	no	no	no	no	no	N/A	no	no				0	0
165	no
166	no
168	no	no				0	no	yes	no	no	yes	N/A	yes	yes	oxycodone 5 mg q6h prn			300	45
169	no
171	no
172	no	yes	oxycodone 5 mg prn (unknown frequency)			unknown	no	no	no	no	no	N/A	yes	no	oxycodone 5 mg prn			unknown (continue old Rx)	unknown (continue old Rx)
174	no
175	no
176	no
177	no
179	no	yes	tramadol 150 mg (50 mg q8h prn)			15	no	no	no	no	no	N/A	yes	no	tramadol 50 mg q8h			unknown (continue old Rx)	15
181	no
182	no
183	no	no				0	no	no	no	no	no	N/A	no	no				0	0
184	no
185	no
186	no
187	no
189	no	no				0	no	no	no	no	no	N/A	no	no				0	0
190	no
191	no
192	no	yes	oxycodone 20 mg daily (5 mg q6 prn)			30	no	no	no	no	no	N/A	yes	no	oxycodone 5 mg q6h prn			unknown	40
193	no
194	no
195	no
196	no
197	no
198	no
199	no
200	no
201	no
202	no
203	no	yes	tramadol 150 mg daily (50 mg q8h prn)			15	no	no	no	no	no	N/A	no	no				0	0
204	no
205	no
206	no
207	no
208	no
209	no
210	no	no				0	no	no	no	no	no	N/A	no	no				0	0
211	no
212	no	yes	oxycodone 10 mg prn			unknown	no	no	no	no	no	N/A	yes	no	oxycodone			unknown (continue old Rx)	unknown (continue old Rx)
214	no	no				0	no	no	no	no	no	N/A	no	no				0	0
215	no
218	no
219	no
221	no
222	no	no				0	no	no	no	no	no	N/A	yes	yes	oxycodone 10 mg q4h x 10 days			900	90
223	no
224	no	yes	tramadol 50 mg prn			unknown	no	no	no	no	no	N/A	yes	no	tramadol 50 mg prn			unknown (continue old Rx)	unknown (continue old Rx)
225	no
226	no	no				0	no	no	no	no	no	N/A	yes	yes	oxycodone 5 mg q6h prn			300	30
227	no	yes	tramadol 50 mg prn			unknown	no	no	no	no	no	N/A	yes	no	tramadol			unknown (continue old Rx)	unknown (continue old Rx)
228	no
229	no
230	no
231	no	no				0	no	no	no	no	no	N/A	yes	yes	tramadol 50 mg q6h			150	20
233	yes
234	no
235	yes
236	no
237	no
238	no
239	no
240	no
241	no
242	no	no				0	no	no	no	no	no	N/A	no	no				0	0
243	no
245	no
246	no
247	no
248	no
249	no	no				0	no	no	no	no	no	N/A	yes	yes	oxycodone 5 mg q6h prn			187.5	45
250	no	yes	tramadol 300 mg daily (50 mg q6h prn)			30	no	no	no	no	no	N/A	yes	no	tramadol 50 mg q6h			unknown (continue old Rx)	30
251	no
252	no
253	no
254	yes
255	no	yes	tramadol 200 mg daily (50 mg q6h prn)			20	no	no	no	no	no	N/A	yes	no	tramadol 50 mg q6h prn			unknown (continue old Rx)	20
256	no	no				0	no	no	no	no	no	N/A	no	no				0	0
257	no
258	no
259	no	no				0	no	no	no	no	no	N/A	yes	yes	oxycodone 5 mg q4h prn			150	45
261	no
262	no	no				0	no	no	no	no	no	N/A	no	no				0	0
265	no	no				0	no	no	no	no	no	N/A	no	no				0	0
266	yes
267	no
268	no
269	no
270	no
271	no
272	no
273	no
274	no
275	no	yes	oxycodone 5 mg prn (unknown frequency)			unknown	no	no	no	no	yes	N/A	yes	no	oxycodone 5 mg prn			unknown (continue old Rx)	unknown (continue old Rx)
276	no
278	no
279	no	yes	tramadol 200 mg daily (50 mg q6h prn)			20	no	no	no	no	no	N/A	yes	no	tramadol 50 mg q6h			unknown (continue old Rx)	20
280	no	no				0	no	no	no	no	no	N/A	no	no				0	0
282	no	no				0	no	no	no	no	no	N/A	yes	yes	tramadol 50 mg q6h	morphine 15 mg q6h prn		1800	80
283	no
284	no
285	no
286	no
287	no
288	no
289	no
290	no
291	no
292	no
293	no
294	no
295	no
296	no
297	no
298	no
299	no
300	no
301	no
302	no
303	no
305	no
306	no
307	no

## Sheet: New Opioid Starts
Outpatient Opioid	Opioid at d/c	Additional opioid Rx	Dc opioid #1	Dc opioid #2	Dc opioid #3	Dc total MED	Dc daily MED	Reason Documented (yes/no)	Painful Indication	At least 1 new Rx post-discharge	Opioid Prescription at 90 days post-discharge
no	yes	yes	oxycodone 10 mg q4h x 10 days			900	90	yes	neck/shoulder pain after fall; negative imaging; NSAID induced AKI	yes	yes
no	yes	yes	tramadol 50 mg q6 prn for 5 days			100	20	no	pancreatitis (presumably); does not specifically say; pt with substance abuse and ETOH w/d	yes	yes
no	yes	yes	tramadol 50 mg q6h			450	20	no	hypertensive headaches (?)	yes	yes
no	yes	yes	tramadol 50 mg q6h	morphine 15 mg q6h prn		1800	80	yes	HCC	yes	no
no	yes	yes	oxycodone 5 mg q6h prn			300	30	no	SBP (?)	no	no
no	yes	yes	tramadol 50 mg q6h			150	20	no	LLE cellulitis (?)	yes	yes
no	yes	yes	oxycodone 5 mg q4h prn			150	45	no	switch to aspiria catheter (?); occurred 10 days prior to discharge	yes	no
no	yes	yes	oxycodone 5 mg q6h prn			187.5	45	no	banding varices (?)	yes	yes
no	yes	yes	oxycodone 5 mg q4h prn			225	45	yes	pleurisy	yes	yes
no	yes	yes	oxycodone 5 mg q8h prn			112.5	22.5	yes	abdominal pain 2/2 ileus	yes	yes
no	yes	yes	oxycodone 5 mg q8h prn			225	22.5	no	likely abdominal pain 2/2 periumbilical hernia	yes	no
no	yes	yes	oxycodone 2.5 mg q4h			225	22.5	no	fall onto L flank (stranding seen on CT) (?)	yes	yes
no	yes	yes	tramadol 25 mg BID prn			37.5	5	no		no	no (died <3 mos after discharge)
no	yes	yes	oxycodone 5 mg q4h prn	tramadol 50 mg q6h prn		150	65	no		no	no
no	yes	yes	tramadol 50 mg BID			150	10	no	SBP (?)	no	no (LTFU)
no	yes	yes	oxycodone 5 mg q4h prn			450	45	yes	SBP	yes	yes
no	yes	yes	oxycodone 5 mg q4h prn			225	45	no	cellulitis (?)	yes	yes
no	yes	yes	tramadol 50 mg q6h prn			150	20	no	degenerative disk disease in back (?); hx of substance abuse and depression with passive SI	no	no
no	yes	yes	oxycodone 5 mg q4h prn			75	45	yes	abdominal pain from C diff colitis	no	no
no	yes	yes	oxycodone 5 mg q4h prn			75	45	yes	LE cellulitis	no	no
no	yes	yes	tramadol 50 mg q8h prn			150	15	yes	abdominal pain from stenosed gastrojejunostomy s/p dilation	no	no
no	yes	yes	oxycodone 10 mg q6h prn			675	60	no	pyoderma and/or ulcerative colitis	yes	no

## Sheet: New Opioid Stops
Death During Admission	Outpatient Opioid	Opioid at d/c	Reason for Stopping	Opioids during hospitalization	Notes
no	yes	no	hepatic encephalopathy	yes
no	yes	no	hepatic encephalopathy	yes
no	yes	no	hepatic encephalopathy	yes
no	yes	no	hepatic encephalopathy	yes
no	yes	no	hepatic encephalopathy	no
no	yes	no	polysubstance abuse (ETOH, THC) and auditory halluciations	no
no	yes	no	history of opioid abuse; restarted suboxone	yes
no	yes	no	unknown	no
no	yes	no	unknown	no
no	yes	no	hepatic encephalopathy	yes
no	yes	no	altered mental status on admission	no

## Sheet: Opioids
Study ID	MEDICATION	ADMN_PD_STRGTH_QTY	UOM	NOTES ON DETERMININING MED	STATUS	ROUTE
1	MORPHINE 2 MG/ML INTRAVENOUS CARTRIDGE	2	MG		GIVEN	INTRAVENOUS
1	MORPHINE 2 MG/ML INTRAVENOUS CARTRIDGE	2	MG		GIVEN	INTRAVENOUS
1	MORPHINE 2 MG/ML INTRAVENOUS CARTRIDGE	2	MG		GIVEN	INTRAVENOUS
1	MORPHINE 2 MG/ML INTRAVENOUS CARTRIDGE	2	MG		GIVEN	INTRAVENOUS
1	MORPHINE 2 MG/ML INTRAVENOUS CARTRIDGE	2	MG		GIVEN	INTRAVENOUS
1	MORPHINE 2 MG/ML INTRAVENOUS CARTRIDGE	2	MG		GIVEN	INTRAVENOUS
1	MORPHINE 2 MG/ML INTRAVENOUS CARTRIDGE	2	MG		GIVEN	INTRAVENOUS
1	MORPHINE 2 MG/ML INTRAVENOUS CARTRIDGE	2	MG		GIVEN	INTRAVENOUS
1	MORPHINE 2 MG/ML INTRAVENOUS CARTRIDGE	2	MG		GIVEN	INTRAVENOUS
1	MORPHINE 2 MG/ML INTRAVENOUS CARTRIDGE	2	MG		GIVEN	INTRAVENOUS
1	MORPHINE 2 MG/ML INTRAVENOUS CARTRIDGE	2	MG		GIVEN	INTRAVENOUS
1	MORPHINE 2 MG/ML INTRAVENOUS CARTRIDGE	2	MG		GIVEN	INTRAVENOUS
1	MORPHINE 2 MG/ML INTRAVENOUS CARTRIDGE	2	MG		GIVEN	INTRAVENOUS
1	TRAMADOL 50 MG TABLET	50	MG		GIVEN	ORAL
5	OXYCODONE 5 MG TABLET	5	MG		GIVEN	ORAL
5	OXYCODONE 5 MG TABLET	5	MG		GIVEN	ORAL
6	TRAMADOL 50 MG TABLET	50	MG		GIVEN	ORAL
7	OXYCODONE 5 MG TABLET	5	MG		GIVEN	ORAL
11	OXYCODONE 5 MG TABLET	5	MG		GIVEN	ORAL
11	OXYCODONE 5 MG TABLET	5	MG		GIVEN	ORAL
12	MORPHINE ER 15 MG TABLET,EXTENDED RELEASE	15	MG		GIVEN	ORAL
12	MORPHINE ER 15 MG TABLET,EXTENDED RELEASE	15	MG		GIVEN	ORAL
12	MORPHINE ER 15 MG TABLET,EXTENDED RELEASE	15	MG		GIVEN	ORAL
12	MORPHINE ER 15 MG TABLET,EXTENDED RELEASE	15	MG		GIVEN	ORAL
12	OXYCODONE 5 MG TABLET	5	MG		GIVEN	ORAL
12	OXYCODONE 5 MG TABLET	5	MG		GIVEN	ORAL
12	OXYCODONE 5 MG TABLET	5	MG		GIVEN	ORAL
12	OXYCODONE 5 MG TABLET	5	MG		GIVEN	ORAL
12	OXYCODONE 5 MG TABLET	5	MG		GIVEN	ORAL
12	OXYCODONE 5 MG TABLET	5	MG		GIVEN	ORAL
12	OXYCODONE 5 MG TABLET	5	MG		GIVEN	ORAL
13	HYDROMORPHONE 1 MG/ML INJECTION SYRINGE	1	MG		GIVEN	INTRAVENOUS
13	HYDROMORPHONE 1 MG/ML INJECTION SYRINGE	1	MG		GIVEN	INTRAVENOUS
13	HYDROMORPHONE 1 MG/ML INJECTION SYRINGE	1	MG		GIVEN	INTRAVENOUS
13	HYDROMORPHONE 1 MG/ML INJECTION SYRINGE	1	MG		GIVEN	INTRAVENOUS
13	HYDROMORPHONE 1 MG/ML INJECTION SYRINGE	1	MG		GIVEN	INTRAVENOUS
16	OXYCODONE 5 MG TABLET	10	MG		GIVEN	ORAL
16	OXYCODONE 5 MG TABLET	10	MG		GIVEN	ORAL
16	OXYCODONE 5 MG TABLET	10	MG		GIVEN	ORAL
17	FENTANYL (PF) 50 MCG/ML INJECTION SOLUTION	25	MCG		GIVEN	INTRAVENOUS
17	FENTANYL (PF) 50 MCG/ML INJECTION SOLUTION	25	MCG		GIVEN	INTRAVENOUS
17	FENTANYL (PF) 50 MCG/ML INJECTION SOLUTION	50	MCG		GIVEN	INTRAVENOUS
17	FENTANYL (PF) 50 MCG/ML INJECTION SOLUTION	50	MCG		GIVEN	INTRAVENOUS
17	MORPHINE 2 MG/ML INTRAVENOUS CARTRIDGE	2	MG		GIVEN	INTRAVENOUS
17	MORPHINE 2 MG/ML INTRAVENOUS CARTRIDGE	2	MG		GIVEN	INTRAVENOUS
17	MORPHINE 2 MG/ML INTRAVENOUS CARTRIDGE	2	MG		GIVEN	INTRAVENOUS
18	FENTANYL (PF) 50 MCG/ML INJECTION SOLUTION	50	MCG		GIVEN	INTRAVENOUS
18	MORPHINE 2 MG/ML INTRAVENOUS CARTRIDGE	2	MG		GIVEN	INTRAVENOUS
18	OXYCODONE 5 MG TABLET	5	MG		GIVEN	ORAL
18	OXYCODONE 5 MG TABLET	5	MG		GIVEN	ORAL
19	OXYCODONE 5 MG TABLET	5	MG		GIVEN	ORAL
19	OXYCODONE ER 20 MG TABLET,EXTENDED RELEASE,12 HR	40	MG		GIVEN	ORAL
23	TRAMADOL 50 MG TABLET	50	MG		GIVEN	ORAL
23	TRAMADOL 50 MG TABLET	50	MG		GIVEN	ORAL
23	TRAMADOL 50 MG TABLET	50	MG		GIVEN	ORAL
25	HYDROMORPHONE 1 MG/ML INJECTION SYRINGE	1	MG		GIVEN	INTRAVENOUS
25	HYDROMORPHONE 1 MG/ML INJECTION SYRINGE	1	MG		GIVEN	INTRAVENOUS
25	HYDROMORPHONE 1 MG/ML INJECTION SYRINGE	1	MG		GIVEN	INTRAVENOUS
25	HYDROMORPHONE 1 MG/ML INJECTION SYRINGE	1	MG		GIVEN	INTRAVENOUS
25	MORPHINE 2 MG/ML INTRAVENOUS CARTRIDGE	2	MG		GIVEN	INTRAVENOUS
25	MORPHINE 4 MG/ML INTRAVENOUS CARTRIDGE	4	MG		GIVEN	INTRAVENOUS
25	MORPHINE 4 MG/ML INTRAVENOUS CARTRIDGE	4	MG		GIVEN	INTRAVENOUS
25	MORPHINE 4 MG/ML INTRAVENOUS CARTRIDGE	4	MG		GIVEN	INTRAVENOUS
25	OXYCODONE 5 MG TABLET	5	MG		GIVEN	ORAL
25	OXYCODONE 5 MG TABLET	10	MG		GIVEN	ORAL
25	OXYCODONE 5 MG TABLET	10	MG		GIVEN	ORAL
25	TRAMADOL 50 MG TABLET	50	MG		GIVEN	ORAL
28	FENTANYL (PF) 50 MCG/ML INJECTION SOLUTION	25	MCG		GIVEN	INTRAVENOUS
28	FENTANYL (PF) 50 MCG/ML INJECTION SOLUTION	25	MCG		GIVEN	INTRAVENOUS
28	OXYCODONE 5 MG TABLET	5	MG		GIVEN	ORAL
29	MORPHINE 4 MG/ML INTRAVENOUS CARTRIDGE	4	MG		GIVEN	INTRAVENOUS
29	TRAMADOL 50 MG TABLET	50	MG		GIVEN	ORAL
30	MORPHINE 2 MG/ML INTRAVENOUS CARTRIDGE	2	MG		GIVEN	INTRAVENOUS
31	OXYCODONE 5 MG TABLET	5	MG		GIVEN	ORAL
31	OXYCODONE 5 MG TABLET	5	MG		GIVEN	ORAL
31	OXYCODONE 5 MG TABLET	10	MG		GIVEN	ORAL
32	OXYCODONE 5 MG TABLET	5	MG		GIVEN	ORAL
32	OXYCODONE 5 MG TABLET	5	MG		GIVEN	ORAL
32	OXYCODONE 5 MG TABLET	5	MG		GIVEN	ORAL
32	OXYCODONE 5 MG TABLET	5	MG		GIVEN	ORAL
32	OXYCODONE 5 MG TABLET	5	MG		GIVEN	ORAL
32	OXYCODONE 5 MG TABLET	5	MG		GIVEN	ORAL
32	OXYCODONE 5 MG TABLET	5	MG		GIVEN	ORAL
32	OXYCODONE 5 MG TABLET	5	MG		GIVEN	ORAL
32	OXYCODONE 5 MG TABLET	5	MG		GIVEN	ORAL
32	OXYCODONE 5 MG TABLET	5	MG		GIVEN	ORAL
32	OXYCODONE 5 MG TABLET	10	MG		GIVEN	ORAL
32	OXYCODONE 5 MG TABLET	10	MG		GIVEN	ORAL
33	FENTANYL (PF) 50 MCG/ML INJECTION SOLUTION	25	MCG		GIVEN	INTRAVENOUS
33	FENTANYL (PF) 50 MCG/ML INJECTION SOLUTION	50	MCG		GIVEN	INTRAVENOUS
33	TRAMADOL 50 MG TABLET	50	MG		GIVEN	ORAL
34	FENTANYL (PF) 50 MCG/ML INJECTION SOLUTION	25	MCG		GIVEN	INTRAVENOUS
34	FENTANYL (PF) 50 MCG/ML INJECTION SOLUTION	25	MCG		GIVEN	INTRAVENOUS
34	FENTANYL (PF) 50 MCG/ML INJECTION SOLUTION	25	MCG		GIVEN	INTRAVENOUS
34	FENTANYL (PF) 50 MCG/ML INJECTION SOLUTION	25	MCG		GIVEN	INTRAVENOUS
34	FENTANYL (PF) 50 MCG/ML INJECTION SOLUTION	25	MCG		GIVEN	INTRAVENOUS
34	MORPHINE 2 MG/ML INTRAVENOUS CARTRIDGE	2	MG		GIVEN	INTRAVENOUS
34	MORPHINE 2 MG/ML INTRAVENOUS CARTRIDGE	2	MG		GIVEN	INTRAVENOUS
34	MORPHINE 2 MG/ML INTRAVENOUS CARTRIDGE	2	MG		GIVEN	INTRAVENOUS
34	MORPHINE 2 MG/ML INTRAVENOUS CARTRIDGE	2	MG		GIVEN	INTRAVENOUS
34	MORPHINE 2 MG/ML INTRAVENOUS CARTRIDGE	2	MG		GIVEN	INTRAVENOUS
34	OXYCODONE 5 MG TABLET	5	MG		GIVEN	ORAL
35	MORPHINE 2 MG/ML INTRAVENOUS CARTRIDGE	2	MG		GIVEN	INTRAVENOUS
35	MORPHINE 2 MG/ML INTRAVENOUS CARTRIDGE	2	MG		GIVEN	INTRAVENOUS
35	OXYCODONE 5 MG TABLET	2.5	MG		GIVEN	ORAL
35	OXYCODONE 5 MG TABLET	2.5	MG		GIVEN	ORAL
35	OXYCODONE 5 MG TABLET	2.5	MG		GIVEN	ORAL
35	OXYCODONE 5 MG TABLET	2.5	MG		GIVEN	ORAL
35	OXYCODONE 5 MG TABLET	2.5	MG		GIVEN	ORAL
35	OXYCODONE 5 MG TABLET	2.5	MG		GIVEN	ORAL
35	OXYCODONE 5 MG TABLET	2.5	MG		GIVEN	ORAL
38	HYDROMORPHONE 1 MG/ML INJECTION SYRINGE	1	MG		GIVEN	INTRAVENOUS
38	HYDROMORPHONE 1 MG/ML INJECTION SYRINGE	1	MG		GIVEN	INTRAVENOUS
38	HYDROMORPHONE 1 MG/ML INJECTION SYRINGE	1	MG		GIVEN	INTRAVENOUS
38	HYDROMORPHONE 1 MG/ML INJECTION SYRINGE	1	MG		GIVEN	INTRAVENOUS
38	HYDROMORPHONE 1 MG/ML INJECTION SYRINGE	1	MG		GIVEN	INTRAVENOUS
38	HYDROMORPHONE 1 MG/ML INJECTION SYRINGE	1	MG		GIVEN	INTRAVENOUS
41	FENTANYL (PF) 50 MCG/ML INJECTION SOLUTION	50	MCG		GIVEN	INTRAVENOUS
41	FENTANYL (PF) 50 MCG/ML INJECTION SOLUTION	50	MCG		GIVEN	INTRAVENOUS
41	MORPHINE 4 MG/ML INTRAVENOUS CARTRIDGE	4	MG		GIVEN	INTRAVENOUS
41	MORPHINE 4 MG/ML INTRAVENOUS CARTRIDGE	4	MG		GIVEN	INTRAVENOUS
42	MORPHINE 4 MG/ML INTRAVENOUS CARTRIDGE	4	MG		GIVEN	INTRAVENOUS
42	OXYCODONE 5 MG TABLET	5	MG		GIVEN	ORAL
42	OXYCODONE 5 MG TABLET	5	MG		GIVEN	ORAL
42	OXYCODONE 5 MG TABLET	5	MG		GIVEN	ORAL
42	OXYCODONE 5 MG TABLET	5	MG		GIVEN	ORAL
42	OXYCODONE 5 MG TABLET	5	MG		GIVEN	ORAL
42	OXYCODONE 5 MG TABLET	5	MG		GIVEN	ORAL
42	OXYCODONE 5 MG TABLET	5	MG		GIVEN	ORAL
43	MORPHINE 2 MG/ML INTRAVENOUS CARTRIDGE	2	MG		GIVEN	INTRAVENOUS
43	MORPHINE 2 MG/ML INTRAVENOUS CARTRIDGE	2	MG		GIVEN	INTRAVENOUS
43	MORPHINE 2 MG/ML INTRAVENOUS CARTRIDGE	2	MG		GIVEN	INTRAVENOUS
43	MORPHINE 2 MG/ML INTRAVENOUS CARTRIDGE	2	MG		GIVEN	INTRAVENOUS
43	MORPHINE 4 MG/ML INTRAVENOUS CARTRIDGE	4	MG		GIVEN	INTRAVENOUS
43	OXYCODONE 5 MG TABLET	5	MG		GIVEN	ORAL
43	OXYCODONE 5 MG TABLET	5	MG		GIVEN	ORAL
43	OXYCODONE 5 MG TABLET	5	MG		GIVEN	ORAL
43	TRAMADOL 50 MG TABLET	50	MG		GIVEN	ORAL
43	TRAMADOL 50 MG TABLET	50	MG		GIVEN	ORAL
45	TRAMADOL 50 MG TABLET	50	MG		GIVEN	ORAL
46	FENTANYL (PF) 50 MCG/ML INJECTION SOLUTION	25	MCG		GIVEN	INTRAVENOUS
46	FENTANYL (PF) 50 MCG/ML INJECTION SOLUTION	50	MCG		GIVEN	INTRAVENOUS
46	FENTANYL (PF) 50 MCG/ML INJECTION SOLUTION	50	MCG		GIVEN	INTRAVENOUS
46	FENTANYL (PF) 50 MCG/ML INJECTION SOLUTION	100	MCG		GIVEN	INTRAVENOUS
46	HYDROMORPHONE (PF) 1 MG/ML INJECTION SOLUTION	1	MG		GIVEN	INTRAVENOUS
46	HYDROMORPHONE 1 MG/ML INJECTION SYRINGE	1	MG		GIVEN	INTRAVENOUS
46	MORPHINE 10 MG/ML INJECTION SOLUTION	8	MG		GIVEN	INTRAVENOUS
46	MORPHINE 2 MG/ML INTRAVENOUS CARTRIDGE	2	MG		GIVEN	INTRAVENOUS
46	MORPHINE 2 MG/ML INTRAVENOUS CARTRIDGE	2	MG		GIVEN	INTRAVENOUS
46	MORPHINE 2 MG/ML INTRAVENOUS CARTRIDGE	2	MG		GIVEN	INTRAVENOUS
46	MORPHINE 2 MG/ML INTRAVENOUS CARTRIDGE	2	MG		GIVEN	INTRAVENOUS
46	MORPHINE 2 MG/ML INTRAVENOUS CARTRIDGE	2	MG		GIVEN	INTRAVENOUS
46	MORPHINE 2 MG/ML INTRAVENOUS CARTRIDGE	2	MG		GIVEN	INTRAVENOUS
46	MORPHINE 2 MG/ML INTRAVENOUS CARTRIDGE	2	MG		GIVEN	INTRAVENOUS
46	OXYCODONE 5 MG TABLET	5	MG		GIVEN	ORAL
46	OXYCODONE 5 MG TABLET	5	MG		GIVEN	ORAL
47	FENTANYL (PF) 50 MCG/ML INJECTION SOLUTION	50	MCG		GIVEN	INTRAVENOUS
47	FENTANYL (PF) 50 MCG/ML INJECTION SOLUTION	50	MCG		GIVEN	INTRAVENOUS
47	FENTANYL (PF) 50 MCG/ML INJECTION SOLUTION	50	MCG		GIVEN	INTRAVENOUS
47	HYDROMORPHONE 1 MG/ML INJECTION SYRINGE	1	MG		GIVEN	INTRAVENOUS
47	HYDROMORPHONE 1 MG/ML INJECTION SYRINGE	1	MG		GIVEN	INTRAVENOUS
47	HYDROMORPHONE 1 MG/ML INJECTION SYRINGE	1	MG		GIVEN	INTRAVENOUS
47	HYDROMORPHONE 1 MG/ML INJECTION SYRINGE	1	MG		GIVEN	INTRAVENOUS
47	HYDROMORPHONE 1 MG/ML INJECTION SYRINGE	1	MG		GIVEN	INTRAVENOUS
47	HYDROMORPHONE 1 MG/ML INJECTION SYRINGE	2	MG		GIVEN	INTRAVENOUS
47	HYDROMORPHONE 1 MG/ML INJECTION SYRINGE	2	MG		GIVEN	INTRAVENOUS
47	HYDROMORPHONE 1 MG/ML INJECTION SYRINGE	2	MG		GIVEN	INTRAVENOUS
47	HYDROMORPHONE 50 MG/50 ML (1 MG/ML) IN 0.9 % SOD.CHLORIDE IV PUMP RESV	50	MG	PCA (four hour limit 7.2 mg)	NEW SYRINGE/CARTRIDGE	INTRAVENOUS
47	MORPHINE ER 15 MG TABLET,EXTENDED RELEASE	15	MG		GIVEN	ORAL
47	MORPHINE ER 15 MG TABLET,EXTENDED RELEASE	15	MG		GIVEN	ORAL
47	MORPHINE ER 15 MG TABLET,EXTENDED RELEASE	15	MG		GIVEN	ORAL
47	MORPHINE ER 15 MG TABLET,EXTENDED RELEASE	15	MG		GIVEN	ORAL
47	MORPHINE ER 15 MG TABLET,EXTENDED RELEASE	15	MG		GIVEN	ORAL
47	MORPHINE ER 15 MG TABLET,EXTENDED RELEASE	15	MG		GIVEN	ORAL
49	HYDROMORPHONE 1 MG/ML INJECTION SYRINGE	1	MG		GIVEN	INTRAVENOUS
49	HYDROMORPHONE 1 MG/ML INJECTION SYRINGE	1	MG		GIVEN	INTRAVENOUS
49	HYDROMORPHONE 1 MG/ML INJECTION SYRINGE	1	MG		GIVEN	INTRAVENOUS
49	HYDROMORPHONE 1 MG/ML INJECTION SYRINGE	1	MG		GIVEN	INTRAVENOUS
49	HYDROMORPHONE 1 MG/ML INJECTION SYRINGE	1	MG		GIVEN	INTRAVENOUS
49	HYDROMORPHONE 50 MG/50 ML (1 MG/ML) IN 0.9 % SOD.CHLORIDE IV PUMP RESV	50	MG	PCA (four hour limit 5 mg)	NEW SYRINGE/CARTRIDGE	INTRAVENOUS
49	OXYCODONE 5 MG TABLET	10	MG		GIVEN	ORAL
49	OXYCODONE 5 MG TABLET	10	MG		GIVEN	ORAL
49	OXYCODONE 5 MG TABLET	10	MG		GIVEN	ORAL
49	OXYCODONE 5 MG TABLET	10	MG		GIVEN	ORAL
49	OXYCODONE 5 MG TABLET	10	MG		GIVEN	ORAL
50	MORPHINE 4 MG/ML INTRAVENOUS CARTRIDGE	4	MG		GIVEN	INTRAVENOUS
50	OXYCODONE 20 MG TABLET	20	MG		GIVEN	ORAL
50	OXYCODONE 20 MG TABLET	20	MG		GIVEN	ORAL
50	OXYCODONE 20 MG TABLET	20	MG		GIVEN	ORAL
50	OXYCODONE 20 MG TABLET	20	MG		GIVEN	ORAL
50	OXYCODONE 20 MG TABLET	20	MG		GIVEN	ORAL
50	OXYCODONE 20 MG TABLET	20	MG		GIVEN	ORAL
50	OXYCODONE 20 MG TABLET	20	MG		GIVEN	ORAL
50	OXYCODONE 20 MG TABLET	20	MG		GIVEN	ORAL
50	OXYCODONE 20 MG TABLET	20	MG		GIVEN	ORAL
50	OXYCODONE 20 MG TABLET	20	MG		GIVEN	ORAL
50	OXYCODONE 20 MG TABLET	20	MG		GIVEN	ORAL
50	OXYCODONE 20 MG TABLET	20	MG		GIVEN	ORAL
50	OXYCODONE 20 MG TABLET	20	MG		GIVEN	ORAL
52	FENTANYL (PF) 50 MCG/ML INJECTION SOLUTION	50	MCG		GIVEN	INTRAVENOUS
52	FENTANYL (PF) 50 MCG/ML INJECTION SOLUTION	50	MCG		GIVEN	INTRAVENOUS
53	MORPHINE 2 MG/ML INTRAVENOUS CARTRIDGE	2	MG		GIVEN	INTRAVENOUS
53	MORPHINE 2 MG/ML INTRAVENOUS CARTRIDGE	2	MG		GIVEN	INTRAVENOUS
53	OXYCODONE 5 MG TABLET	5	MG		GIVEN	ORAL
53	OXYCODONE 5 MG TABLET	5	MG		GIVEN	ORAL
53	OXYCODONE 5 MG TABLET	5	MG		GIVEN	ORAL
53	OXYCODONE 5 MG TABLET	5	MG		GIVEN	ORAL
53	OXYCODONE 5 MG TABLET	5	MG		GIVEN	ORAL
54	FENTANYL (PF) 50 MCG/ML INJECTION SOLUTION	50	MCG		GIVEN	INTRAVENOUS
54	FENTANYL (PF) 50 MCG/ML INJECTION SOLUTION	50	MCG		GIVEN	INTRAVENOUS
54	HYDROMORPHONE 1 MG/ML INJECTION SYRINGE	1	MG		GIVEN	INTRAVENOUS
54	MORPHINE 1 MG/ML IN 0.9 % SODIUM CHLORIDE INJECTABLE PUMP RESERVOIR	0	MG/HR	PCA (four hour limit 20 mg)	RESTARTED	INTRAVENOUS
54	MORPHINE 2 MG/ML INTRAVENOUS CARTRIDGE	2	MG		GIVEN	INTRAVENOUS
54	MORPHINE 4 MG/ML INTRAVENOUS CARTRIDGE	4	MG		GIVEN	INTRAVENOUS
54	MORPHINE 4 MG/ML INTRAVENOUS CARTRIDGE	4	MG		GIVEN	INTRAVENOUS
54	MORPHINE 4 MG/ML INTRAVENOUS CARTRIDGE	4	MG		GIVEN	INTRAVENOUS
54	MORPHINE 4 MG/ML INTRAVENOUS CARTRIDGE	4	MG		GIVEN	INTRAVENOUS
54	MORPHINE ER 15 MG TABLET,EXTENDED RELEASE	15	MG		GIVEN	ORAL
54	MORPHINE ER 15 MG TABLET,EXTENDED RELEASE	15	MG		GIVEN	ORAL
54	MORPHINE ER 15 MG TABLET,EXTENDED RELEASE	15	MG		GIVEN	ORAL
54	MORPHINE ER 15 MG TABLET,EXTENDED RELEASE	15	MG		GIVEN	ORAL
54	MORPHINE ER 15 MG TABLET,EXTENDED RELEASE	30	MG		GIVEN	ORAL
54	MORPHINE ER 15 MG TABLET,EXTENDED RELEASE	30	MG		GIVEN	ORAL
54	OXYCODONE 5 MG TABLET	5	MG		GIVEN	ORAL
54	OXYCODONE 5 MG TABLET	10	MG		GIVEN	ORAL
54	OXYCODONE 5 MG TABLET	10	MG		GIVEN	ORAL
54	OXYCODONE 5 MG TABLET	10	MG		GIVEN	ORAL
54	OXYCODONE 5 MG TABLET	10	MG		GIVEN	ORAL
54	OXYCODONE 5 MG TABLET	10	MG		GIVEN	ORAL
54	OXYCODONE 5 MG TABLET	10	MG		GIVEN	ORAL
54	TRAMADOL 50 MG TABLET	50	MG		GIVEN	ORAL
56	FENTANYL (PF) 50 MCG/ML INJECTION SOLUTION	50	MCG		GIVEN	INTRAVENOUS
56	FENTANYL (PF) 50 MCG/ML INJECTION SOLUTION	50	MCG		GIVEN	INTRAVENOUS
56	FENTANYL (PF) 50 MCG/ML INJECTION SOLUTION	50	MCG		GIVEN	INTRAVENOUS
56	FENTANYL (PF) 50 MCG/ML INJECTION SOLUTION	50	MCG		GIVEN	INTRAVENOUS
56	FENTANYL (PF) 50 MCG/ML INJECTION SOLUTION	100	MCG		GIVEN	INTRAVENOUS
56	MORPHINE 1 MG/ML IN 0.9 % SODIUM CHLORIDE INJECTABLE PUMP RESERVOIR	50	MG		NEW SYRINGE/CARTRIDGE	INTRAVENOUS
56	MORPHINE 1 MG/ML IN 0.9 % SODIUM CHLORIDE INJECTABLE PUMP RESERVOIR	50	MG		NEW SYRINGE/CARTRIDGE	INTRAVENOUS
56	MORPHINE 1 MG/ML IN 0.9 % SODIUM CHLORIDE INJECTABLE PUMP RESERVOIR	50	MG		NEW SYRINGE/CARTRIDGE	INTRAVENOUS
56	OXYCODONE 5 MG TABLET	5	MG		GIVEN	ORAL
56	OXYCODONE 5 MG TABLET	5	MG		GIVEN	ORAL
56	OXYCODONE 5 MG TABLET	10	MG		GIVEN	ORAL
56	OXYCODONE 5 MG TABLET	10	MG		GIVEN	ORAL
56	OXYCODONE 5 MG TABLET	10	MG		GIVEN	ORAL
57	MORPHINE 2 MG/ML INTRAVENOUS CARTRIDGE	2	MG		GIVEN	INTRAVENOUS
57	MORPHINE 2 MG/ML INTRAVENOUS CARTRIDGE	2	MG		GIVEN	INTRAVENOUS
57	MORPHINE 2 MG/ML INTRAVENOUS CARTRIDGE	2	MG		GIVEN	INTRAVENOUS
57	MORPHINE 2 MG/ML INTRAVENOUS CARTRIDGE	2	MG		GIVEN	INTRAVENOUS
57	MORPHINE 4 MG/ML INTRAVENOUS CARTRIDGE	4	MG		GIVEN	INTRAVENOUS
58	TRAMADOL 50 MG TABLET	50	MG		GIVEN	ORAL
59	MORPHINE 2 MG/ML INTRAVENOUS CARTRIDGE	2	MG		GIVEN	INTRAVENOUS
59	MORPHINE 4 MG/ML INTRAVENOUS CARTRIDGE	4	MG		GIVEN	INTRAVENOUS
59	MORPHINE 4 MG/ML INTRAVENOUS CARTRIDGE	4	MG		GIVEN	INTRAVENOUS
59	MORPHINE 4 MG/ML INTRAVENOUS CARTRIDGE	6	MG		GIVEN	INTRAVENOUS
60	FENTANYL (PF) 50 MCG/ML INJECTION SOLUTION	25	MCG		GIVEN	INTRAVENOUS
60	FENTANYL (PF) 50 MCG/ML INJECTION SOLUTION	25	MCG		GIVEN	INTRAVENOUS
60	OXYCODONE 5 MG TABLET	5	MG		GIVEN	ORAL
60	OXYCODONE 5 MG TABLET	5	MG		GIVEN	ORAL
60	OXYCODONE 5 MG TABLET	5	MG		GIVEN	ORAL
60	OXYCODONE 5 MG TABLET	5	MG		GIVEN	ORAL
60	OXYCODONE 5 MG TABLET	5	MG		GIVEN	ORAL
60	OXYCODONE 5 MG TABLET	10	MG		GIVEN	ORAL
60	OXYCODONE 5 MG TABLET	10	MG		GIVEN	ORAL
60	OXYCODONE 5 MG TABLET	10	MG		GIVEN	ORAL
60	OXYCODONE 5 MG TABLET	10	MG		GIVEN	ORAL
60	OXYCODONE 5 MG TABLET	10	MG		GIVEN	ORAL
60	OXYCODONE 5 MG TABLET	10	MG		GIVEN	ORAL
60	OXYCODONE 5 MG TABLET	10	MG		GIVEN	ORAL
60	OXYCODONE 5 MG TABLET	10	MG		GIVEN	ORAL
60	OXYCODONE 5 MG TABLET	10	MG		GIVEN	ORAL
60	OXYCODONE 5 MG TABLET	10	MG		GIVEN	ORAL
60	OXYCODONE 5 MG TABLET	10	MG		GIVEN	ORAL
60	OXYCODONE 5 MG TABLET	10	MG		GIVEN	ORAL
60	OXYCODONE 5 MG TABLET	10	MG		GIVEN	ORAL
60	OXYCODONE 5 MG TABLET	10	MG		GIVEN	ORAL
60	OXYCODONE 5 MG TABLET	10	MG		GIVEN	ORAL
60	OXYCODONE 5 MG TABLET	10	MG		GIVEN	ORAL
60	OXYCODONE 5 MG TABLET	10	MG		GIVEN	ORAL
60	OXYCODONE 5 MG TABLET	10	MG		GIVEN	ORAL
60	OXYCODONE 5 MG TABLET	10	MG		GIVEN	ORAL
60	OXYCODONE 5 MG TABLET	10	MG		GIVEN	ORAL
60	OXYCODONE 5 MG TABLET	10	MG		GIVEN	ORAL
60	OXYCODONE 5 MG TABLET	10	MG		GIVEN	ORAL
60	OXYCODONE 5 MG TABLET	10	MG		GIVEN	ORAL
60	OXYCODONE 5 MG TABLET	10	MG		GIVEN	ORAL
60	OXYCODONE 5 MG TABLET	10	MG		GIVEN	ORAL
60	OXYCODONE 5 MG TABLET	10	MG		GIVEN	ORAL
60	OXYCODONE 5 MG TABLET	10	MG		GIVEN	ORAL
60	OXYCODONE 5 MG TABLET	10	MG		GIVEN	ORAL
60	OXYCODONE 5 MG TABLET	10	MG		GIVEN	ORAL
60	OXYCODONE 5 MG TABLET	10	MG		GIVEN	ORAL
60	OXYCODONE 5 MG TABLET	10	MG		GIVEN	ORAL
60	OXYCODONE 5 MG TABLET	10	MG		GIVEN	ORAL
60	OXYCODONE 5 MG TABLET	10	MG		GIVEN	ORAL
60	OXYCODONE 5 MG TABLET	10	MG		GIVEN	ORAL
60	OXYCODONE 5 MG TABLET	10	MG		GIVEN	ORAL
60	OXYCODONE 5 MG TABLET	10	MG		GIVEN	ORAL
60	OXYCODONE 5 MG TABLET	10	MG		GIVEN	ORAL
60	OXYCODONE 5 MG TABLET	10	MG		GIVEN	ORAL
60	OXYCODONE 5 MG TABLET	10	MG		GIVEN	ORAL
60	OXYCODONE 5 MG TABLET	10	MG		GIVEN	ORAL
60	OXYCODONE 5 MG TABLET	10	MG		GIVEN	ORAL
60	OXYCODONE 5 MG TABLET	10	MG		GIVEN	ORAL
60	OXYCODONE 5 MG TABLET	10	MG		GIVEN	ORAL
60	OXYCODONE 5 MG TABLET	10	MG		GIVEN	ORAL
60	OXYCODONE 5 MG TABLET	10	MG		GIVEN	ORAL
60	OXYCODONE 5 MG TABLET	10	MG		GIVEN	ORAL
60	OXYCODONE 5 MG TABLET	10	MG		GIVEN	ORAL
60	OXYCODONE 5 MG TABLET	10	MG		GIVEN	ORAL
60	OXYCODONE 5 MG TABLET	10	MG		GIVEN	ORAL
60	OXYCODONE 5 MG TABLET	10	MG		GIVEN	ORAL
60	OXYCODONE 5 MG TABLET	10	MG		GIVEN	ORAL
60	OXYCODONE 5 MG TABLET	10	MG		GIVEN	ORAL
60	OXYCODONE 5 MG TABLET	10	MG		GIVEN	ORAL
60	OXYCODONE 5 MG TABLET	10	MG		GIVEN	ORAL
60	OXYCODONE 5 MG TABLET	10	MG		GIVEN	ORAL
60	OXYCODONE 5 MG TABLET	10	MG		GIVEN	ORAL
60	OXYCODONE 5 MG TABLET	10	MG		GIVEN	ORAL
60	OXYCODONE 5 MG TABLET	10	MG		GIVEN	ORAL
60	OXYCODONE 5 MG TABLET	10	MG		GIVEN	ORAL
60	OXYCODONE 5 MG TABLET	10	MG		GIVEN	ORAL
60	OXYCODONE 5 MG TABLET	10	MG		GIVEN	ORAL
60	OXYCODONE 5 MG TABLET	10	MG		GIVEN	ORAL
60	OXYCODONE 5 MG TABLET	10	MG		GIVEN	ORAL
60	OXYCODONE 5 MG TABLET	10	MG		GIVEN	ORAL
60	OXYCODONE 5 MG TABLET	10	MG		GIVEN	ORAL
60	OXYCODONE 5 MG TABLET	10	MG		GIVEN	ORAL
60	OXYCODONE 5 MG TABLET	10	MG		GIVEN	ORAL
60	OXYCODONE 5 MG TABLET	10	MG		GIVEN	ORAL
60	OXYCODONE 5 MG TABLET	10	MG		GIVEN	ORAL
60	OXYCODONE 5 MG TABLET	10	MG		GIVEN	ORAL
60	OXYCODONE 5 MG TABLET	10	MG		GIVEN	ORAL
60	OXYCODONE 5 MG TABLET	10	MG		GIVEN	ORAL
60	OXYCODONE 5 MG TABLET	10	MG		GIVEN	ORAL
60	OXYCODONE 5 MG TABLET	10	MG		GIVEN	ORAL
60	OXYCODONE 5 MG TABLET	10	MG		GIVEN	ORAL
60	OXYCODONE 5 MG TABLET	10	MG		GIVEN	ORAL
60	OXYCODONE 5 MG TABLET	10	MG		GIVEN	ORAL
60	OXYCODONE 5 MG TABLET	10	MG		GIVEN	ORAL
60	OXYCODONE 5 MG TABLET	10	MG		GIVEN	ORAL
60	OXYCODONE 5 MG TABLET	10	MG		GIVEN	ORAL
60	OXYCODONE 5 MG TABLET	10	MG		GIVEN	ORAL
60	OXYCODONE 5 MG TABLET	10	MG		GIVEN	ORAL
60	OXYCODONE 5 MG TABLET	10	MG		GIVEN	ORAL
60	OXYCODONE 5 MG TABLET	10	MG		GIVEN	ORAL
60	OXYCODONE 5 MG TABLET	10	MG		GIVEN	ORAL
60	OXYCODONE 5 MG TABLET	10	MG		GIVEN	ORAL
60	OXYCODONE 5 MG TABLET	15	MG		GIVEN	ORAL
60	OXYCODONE 5 MG TABLET	15	MG		GIVEN	ORAL
60	OXYCODONE 5 MG TABLET	15	MG		GIVEN	ORAL
60	OXYCODONE 5 MG TABLET	15	MG		GIVEN	ORAL
60	OXYCODONE 5 MG TABLET	15	MG		GIVEN	ORAL
60	OXYCODONE 5 MG TABLET	15	MG		GIVEN	ORAL
60	OXYCODONE 5 MG TABLET	15	MG		GIVEN	ORAL
60	OXYCODONE 5 MG TABLET	15	MG		GIVEN	ORAL
60	OXYCODONE 5 MG TABLET	15	MG		GIVEN	ORAL
60	OXYCODONE 5 MG TABLET	15	MG		GIVEN	ORAL
60	OXYCODONE 5 MG TABLET	15	MG		GIVEN	ORAL
60	OXYCODONE 5 MG TABLET	15	MG		GIVEN	ORAL
60	OXYCODONE 5 MG TABLET	15	MG		GIVEN	ORAL
60	OXYCODONE 5 MG TABLET	15	MG		GIVEN	ORAL
60	OXYCODONE 5 MG TABLET	15	MG		GIVEN	ORAL
60	OXYCODONE 5 MG TABLET	15	MG		GIVEN	ORAL
60	OXYCODONE 5 MG TABLET	15	MG		GIVEN	ORAL
60	OXYCODONE 5 MG TABLET	15	MG		GIVEN	ORAL
60	OXYCODONE 5 MG TABLET	15	MG		GIVEN	ORAL
60	OXYCODONE 5 MG TABLET	15	MG		GIVEN	ORAL
60	OXYCODONE 5 MG TABLET	15	MG		GIVEN	ORAL
60	OXYCODONE 5 MG TABLET	15	MG		GIVEN	ORAL
60	OXYCODONE 5 MG TABLET	15	MG		GIVEN	ORAL
60	OXYCODONE 5 MG TABLET	15	MG		GIVEN	ORAL
60	OXYCODONE 5 MG TABLET	15	MG		GIVEN	ORAL
60	OXYCODONE 5 MG TABLET	15	MG		GIVEN	ORAL
60	OXYCODONE 5 MG TABLET	15	MG		GIVEN	ORAL
60	OXYCODONE 5 MG TABLET	15	MG		GIVEN	ORAL
60	OXYCODONE 5 MG TABLET	15	MG		GIVEN	ORAL
60	OXYCODONE 5 MG TABLET	15	MG		GIVEN	ORAL
60	OXYCODONE 5 MG TABLET	15	MG		GIVEN	ORAL
60	OXYCODONE 5 MG TABLET	15	MG		GIVEN	ORAL
60	OXYCODONE 5 MG TABLET	15	MG		GIVEN	ORAL
60	OXYCODONE 5 MG TABLET	15	MG		GIVEN	ORAL
60	OXYCODONE 5 MG TABLET	15	MG		GIVEN	ORAL
60	OXYCODONE 5 MG TABLET	15	MG		GIVEN	ORAL
60	OXYCODONE 5 MG TABLET	15	MG		GIVEN	ORAL
60	OXYCODONE 5 MG TABLET	15	MG		GIVEN	ORAL
60	OXYCODONE 5 MG TABLET	15	MG		GIVEN	ORAL
60	OXYCODONE 5 MG TABLET	15	MG		GIVEN	ORAL
60	OXYCODONE 5 MG TABLET	15	MG		GIVEN	ORAL
60	OXYCODONE 5 MG TABLET	15	MG		GIVEN	ORAL
60	OXYCODONE 5 MG TABLET	15	MG		GIVEN	ORAL
60	OXYCODONE 5 MG TABLET	15	MG		GIVEN	ORAL
60	OXYCODONE 5 MG TABLET	15	MG		GIVEN	ORAL
60	OXYCODONE 5 MG TABLET	15	MG		GIVEN	ORAL
60	OXYCODONE 5 MG TABLET	15	MG		GIVEN	ORAL
60	OXYCODONE 5 MG TABLET	15	MG		GIVEN	ORAL
60	OXYCODONE 5 MG TABLET	15	MG		GIVEN	ORAL
60	OXYCODONE 5 MG TABLET	15	MG		GIVEN	ORAL
60	OXYCODONE ER 10 MG TABLET,EXTENDED RELEASE,12 HR	10	MG		GIVEN	ORAL
60	OXYCODONE ER 10 MG TABLET,EXTENDED RELEASE,12 HR	10	MG		GIVEN	ORAL
60	OXYCODONE ER 10 MG TABLET,EXTENDED RELEASE,12 HR	10	MG		GIVEN	ORAL
60	OXYCODONE ER 10 MG TABLET,EXTENDED RELEASE,12 HR	10	MG		GIVEN	ORAL
60	OXYCODONE ER 10 MG TABLET,EXTENDED RELEASE,12 HR	10	MG		GIVEN	ORAL
60	OXYCODONE ER 10 MG TABLET,EXTENDED RELEASE,12 HR	10	MG		GIVEN	ORAL
60	OXYCODONE ER 10 MG TABLET,EXTENDED RELEASE,12 HR	10	MG		GIVEN	ORAL
60	OXYCODONE ER 10 MG TABLET,EXTENDED RELEASE,12 HR	10	MG		GIVEN	ORAL
60	OXYCODONE ER 10 MG TABLET,EXTENDED RELEASE,12 HR	10	MG		GIVEN	ORAL
60	OXYCODONE ER 10 MG TABLET,EXTENDED RELEASE,12 HR	10	MG		GIVEN	ORAL
60	OXYCODONE ER 10 MG TABLET,EXTENDED RELEASE,12 HR	10	MG		GIVEN	ORAL
60	OXYCODONE ER 10 MG TABLET,EXTENDED RELEASE,12 HR	10	MG		GIVEN	ORAL
60	OXYCODONE ER 10 MG TABLET,EXTENDED RELEASE,12 HR	10	MG		GIVEN	ORAL
60	OXYCODONE ER 10 MG TABLET,EXTENDED RELEASE,12 HR	10	MG		GIVEN	ORAL
60	OXYCODONE ER 10 MG TABLET,EXTENDED RELEASE,12 HR	10	MG		GIVEN	ORAL
60	OXYCODONE ER 10 MG TABLET,EXTENDED RELEASE,12 HR	10	MG		GIVEN	ORAL
60	OXYCODONE ER 10 MG TABLET,EXTENDED RELEASE,12 HR	10	MG		GIVEN	ORAL
60	OXYCODONE ER 10 MG TABLET,EXTENDED RELEASE,12 HR	10	MG		GIVEN	ORAL
60	OXYCODONE ER 10 MG TABLET,EXTENDED RELEASE,12 HR	10	MG		GIVEN	ORAL
60	OXYCODONE ER 10 MG TABLET,EXTENDED RELEASE,12 HR	10	MG		GIVEN	ORAL
60	OXYCODONE ER 10 MG TABLET,EXTENDED RELEASE,12 HR	10	MG		GIVEN	ORAL
60	OXYCODONE ER 10 MG TABLET,EXTENDED RELEASE,12 HR	10	MG		GIVEN	ORAL
60	OXYCODONE ER 10 MG TABLET,EXTENDED RELEASE,12 HR	10	MG		GIVEN	ORAL
60	OXYCODONE ER 10 MG TABLET,EXTENDED RELEASE,12 HR	10	MG		GIVEN	ORAL
60	OXYCODONE ER 10 MG TABLET,EXTENDED RELEASE,12 HR	10	MG		GIVEN	ORAL
60	OXYCODONE ER 10 MG TABLET,EXTENDED RELEASE,12 HR	10	MG		GIVEN	ORAL
60	OXYCODONE ER 10 MG TABLET,EXTENDED RELEASE,12 HR	10	MG		GIVEN	ORAL
60	OXYCODONE ER 10 MG TABLET,EXTENDED RELEASE,12 HR	10	MG		GIVEN	ORAL
60	OXYCODONE ER 10 MG TABLET,EXTENDED RELEASE,12 HR	10	MG		GIVEN	ORAL
60	OXYCODONE ER 10 MG TABLET,EXTENDED RELEASE,12 HR	10	MG		GIVEN	ORAL
60	OXYCODONE ER 10 MG TABLET,EXTENDED RELEASE,12 HR	10	MG		GIVEN	ORAL
60	OXYCODONE ER 10 MG TABLET,EXTENDED RELEASE,12 HR	10	MG		GIVEN	ORAL
60	OXYCODONE ER 10 MG TABLET,EXTENDED RELEASE,12 HR	10	MG		GIVEN	ORAL
60	OXYCODONE ER 10 MG TABLET,EXTENDED RELEASE,12 HR	10	MG		GIVEN	ORAL
60	OXYCODONE ER 10 MG TABLET,EXTENDED RELEASE,12 HR	10	MG		GIVEN	ORAL
60	OXYCODONE ER 10 MG TABLET,EXTENDED RELEASE,12 HR	10	MG		GIVEN	ORAL
60	OXYCODONE ER 10 MG TABLET,EXTENDED RELEASE,12 HR	10	MG		GIVEN	ORAL
60	OXYCODONE ER 10 MG TABLET,EXTENDED RELEASE,12 HR	10	MG		GIVEN	ORAL
60	OXYCODONE ER 10 MG TABLET,EXTENDED RELEASE,12 HR	10	MG		GIVEN	ORAL
60	OXYCODONE ER 10 MG TABLET,EXTENDED RELEASE,12 HR	10	MG		GIVEN	ORAL
60	OXYCODONE ER 10 MG TABLET,EXTENDED RELEASE,12 HR	10	MG		GIVEN	ORAL
60	OXYCODONE ER 10 MG TABLET,EXTENDED RELEASE,12 HR	10	MG		GIVEN	ORAL
60	OXYCODONE ER 10 MG TABLET,EXTENDED RELEASE,12 HR	10	MG		GIVEN	ORAL
60	OXYCODONE ER 20 MG TABLET,EXTENDED RELEASE,12 HR	20	MG		GIVEN	ORAL
60	OXYCODONE ER 20 MG TABLET,EXTENDED RELEASE,12 HR	20	MG		GIVEN	ORAL
60	OXYCODONE ER 20 MG TABLET,EXTENDED RELEASE,12 HR	20	MG		GIVEN	ORAL
61	FENTANYL (PF) 50 MCG/ML INJECTION SOLUTION	50	MCG		GIVEN	INTRAVENOUS
61	TRAMADOL 50 MG TABLET	50	MG		GIVEN	ORAL
62	FENTANYL (PF) 50 MCG/ML INJECTION SOLUTION	50	MCG		GIVEN
62	MORPHINE 2 MG/ML INTRAVENOUS CARTRIDGE	1	MG		GIVEN	INTRAVENOUS
62	MORPHINE 2 MG/ML INTRAVENOUS CARTRIDGE	1	MG		GIVEN	INTRAVENOUS
62	MORPHINE 2 MG/ML INTRAVENOUS CARTRIDGE	1	MG		GIVEN	INTRAVENOUS
62	MORPHINE 4 MG/ML INTRAVENOUS CARTRIDGE	2	MG		GIVEN	INTRAVENOUS
63	FENTANYL (PF) 50 MCG/ML INJECTION SOLUTION	50	MCG		GIVEN	INTRAVENOUS
63	FENTANYL (PF) 50 MCG/ML INJECTION SOLUTION	50	MCG		GIVEN	INTRAVENOUS
63	FENTANYL (PF) 50 MCG/ML INJECTION SOLUTION	50	MCG		GIVEN	INTRAVENOUS
63	MORPHINE 2 MG/ML INTRAVENOUS CARTRIDGE	2	MG		GIVEN	INTRAVENOUS
63	OXYCODONE 5 MG TABLET	5	MG		GIVEN	ORAL
63	OXYCODONE 5 MG TABLET	5	MG		GIVEN	ORAL
63	OXYCODONE 5 MG TABLET	5	MG		GIVEN	ORAL
63	OXYCODONE 5 MG TABLET	5	MG		GIVEN	ORAL
63	OXYCODONE 5 MG TABLET	5	MG		GIVEN	ORAL
63	OXYCODONE 5 MG TABLET	5	MG		GIVEN	ORAL
63	OXYCODONE 5 MG TABLET	5	MG		GIVEN	ORAL
63	OXYCODONE 5 MG TABLET	5	MG		GIVEN	ORAL
63	OXYCODONE 5 MG TABLET	5	MG		GIVEN	ORAL
63	OXYCODONE 5 MG TABLET	5	MG		GIVEN	ORAL
63	OXYCODONE 5 MG TABLET	5	MG		GIVEN	ORAL
63	OXYCODONE 5 MG TABLET	5	MG		GIVEN	ORAL
63	OXYCODONE 5 MG TABLET	5	MG		GIVEN	ORAL
63	OXYCODONE 5 MG TABLET	10	MG		GIVEN	ORAL
63	OXYCODONE 5 MG TABLET	10	MG		GIVEN	ORAL
63	OXYCODONE 5 MG TABLET	10	MG		GIVEN	ORAL
63	OXYCODONE 5 MG TABLET	10	MG		GIVEN	ORAL
63	OXYCODONE 5 MG TABLET	10	MG		GIVEN	ORAL
63	TAPENTADOL 75 MG TABLET	75	MG		GIVEN	ORAL
64	FENTANYL (PF) 50 MCG/ML INJECTION SOLUTION	25	MCG		GIVEN	INTRAVENOUS
64	FENTANYL (PF) 50 MCG/ML INJECTION SOLUTION	25	MCG		GIVEN	INTRAVENOUS
64	FENTANYL (PF) 50 MCG/ML INJECTION SOLUTION	50	MCG		GIVEN	INTRAVENOUS
64	FENTANYL (PF) 50 MCG/ML INJECTION SOLUTION	50	MCG		GIVEN	INTRAVENOUS
64	FENTANYL (PF) 50 MCG/ML INJECTION SOLUTION	100	MCG		GIVEN	INTRAVENOUS
64	OXYCODONE 5 MG TABLET	5	MG		GIVEN	ORAL
64	OXYCODONE 5 MG TABLET	10	MG		GIVEN	ORAL
65	MORPHINE 2 MG/ML INTRAVENOUS CARTRIDGE	2	MG		GIVEN	INTRAVENOUS
65	MORPHINE 2 MG/ML INTRAVENOUS CARTRIDGE	2	MG		GIVEN	INTRAVENOUS
65	MORPHINE 2 MG/ML INTRAVENOUS CARTRIDGE	2	MG		GIVEN	INTRAVENOUS
65	MORPHINE 2 MG/ML INTRAVENOUS CARTRIDGE	2	MG		GIVEN	INTRAVENOUS
65	OXYCODONE 5 MG TABLET	10	MG		GIVEN	ORAL
65	OXYCODONE 5 MG TABLET	10	MG		GIVEN	ORAL
65	OXYCODONE 5 MG TABLET	10	MG		GIVEN	ORAL
65	OXYCODONE 5 MG TABLET	10	MG		GIVEN	ORAL
65	OXYCODONE 5 MG TABLET	10	MG		GIVEN	ORAL
66	MORPHINE 4 MG/ML INTRAVENOUS CARTRIDGE	4	MG		GIVEN	INTRAVENOUS
68	FENTANYL (PF) 50 MCG/ML INJECTION SOLUTION	25	MCG		GIVEN	INTRAVENOUS
68	FENTANYL (PF) 50 MCG/ML INJECTION SOLUTION	25	MCG		GIVEN	INTRAVENOUS
68	FENTANYL (PF) 50 MCG/ML INJECTION SOLUTION	25	MCG		GIVEN	INTRAVENOUS
68	FENTANYL (PF) 50 MCG/ML INJECTION SOLUTION	25	MCG		GIVEN	INTRAVENOUS
68	FENTANYL (PF) 50 MCG/ML INJECTION SOLUTION	25	MCG		GIVEN	INTRAVENOUS
68	FENTANYL (PF) 50 MCG/ML INJECTION SOLUTION	25	MCG		GIVEN	INTRAVENOUS
68	TAPENTADOL 50 MG TABLET	100	MG		GIVEN	ORAL
68	TAPENTADOL 50 MG TABLET	100	MG		GIVEN	ORAL
69	FENTANYL (PF) 50 MCG/ML INJECTION SOLUTION	25	MCG		GIVEN	INTRAVENOUS
69	FENTANYL (PF) 50 MCG/ML INJECTION SOLUTION	25	MCG		GIVEN	INTRAVENOUS
69	FENTANYL (PF) 50 MCG/ML INJECTION SOLUTION	25	MCG		GIVEN	INTRAVENOUS
69	FENTANYL (PF) 50 MCG/ML INJECTION SOLUTION	25	MCG		GIVEN	INTRAVENOUS
69	FENTANYL (PF) 50 MCG/ML INJECTION SOLUTION	50	MCG		GIVEN	INTRAVENOUS
69	FENTANYL (PF) 50 MCG/ML INJECTION SOLUTION	50	MCG		GIVEN	INTRAVENOUS
69	MORPHINE 2 MG/ML INTRAVENOUS CARTRIDGE	1	MG		GIVEN	INTRAVENOUS
69	MORPHINE 2 MG/ML INTRAVENOUS CARTRIDGE	1	MG		GIVEN	INTRAVENOUS
69	MORPHINE 2 MG/ML INTRAVENOUS CARTRIDGE	1	MG		GIVEN	INTRAVENOUS
69	OXYCODONE 5 MG TABLET	5	MG		GIVEN	ORAL
69	OXYCODONE 5 MG TABLET	5	MG		GIVEN	ORAL
69	OXYCODONE 5 MG TABLET	5	MG		GIVEN	ORAL
69	OXYCODONE 5 MG TABLET	5	MG		GIVEN	ORAL
70	OXYCODONE 5 MG TABLET	2.5	MG		GIVEN	ORAL
74	FENTANYL (PF) 50 MCG/ML INJECTION SOLUTION	50	MCG		GIVEN	INTRAVENOUS
74	FENTANYL (PF) 50 MCG/ML INJECTION SOLUTION	50	MCG		GIVEN	INTRAVENOUS
74	MORPHINE 2 MG/ML INTRAVENOUS CARTRIDGE	2	MG		GIVEN	INTRAVENOUS
74	MORPHINE 2 MG/ML INTRAVENOUS CARTRIDGE	2	MG		GIVEN	INTRAVENOUS
74	MORPHINE 2 MG/ML INTRAVENOUS CARTRIDGE	2	MG		GIVEN	INTRAVENOUS
74	MORPHINE 2 MG/ML INTRAVENOUS CARTRIDGE	2	MG		GIVEN	INTRAVENOUS
74	MORPHINE 2 MG/ML INTRAVENOUS CARTRIDGE	2	MG		GIVEN	INTRAVENOUS
74	TRAMADOL 50 MG TABLET	50	MG		GIVEN	ORAL
76	HYDROMORPHONE 1 MG/ML INJECTION SYRINGE	1	MG		GIVEN	INTRAVENOUS
76	HYDROMORPHONE 1 MG/ML INJECTION SYRINGE	1	MG		GIVEN	INTRAVENOUS
76	HYDROMORPHONE 1 MG/ML INJECTION SYRINGE	1	MG		GIVEN	INTRAVENOUS
76	HYDROMORPHONE 1 MG/ML INJECTION SYRINGE	1	MG		GIVEN	INTRAVENOUS
76	MORPHINE ER 15 MG TABLET,EXTENDED RELEASE	45	MG		GIVEN	ORAL
76	MORPHINE ER 30 MG TABLET,EXTENDED RELEASE	45	MG		GIVEN	ORAL
76	OXYCODONE 5 MG TABLET	5	MG		GIVEN	ORAL
77	OXYCODONE 5 MG TABLET	2.5	MG		GIVEN	ORAL
77	OXYCODONE 5 MG TABLET	5	MG		GIVEN	ORAL
77	OXYCODONE 5 MG TABLET	5	MG		GIVEN	ORAL
77	OXYCODONE 5 MG TABLET	5	MG		GIVEN	ORAL
77	TRAMADOL 50 MG TABLET	50	MG		GIVEN	ORAL
78	TRAMADOL 50 MG TABLET	25	MG		GIVEN	ORAL
78	TRAMADOL 50 MG TABLET	25	MG		GIVEN	ORAL
78	TRAMADOL 50 MG TABLET	25	MG		GIVEN	ORAL
78	TRAMADOL 50 MG TABLET	25	MG		GIVEN	ORAL
79	HYDROMORPHONE 50 MG/50 ML (1 MG/ML) IN 0.9 % SOD.CHLORIDE IV PUMP RESV	50	MG	PCA (four hour limit 9 mg)	NEW SYRINGE/CARTRIDGE	INTRAVENOUS
79	MORPHINE 4 MG/ML INTRAVENOUS CARTRIDGE	4	MG		GIVEN	INTRAVENOUS
79	OXYCODONE 5 MG TABLET	5	MG		GIVEN	ORAL
79	OXYCODONE 5 MG TABLET	5	MG		GIVEN	ORAL
79	OXYCODONE 5 MG TABLET	5	MG		GIVEN	ORAL
79	OXYCODONE 5 MG TABLET	5	MG		GIVEN	ORAL
79	OXYCODONE 5 MG TABLET	5	MG		GIVEN	ORAL
79	OXYCODONE 5 MG TABLET	10	MG		GIVEN	ORAL
79	OXYCODONE 5 MG TABLET	10	MG		GIVEN	ORAL
79	OXYCODONE 5 MG TABLET	10	MG		GIVEN	ORAL
79	OXYCODONE 5 MG TABLET	10	MG		GIVEN	ORAL
79	OXYCODONE 5 MG TABLET	10	MG		GIVEN	ORAL
79	OXYCODONE 5 MG TABLET	10	MG		GIVEN	ORAL
79	OXYCODONE 5 MG TABLET	10	MG		GIVEN	ORAL
79	OXYCODONE 5 MG TABLET	15	MG		GIVEN	ORAL
79	OXYCODONE 5 MG TABLET	15	MG		GIVEN	ORAL
79	OXYCODONE 5 MG TABLET	15	MG		GIVEN	ORAL
79	OXYCODONE 5 MG TABLET	15	MG		GIVEN	ORAL
79	OXYCODONE 5 MG TABLET	15	MG		GIVEN	ORAL
82	MORPHINE 4 MG/ML INTRAVENOUS CARTRIDGE	4	MG		GIVEN	INTRAVENOUS
82	MORPHINE 4 MG/ML INTRAVENOUS CARTRIDGE	4	MG		GIVEN	INTRAVENOUS
82	MORPHINE 4 MG/ML INTRAVENOUS CARTRIDGE	4	MG		GIVEN	INTRAVENOUS
82	MORPHINE 4 MG/ML INTRAVENOUS CARTRIDGE	4	MG		GIVEN	INTRAVENOUS
82	OXYCODONE 5 MG TABLET	5	MG		GIVEN	ORAL
85	MORPHINE 2 MG/ML INTRAVENOUS CARTRIDGE	2	MG		GIVEN	INTRAVENOUS
85	MORPHINE 2 MG/ML INTRAVENOUS CARTRIDGE	2	MG		GIVEN	INTRAVENOUS
85	MORPHINE 2 MG/ML INTRAVENOUS CARTRIDGE	2	MG		GIVEN	INTRAVENOUS
85	MORPHINE 2 MG/ML INTRAVENOUS CARTRIDGE	2	MG		GIVEN	INTRAVENOUS
85	MORPHINE 2 MG/ML INTRAVENOUS CARTRIDGE	2	MG		GIVEN	INTRAVENOUS
85	MORPHINE 2 MG/ML INTRAVENOUS CARTRIDGE	2	MG		GIVEN	INTRAVENOUS
85	MORPHINE 2 MG/ML INTRAVENOUS CARTRIDGE	2	MG		GIVEN	INTRAVENOUS
85	MORPHINE 2 MG/ML INTRAVENOUS CARTRIDGE	2	MG		GIVEN	INTRAVENOUS
85	MORPHINE 2 MG/ML INTRAVENOUS CARTRIDGE	2	MG		GIVEN	INTRAVENOUS
85	MORPHINE 2 MG/ML INTRAVENOUS CARTRIDGE	2	MG		GIVEN	INTRAVENOUS
85	MORPHINE 2 MG/ML INTRAVENOUS CARTRIDGE	2	MG		GIVEN	INTRAVENOUS
85	OXYCODONE 5 MG TABLET	2.5	MG		GIVEN	ORAL
86	OXYCODONE 5 MG TABLET	5	MG		GIVEN	ORAL
87	MORPHINE 2 MG/ML INTRAVENOUS CARTRIDGE	2	MG		GIVEN	INTRAVENOUS
87	MORPHINE 4 MG/ML INTRAVENOUS CARTRIDGE	4	MG		GIVEN	INTRAVENOUS
87	MORPHINE 4 MG/ML INTRAVENOUS CARTRIDGE	4	MG		GIVEN	INTRAVENOUS
87	MORPHINE 4 MG/ML INTRAVENOUS CARTRIDGE	4	MG		GIVEN	INTRAVENOUS
87	MORPHINE 4 MG/ML INTRAVENOUS CARTRIDGE	4	MG		GIVEN	INTRAVENOUS
87	MORPHINE 4 MG/ML INTRAVENOUS CARTRIDGE	4	MG		GIVEN	INTRAVENOUS
87	OXYCODONE 5 MG TABLET	5	MG		GIVEN	ORAL
87	OXYCODONE 5 MG TABLET	10	MG		GIVEN	ORAL
87	OXYCODONE 5 MG TABLET	10	MG		GIVEN	ORAL
87	OXYCODONE 5 MG TABLET	10	MG		GIVEN	ORAL
90	OXYCODONE 5 MG TABLET	5	MG		GIVEN	ORAL
90	OXYCODONE 5 MG TABLET	5	MG		GIVEN	ORAL
90	OXYCODONE 5 MG TABLET	5	MG		GIVEN	ORAL
90	OXYCODONE 5 MG TABLET	5	MG		GIVEN	ORAL
90	OXYCODONE 5 MG TABLET	5	MG		GIVEN	ORAL
90	OXYCODONE 5 MG TABLET	5	MG		GIVEN	ORAL
90	OXYCODONE 5 MG TABLET	5	MG		GIVEN	ORAL
90	OXYCODONE 5 MG TABLET	5	MG		GIVEN	ORAL
90	TRAMADOL 50 MG TABLET	50	MG		GIVEN	ORAL
90	TRAMADOL 50 MG TABLET	50	MG		GIVEN	ORAL
90	TRAMADOL 50 MG TABLET	50	MG		GIVEN	ORAL
90	TRAMADOL 50 MG TABLET	50	MG		GIVEN	ORAL
90	TRAMADOL 50 MG TABLET	50	MG		GIVEN	ORAL
90	TRAMADOL 50 MG TABLET	50	MG		GIVEN	ORAL
90	TRAMADOL 50 MG TABLET	50	MG		GIVEN	ORAL
91	FENTANYL (PF) 50 MCG/ML INJECTION SOLUTION	25	MCG		GIVEN	INTRAVENOUS
91	OXYCODONE 5 MG TABLET	5	MG		GIVEN	ORAL
91	OXYCODONE 5 MG TABLET	5	MG		GIVEN	ORAL
91	OXYCODONE 5 MG TABLET	5	MG		GIVEN	ORAL
91	OXYCODONE 5 MG TABLET	5	MG		GIVEN	ORAL
91	OXYCODONE 5 MG TABLET	5	MG		GIVEN	ORAL
91	OXYCODONE 5 MG TABLET	5	MG		GIVEN	ORAL
91	OXYCODONE 5 MG TABLET	5	MG		GIVEN	ORAL
91	OXYCODONE 5 MG TABLET	5	MG		GIVEN	ORAL
92	MORPHINE 2 MG/ML INTRAVENOUS CARTRIDGE	2	MG		GIVEN	INTRAVENOUS
92	MORPHINE 2 MG/ML INTRAVENOUS CARTRIDGE	2	MG		GIVEN	INTRAVENOUS
92	MORPHINE 2 MG/ML INTRAVENOUS CARTRIDGE	2	MG		GIVEN	INTRAVENOUS
92	MORPHINE 2 MG/ML INTRAVENOUS CARTRIDGE	2	MG		GIVEN	INTRAVENOUS
92	MORPHINE 2 MG/ML INTRAVENOUS CARTRIDGE	2	MG		GIVEN	INTRAVENOUS
92	MORPHINE 2 MG/ML INTRAVENOUS CARTRIDGE	2	MG		GIVEN	INTRAVENOUS
92	MORPHINE 2 MG/ML INTRAVENOUS CARTRIDGE	2	MG		GIVEN	INTRAVENOUS
92	MORPHINE 2 MG/ML INTRAVENOUS CARTRIDGE	2	MG		GIVEN	INTRAVENOUS
92	MORPHINE 2 MG/ML INTRAVENOUS CARTRIDGE	2	MG		GIVEN	INTRAVENOUS
92	MORPHINE 2 MG/ML INTRAVENOUS CARTRIDGE	2	MG		GIVEN	INTRAVENOUS
92	MORPHINE 2 MG/ML INTRAVENOUS CARTRIDGE	2	MG		GIVEN	INTRAVENOUS
92	MORPHINE 4 MG/ML INTRAVENOUS CARTRIDGE	4	MG		GIVEN	INTRAVENOUS
92	TRAMADOL 50 MG TABLET	50	MG		GIVEN	ORAL
92	TRAMADOL 50 MG TABLET	50	MG		GIVEN	ORAL
94	OXYCODONE 5 MG TABLET	5	MG		GIVEN	ORAL
94	OXYCODONE 5 MG TABLET	5	MG		GIVEN	ORAL
94	OXYCODONE 5 MG TABLET	5	MG		GIVEN	ORAL
94	OXYCODONE 5 MG TABLET	5	MG		GIVEN	ORAL
94	OXYCODONE 5 MG TABLET	5	MG		GIVEN	ORAL
94	OXYCODONE 5 MG TABLET	5	MG		GIVEN	ORAL
94	OXYCODONE 5 MG TABLET	5	MG		GIVEN	ORAL
94	OXYCODONE 5 MG TABLET	5	MG		GIVEN	ORAL
94	OXYCODONE 5 MG TABLET	5	MG		GIVEN	ORAL
94	OXYCODONE 5 MG TABLET	5	MG		GIVEN	ORAL
94	OXYCODONE 5 MG TABLET	5	MG		GIVEN	ORAL
97	OXYCODONE 5 MG TABLET	5	MG		GIVEN	ORAL
97	OXYCODONE 5 MG TABLET	5	MG		GIVEN	ORAL
97	OXYCODONE 5 MG TABLET	5	MG		GIVEN	ORAL
97	OXYCODONE 5 MG TABLET	5	MG		GIVEN	ORAL
98	FENTANYL (PF) 50 MCG/ML INJECTION SOLUTION	50	MCG		GIVEN	INTRAVENOUS
98	TRAMADOL 50 MG TABLET	50	MG		GIVEN	ORAL
98	TRAMADOL 50 MG TABLET	50	MG		GIVEN	ORAL
98	TRAMADOL 50 MG TABLET	50	MG		GIVEN	ORAL
98	TRAMADOL 50 MG TABLET	50	MG		GIVEN	ORAL
98	TRAMADOL 50 MG TABLET	50	MG		GIVEN	ORAL
98	TRAMADOL 50 MG TABLET	50	MG		GIVEN	ORAL
98	TRAMADOL 50 MG TABLET	50	MG		GIVEN	ORAL
98	TRAMADOL 50 MG TABLET	50	MG		GIVEN	ORAL
98	TRAMADOL 50 MG TABLET	50	MG		GIVEN	ORAL
98	TRAMADOL 50 MG TABLET	50	MG		GIVEN	ORAL
99	OXYCODONE 5 MG/5 ML ORAL SOLUTION	5	MG		GIVEN	G-TUBE
99	OXYCODONE 5 MG/5 ML ORAL SOLUTION	5	MG		GIVEN	G-TUBE
99	OXYCODONE 5 MG/5 ML ORAL SOLUTION	5	MG		GIVEN	G-TUBE
99	OXYCODONE 5 MG/5 ML ORAL SOLUTION	5	MG		GIVEN	G-TUBE
99	OXYCODONE 5 MG/5 ML ORAL SOLUTION	5	MG		GIVEN	G-TUBE
99	OXYCODONE 5 MG/5 ML ORAL SOLUTION	5	MG		GIVEN	G-TUBE
99	OXYCODONE 5 MG/5 ML ORAL SOLUTION	5	MG		GIVEN	G-TUBE
99	OXYCODONE 5 MG/5 ML ORAL SOLUTION	5	MG		GIVEN	G-TUBE
99	OXYCODONE 5 MG/5 ML ORAL SOLUTION	5	MG		GIVEN	G-TUBE
99	OXYCODONE 5 MG/5 ML ORAL SOLUTION	5	MG		GIVEN	G-TUBE
99	OXYCODONE 5 MG/5 ML ORAL SOLUTION	5	MG		GIVEN	G-TUBE
99	OXYCODONE 5 MG/5 ML ORAL SOLUTION	5	MG		GIVEN	G-TUBE
99	OXYCODONE 5 MG/5 ML ORAL SOLUTION	5	MG		GIVEN	G-TUBE
99	OXYCODONE 5 MG/5 ML ORAL SOLUTION	5	MG		GIVEN	G-TUBE
99	OXYCODONE 5 MG/5 ML ORAL SOLUTION	5	MG		GIVEN	G-TUBE
99	OXYCODONE 5 MG/5 ML ORAL SOLUTION	5	MG		GIVEN	G-TUBE
99	OXYCODONE 5 MG/5 ML ORAL SOLUTION	5	MG		GIVEN	G-TUBE
99	OXYCODONE 5 MG/5 ML ORAL SOLUTION	5	MG		GIVEN	G-TUBE
99	OXYCODONE 5 MG/5 ML ORAL SOLUTION	5	MG		GIVEN	G-TUBE
99	OXYCODONE 5 MG/5 ML ORAL SOLUTION	5	MG		GIVEN	G-TUBE
99	OXYCODONE 5 MG/5 ML ORAL SOLUTION	5	MG		GIVEN	G-TUBE
99	OXYCODONE 5 MG/5 ML ORAL SOLUTION	5	MG		GIVEN	G-TUBE
99	OXYCODONE 5 MG/5 ML ORAL SOLUTION	5	MG		GIVEN	G-TUBE
99	OXYCODONE 5 MG/5 ML ORAL SOLUTION	5	MG		GIVEN	G-TUBE
99	OXYCODONE 5 MG/5 ML ORAL SOLUTION	5	MG		GIVEN	G-TUBE
99	OXYCODONE 5 MG/5 ML ORAL SOLUTION	5	MG		GIVEN	G-TUBE
99	OXYCODONE 5 MG/5 ML ORAL SOLUTION	5	MG		GIVEN	G-TUBE
99	OXYCODONE 5 MG/5 ML ORAL SOLUTION	5	MG		GIVEN	G-TUBE
99	OXYCODONE 5 MG/5 ML ORAL SOLUTION	5	MG		GIVEN	G-TUBE
99	OXYCODONE 5 MG/5 ML ORAL SOLUTION	5	MG		GIVEN	G-TUBE
99	OXYCODONE 5 MG/5 ML ORAL SOLUTION	5	MG		GIVEN	G-TUBE
99	OXYCODONE 5 MG/5 ML ORAL SOLUTION	5	MG		GIVEN	G-TUBE
99	OXYCODONE 5 MG/5 ML ORAL SOLUTION	5	MG		GIVEN	G-TUBE
99	OXYCODONE 5 MG/5 ML ORAL SOLUTION	5	MG		GIVEN	G-TUBE
99	OXYCODONE 5 MG/5 ML ORAL SOLUTION	5	MG		GIVEN	G-TUBE
99	OXYCODONE 5 MG/5 ML ORAL SOLUTION	5	MG		GIVEN	G-TUBE
99	OXYCODONE 5 MG/5 ML ORAL SOLUTION	5	MG		GIVEN	G-TUBE
99	OXYCODONE 5 MG/5 ML ORAL SOLUTION	5	MG		GIVEN	G-TUBE
99	OXYCODONE 5 MG/5 ML ORAL SOLUTION	5	MG		GIVEN	G-TUBE
99	OXYCODONE 5 MG/5 ML ORAL SOLUTION	5	MG		GIVEN	G-TUBE
99	OXYCODONE 5 MG/5 ML ORAL SOLUTION	5	MG		GIVEN	G-TUBE
99	OXYCODONE 5 MG/5 ML ORAL SOLUTION	5	MG		GIVEN	G-TUBE
99	OXYCODONE 5 MG/5 ML ORAL SOLUTION	5	MG		GIVEN	G-TUBE
99	OXYCODONE 5 MG/5 ML ORAL SOLUTION	5	MG		GIVEN	G-TUBE
100	FENTANYL (PF) 50 MCG/ML INJECTION SOLUTION	25	MCG		GIVEN	INTRAVENOUS
100	FENTANYL (PF) 50 MCG/ML INJECTION SOLUTION	25	MCG		GIVEN	INTRAVENOUS
100	FENTANYL (PF) 50 MCG/ML INJECTION SOLUTION	50	MCG		GIVEN	INTRAVENOUS
100	FENTANYL (PF) 50 MCG/ML INJECTION SOLUTION	50	MCG		GIVEN	INTRAVENOUS
101	FENTANYL (PF) 50 MCG/ML INJECTION SOLUTION	25	MCG		GIVEN	INTRAVENOUS
101	FENTANYL (PF) 50 MCG/ML INJECTION SOLUTION	25	MCG		GIVEN	INTRAVENOUS
101	FENTANYL (PF) 50 MCG/ML INJECTION SOLUTION	50	MCG		GIVEN	INTRAVENOUS
101	FENTANYL (PF) 50 MCG/ML INJECTION SOLUTION	50	MCG		GIVEN	INTRAVENOUS
101	FENTANYL (PF) 50 MCG/ML INJECTION SOLUTION	50	MCG		GIVEN	INTRAVENOUS
101	FENTANYL (PF) 50 MCG/ML INJECTION SOLUTION	50	MCG		GIVEN	INTRAVENOUS
101	MORPHINE 2 MG/ML INTRAVENOUS CARTRIDGE	2	MG		GIVEN	INTRAVENOUS
101	OXYCODONE 5 MG TABLET	2.5	MG		GIVEN	ORAL
101	OXYCODONE 5 MG TABLET	2.5	MG		GIVEN	ORAL
101	OXYCODONE 5 MG TABLET	2.5	MG		GIVEN	ORAL
101	OXYCODONE 5 MG TABLET	2.5	MG		GIVEN	ORAL
102	HYDROMORPHONE 1 MG/ML INJECTION SYRINGE	1	MG		GIVEN	INTRAVENOUS
102	MORPHINE 2 MG/ML INTRAVENOUS CARTRIDGE	2	MG		GIVEN	INTRAVENOUS
102	MORPHINE 2 MG/ML INTRAVENOUS CARTRIDGE	2	MG		GIVEN	INTRAVENOUS
102	MORPHINE 2 MG/ML INTRAVENOUS CARTRIDGE	2	MG		GIVEN	INTRAVENOUS
102	MORPHINE 2 MG/ML INTRAVENOUS CARTRIDGE	2	MG		GIVEN	INTRAVENOUS
102	MORPHINE 2 MG/ML INTRAVENOUS CARTRIDGE	2	MG		GIVEN	INTRAVENOUS
102	MORPHINE 2 MG/ML INTRAVENOUS CARTRIDGE	2	MG		GIVEN	INTRAVENOUS
102	MORPHINE 2 MG/ML INTRAVENOUS CARTRIDGE	2	MG		GIVEN	INTRAVENOUS
102	MORPHINE 2 MG/ML INTRAVENOUS CARTRIDGE	2	MG		GIVEN	INTRAVENOUS
102	MORPHINE 2 MG/ML INTRAVENOUS CARTRIDGE	2	MG		GIVEN	INTRAVENOUS
102	MORPHINE 2 MG/ML INTRAVENOUS CARTRIDGE	2	MG		GIVEN	INTRAVENOUS
102	MORPHINE 2 MG/ML INTRAVENOUS CARTRIDGE	2	MG		GIVEN	INTRAVENOUS
102	MORPHINE 2 MG/ML INTRAVENOUS CARTRIDGE	2	MG		GIVEN	INTRAVENOUS
102	MORPHINE 2 MG/ML INTRAVENOUS CARTRIDGE	2	MG		GIVEN	INTRAVENOUS
102	MORPHINE 2 MG/ML INTRAVENOUS CARTRIDGE	2	MG		GIVEN	INTRAVENOUS
102	MORPHINE 2 MG/ML INTRAVENOUS CARTRIDGE	2	MG		GIVEN	INTRAVENOUS
102	MORPHINE 2 MG/ML INTRAVENOUS CARTRIDGE	2	MG		GIVEN	INTRAVENOUS
102	MORPHINE 2 MG/ML INTRAVENOUS CARTRIDGE	2	MG		GIVEN	INTRAVENOUS
102	MORPHINE 2 MG/ML INTRAVENOUS CARTRIDGE	2	MG		GIVEN	INTRAVENOUS
102	MORPHINE 2 MG/ML INTRAVENOUS CARTRIDGE	2	MG		GIVEN	INTRAVENOUS
102	MORPHINE 2 MG/ML INTRAVENOUS CARTRIDGE	2	MG		GIVEN	INTRAVENOUS
102	MORPHINE 2 MG/ML INTRAVENOUS CARTRIDGE	2	MG		GIVEN	INTRAVENOUS
102	MORPHINE 2 MG/ML INTRAVENOUS CARTRIDGE	2	MG		GIVEN	INTRAVENOUS
102	OXYCODONE 5 MG TABLET	10	MG		GIVEN	ORAL
102	OXYCODONE 5 MG TABLET	10	MG		GIVEN	ORAL
102	OXYCODONE 5 MG TABLET	10	MG		GIVEN	ORAL
102	OXYCODONE 5 MG TABLET	10	MG		GIVEN	ORAL
102	OXYCODONE 5 MG TABLET	10	MG		GIVEN	ORAL
102	OXYCODONE 5 MG TABLET	10	MG		GIVEN	ORAL
102	OXYCODONE 5 MG TABLET	10	MG		GIVEN	ORAL
102	OXYCODONE 5 MG TABLET	10	MG		GIVEN	ORAL
102	OXYCODONE 5 MG TABLET	10	MG		GIVEN	ORAL
102	OXYCODONE 5 MG TABLET	10	MG		GIVEN	ORAL
102	OXYCODONE 5 MG TABLET	10	MG		GIVEN	ORAL
102	OXYCODONE 5 MG TABLET	10	MG		GIVEN	ORAL
102	OXYCODONE 5 MG TABLET	10	MG		GIVEN	ORAL
102	TRAMADOL 50 MG TABLET	100	MG		GIVEN	ORAL
107	MORPHINE 2 MG/ML INTRAVENOUS CARTRIDGE	2	MG		GIVEN	INTRAVENOUS
108	HYDROMORPHONE 1 MG/ML INJECTION SYRINGE	1	MG		GIVEN	INTRAVENOUS
108	HYDROMORPHONE 1 MG/ML INJECTION SYRINGE	1	MG		GIVEN	INTRAVENOUS
108	MORPHINE 4 MG/ML INTRAVENOUS CARTRIDGE	4	MG		GIVEN	INTRAVENOUS
108	MORPHINE 4 MG/ML INTRAVENOUS CARTRIDGE	4	MG		GIVEN	INTRAVENOUS
109	FENTANYL (PF) 50 MCG/ML INJECTION SOLUTION	50	MCG		GIVEN	INTRAVENOUS
109	FENTANYL (PF) 50 MCG/ML INJECTION SOLUTION	50	MCG		GIVEN	INTRAVENOUS
109	OXYCODONE-ACETAMINOPHEN 5 MG-325 MG TABLET	1	TABLET		GIVEN	ORAL
109	OXYCODONE-ACETAMINOPHEN 5 MG-325 MG TABLET	1	TABLET		GIVEN	ORAL
109	OXYCODONE-ACETAMINOPHEN 5 MG-325 MG TABLET	1	TABLET		GIVEN	ORAL
109	OXYCODONE-ACETAMINOPHEN 5 MG-325 MG TABLET	1	TABLET		GIVEN	ORAL
109	OXYCODONE-ACETAMINOPHEN 5 MG-325 MG TABLET	1	TABLET		GIVEN	ORAL
109	OXYCODONE-ACETAMINOPHEN 5 MG-325 MG TABLET	1	TABLET		GIVEN	ORAL
109	OXYCODONE-ACETAMINOPHEN 5 MG-325 MG TABLET	1	TABLET		GIVEN	ORAL
109	OXYCODONE-ACETAMINOPHEN 5 MG-325 MG TABLET	1	TABLET		GIVEN	ORAL
109	OXYCODONE-ACETAMINOPHEN 5 MG-325 MG TABLET	1	TABLET		GIVEN	ORAL
109	OXYCODONE-ACETAMINOPHEN 5 MG-325 MG TABLET	1	TABLET		GIVEN	ORAL
109	OXYCODONE-ACETAMINOPHEN 5 MG-325 MG TABLET	1	TABLET		GIVEN	ORAL
109	TRAMADOL 50 MG TABLET	50	MG		GIVEN	ORAL
109	TRAMADOL 50 MG TABLET	50	MG		GIVEN	ORAL
109	TRAMADOL 50 MG TABLET	50	MG		GIVEN	ORAL
112	FENTANYL (PF) 50 MCG/ML INJECTION SOLUTION	50	MCG		GIVEN	INTRAVENOUS
112	HYDROMORPHONE 1 MG/ML INJECTION SYRINGE	1	MG		GIVEN	INTRAVENOUS
112	HYDROMORPHONE 1 MG/ML INJECTION SYRINGE	1	MG		GIVEN	INTRAVENOUS
112	OXYCODONE 5 MG TABLET	5	MG		GIVEN	ORAL
112	OXYCODONE 5 MG TABLET	5	MG		GIVEN	ORAL
112	OXYCODONE 5 MG TABLET	5	MG		GIVEN	ORAL
112	OXYCODONE 5 MG TABLET	5	MG		GIVEN	ORAL
112	OXYCODONE 5 MG TABLET	5	MG		GIVEN	ORAL
112	OXYCODONE 5 MG TABLET	5	MG		GIVEN	ORAL
112	OXYCODONE 5 MG TABLET	5	MG		GIVEN	ORAL
112	OXYCODONE 5 MG TABLET	5	MG		GIVEN	ORAL
112	OXYCODONE 5 MG TABLET	5	MG		GIVEN	ORAL
112	OXYCODONE 5 MG TABLET	5	MG		GIVEN	ORAL
112	OXYCODONE 5 MG TABLET	5	MG		GIVEN	ORAL
112	OXYCODONE 5 MG TABLET	5	MG		GIVEN	ORAL
112	OXYCODONE 5 MG TABLET	5	MG		GIVEN	ORAL
112	OXYCODONE 5 MG TABLET	5	MG		GIVEN	ORAL
112	OXYCODONE 5 MG TABLET	5	MG		GIVEN	ORAL
112	OXYCODONE 5 MG TABLET	5	MG		GIVEN	ORAL
112	OXYCODONE 5 MG TABLET	5	MG		GIVEN	ORAL
112	OXYCODONE 5 MG TABLET	10	MG		GIVEN	ORAL
112	OXYCODONE 5 MG TABLET	10	MG		GIVEN	ORAL
112	OXYCODONE 5 MG TABLET	10	MG		GIVEN	ORAL
112	OXYCODONE 5 MG TABLET	10	MG		GIVEN	ORAL
112	OXYCODONE 5 MG TABLET	10	MG		GIVEN	ORAL
112	OXYCODONE 5 MG TABLET	10	MG		GIVEN	ORAL
112	OXYCODONE 5 MG TABLET	10	MG		GIVEN	ORAL
112	OXYCODONE 5 MG TABLET	10	MG		GIVEN	ORAL
112	OXYCODONE 5 MG TABLET	10	MG		GIVEN	ORAL
112	OXYCODONE 5 MG TABLET	10	MG		GIVEN	ORAL
112	OXYCODONE 5 MG TABLET	10	MG		GIVEN	ORAL
112	OXYCODONE 5 MG TABLET	10	MG		GIVEN	ORAL
112	OXYCODONE 5 MG TABLET	10	MG		GIVEN	ORAL
112	OXYCODONE 5 MG TABLET	10	MG		GIVEN	ORAL
112	OXYCODONE 5 MG TABLET	10	MG		GIVEN	ORAL
112	OXYCODONE 5 MG TABLET	10	MG		GIVEN	ORAL
112	OXYCODONE 5 MG TABLET	10	MG		GIVEN	ORAL
112	OXYCODONE 5 MG TABLET	10	MG		GIVEN	ORAL
112	OXYCODONE 5 MG TABLET	10	MG		GIVEN	ORAL
112	OXYCODONE 5 MG TABLET	10	MG		GIVEN	ORAL
112	OXYCODONE 5 MG TABLET	10	MG		GIVEN	ORAL
112	OXYCODONE 5 MG TABLET	10	MG		GIVEN	ORAL
112	OXYCODONE 5 MG TABLET	10	MG		GIVEN	ORAL
112	OXYCODONE 5 MG TABLET	10	MG		GIVEN	ORAL
112	OXYCODONE 5 MG TABLET	10	MG		GIVEN	ORAL
112	OXYCODONE 5 MG TABLET	10	MG		GIVEN	ORAL
112	OXYCODONE ER 10 MG TABLET,EXTENDED RELEASE,12 HR	10	MG		GIVEN	ORAL
112	OXYCODONE ER 10 MG TABLET,EXTENDED RELEASE,12 HR	10	MG		GIVEN	ORAL
112	OXYCODONE ER 10 MG TABLET,EXTENDED RELEASE,12 HR	10	MG		GIVEN	ORAL
112	OXYCODONE ER 10 MG TABLET,EXTENDED RELEASE,12 HR	10	MG		GIVEN	ORAL
112	OXYCODONE ER 10 MG TABLET,EXTENDED RELEASE,12 HR	10	MG		GIVEN	ORAL
112	OXYCODONE ER 10 MG TABLET,EXTENDED RELEASE,12 HR	10	MG		GIVEN	ORAL
112	OXYCODONE ER 10 MG TABLET,EXTENDED RELEASE,12 HR	30	MG		GIVEN	ORAL
112	OXYCODONE ER 20 MG TABLET,EXTENDED RELEASE,12 HR	20	MG		GIVEN	ORAL
112	OXYCODONE ER 20 MG TABLET,EXTENDED RELEASE,12 HR	20	MG		GIVEN	ORAL
112	OXYCODONE ER 20 MG TABLET,EXTENDED RELEASE,12 HR	20	MG		GIVEN	ORAL
112	OXYCODONE ER 20 MG TABLET,EXTENDED RELEASE,12 HR	20	MG		GIVEN	ORAL
112	OXYCODONE ER 20 MG TABLET,EXTENDED RELEASE,12 HR	20	MG		GIVEN	ORAL
112	OXYCODONE ER 20 MG TABLET,EXTENDED RELEASE,12 HR	20	MG		GIVEN	ORAL
112	OXYCODONE ER 20 MG TABLET,EXTENDED RELEASE,12 HR	20	MG		GIVEN	ORAL
112	OXYCODONE ER 20 MG TABLET,EXTENDED RELEASE,12 HR	20	MG		GIVEN	ORAL
112	OXYCODONE ER 20 MG TABLET,EXTENDED RELEASE,12 HR	20	MG		GIVEN	ORAL
112	OXYCODONE ER 20 MG TABLET,EXTENDED RELEASE,12 HR	20	MG		GIVEN	ORAL
112	OXYCODONE ER 20 MG TABLET,EXTENDED RELEASE,12 HR	20	MG		GIVEN	ORAL
112	OXYCODONE ER 20 MG TABLET,EXTENDED RELEASE,12 HR	20	MG		GIVEN	ORAL
112	OXYCODONE ER 20 MG TABLET,EXTENDED RELEASE,12 HR	20	MG		GIVEN	ORAL
112	OXYCODONE ER 20 MG TABLET,EXTENDED RELEASE,12 HR	30	MG		GIVEN	ORAL
113	FENTANYL (PF) 50 MCG/ML INJECTION SOLUTION	25	MCG		GIVEN	INTRAVENOUS
113	FENTANYL (PF) 50 MCG/ML INJECTION SOLUTION	25	MCG		GIVEN	INTRAVENOUS
113	FENTANYL (PF) 50 MCG/ML INJECTION SOLUTION	50	MCG		GIVEN	INTRAVENOUS
113	FENTANYL (PF) 50 MCG/ML INJECTION SOLUTION	50	MCG		GIVEN	INTRAVENOUS
113	FENTANYL (PF) 50 MCG/ML INJECTION SOLUTION	50	MCG		GIVEN	INTRAVENOUS
113	FENTANYL (PF) 50 MCG/ML INJECTION SOLUTION	50	MCG		GIVEN	INTRAVENOUS
114	OXYCODONE 5 MG TABLET	10	MG		GIVEN	ORAL
114	OXYCODONE 5 MG TABLET	10	MG		GIVEN	ORAL
114	OXYCODONE 5 MG TABLET	10	MG		GIVEN	ORAL
114	OXYCODONE 5 MG TABLET	10	MG		GIVEN	ORAL
114	OXYCODONE 5 MG TABLET	10	MG		GIVEN	ORAL
114	OXYCODONE 5 MG TABLET	10	MG		GIVEN	ORAL
114	OXYCODONE 5 MG TABLET	10	MG		GIVEN	ORAL
114	OXYCODONE ER 20 MG TABLET,EXTENDED RELEASE,12 HR	20	MG		GIVEN	ORAL
114	OXYCODONE ER 20 MG TABLET,EXTENDED RELEASE,12 HR	20	MG		GIVEN	ORAL
114	OXYCODONE ER 20 MG TABLET,EXTENDED RELEASE,12 HR	20	MG		GIVEN	ORAL
114	OXYCODONE ER 20 MG TABLET,EXTENDED RELEASE,12 HR	20	MG		GIVEN	ORAL
114	OXYCODONE ER 20 MG TABLET,EXTENDED RELEASE,12 HR	20	MG		GIVEN	ORAL
115	OXYCODONE 5 MG TABLET	10	MG		GIVEN	ORAL
115	OXYCODONE 5 MG TABLET	10	MG		GIVEN	ORAL
115	OXYCODONE 5 MG TABLET	10	MG		GIVEN	ORAL
115	OXYCODONE 5 MG TABLET	10	MG		GIVEN	ORAL
115	OXYCODONE 5 MG TABLET	10	MG		GIVEN	ORAL
115	OXYCODONE 5 MG TABLET	10	MG		GIVEN	ORAL
115	OXYCODONE 5 MG TABLET	10	MG		GIVEN	ORAL
115	OXYCODONE 5 MG TABLET	10	MG		GIVEN	ORAL
115	OXYCODONE 5 MG TABLET	10	MG		GIVEN	ORAL
115	OXYCODONE 5 MG TABLET	10	MG		GIVEN	ORAL
115	OXYCODONE 5 MG TABLET	10	MG		GIVEN	ORAL
115	OXYCODONE 5 MG TABLET	10	MG		GIVEN	ORAL
115	OXYCODONE 5 MG TABLET	10	MG		GIVEN	ORAL
115	OXYCODONE 5 MG TABLET	10	MG		GIVEN	ORAL
116	MORPHINE 4 MG/ML INTRAVENOUS CARTRIDGE	4	MG		GIVEN	INTRAVENOUS
116	OXYCODONE 5 MG TABLET	5	MG		GIVEN	ORAL
116	OXYCODONE 5 MG TABLET	5	MG		GIVEN	ORAL
117	FENTANYL (PF) 50 MCG/ML INJECTION SOLUTION	25	MCG		GIVEN	INTRAVENOUS
117	FENTANYL (PF) 50 MCG/ML INJECTION SOLUTION	25	MCG		GIVEN	INTRAVENOUS
117	FENTANYL (PF) 50 MCG/ML INJECTION SOLUTION	25	MCG		GIVEN	INTRAVENOUS
117	FENTANYL (PF) 50 MCG/ML INJECTION SOLUTION	25	MCG		GIVEN	INTRAVENOUS
117	FENTANYL 12 MCG/HR TRANSDERMAL PATCH	1	PATCH	72	PATCH APPLIED	TRANSDERMAL
117	FENTANYL 12 MCG/HR TRANSDERMAL PATCH	1	PATCH	72	PATCH APPLIED	TRANSDERMAL
117	FENTANYL 25 MCG/HR TRANSDERMAL PATCH	1	PATCH	72	PATCH APPLIED	TRANSDERMAL
117	FENTANYL 25 MCG/HR TRANSDERMAL PATCH	1	PATCH	72	PATCH APPLIED	TRANSDERMAL
117	FENTANYL 25 MCG/HR TRANSDERMAL PATCH	1	PATCH	72	PATCH APPLIED	TRANSDERMAL
117	HYDROMORPHONE 1 MG/ML INJECTION SYRINGE	0.5	MG		GIVEN	INTRAVENOUS
117	HYDROMORPHONE 1 MG/ML INJECTION SYRINGE	0.5	MG		GIVEN	INTRAVENOUS
117	HYDROMORPHONE 1 MG/ML INJECTION SYRINGE	0.5	MG		GIVEN	INTRAVENOUS
117	HYDROMORPHONE 1 MG/ML INJECTION SYRINGE	0.5	MG		GIVEN	INTRAVENOUS
117	HYDROMORPHONE 1 MG/ML INJECTION SYRINGE	0.5	MG		GIVEN	INTRAVENOUS
117	HYDROMORPHONE 1 MG/ML INJECTION SYRINGE	0.5	MG		GIVEN	INTRAVENOUS
117	HYDROMORPHONE 1 MG/ML INJECTION SYRINGE	1	MG		GIVEN	INTRAVENOUS
117	HYDROMORPHONE 1 MG/ML INJECTION SYRINGE	1	MG		GIVEN	INTRAVENOUS
117	HYDROMORPHONE 1 MG/ML INJECTION SYRINGE	1	MG		GIVEN	INTRAVENOUS
117	HYDROMORPHONE 4 MG TABLET	2	MG		GIVEN	ORAL
117	HYDROMORPHONE 4 MG TABLET	2	MG		GIVEN	ORAL
117	HYDROMORPHONE 4 MG TABLET	2	MG		GIVEN	ORAL
117	HYDROMORPHONE 4 MG TABLET	2	MG		GIVEN	ORAL
117	HYDROMORPHONE 4 MG TABLET	2	MG		GIVEN	ORAL
117	HYDROMORPHONE 4 MG TABLET	2	MG		GIVEN	ORAL
117	HYDROMORPHONE 4 MG TABLET	2	MG		GIVEN	ORAL
117	HYDROMORPHONE 4 MG TABLET	2	MG		GIVEN	ORAL
117	HYDROMORPHONE 4 MG TABLET	2	MG		GIVEN	ORAL
117	HYDROMORPHONE 4 MG TABLET	2	MG		GIVEN	ORAL
117	HYDROMORPHONE 4 MG TABLET	2	MG		GIVEN	ORAL
117	HYDROMORPHONE 4 MG TABLET	2	MG		GIVEN	ORAL
117	HYDROMORPHONE 4 MG TABLET	2	MG		GIVEN	ORAL
117	HYDROMORPHONE 4 MG TABLET	2	MG		GIVEN	ORAL
117	HYDROMORPHONE 4 MG TABLET	2	MG		GIVEN	ORAL
117	HYDROMORPHONE 4 MG TABLET	4	MG		GIVEN	ORAL
117	HYDROMORPHONE 4 MG TABLET	4	MG		GIVEN	ORAL
117	HYDROMORPHONE 4 MG TABLET	4	MG		GIVEN	ORAL
117	HYDROMORPHONE 4 MG TABLET	4	MG		GIVEN	ORAL
117	HYDROMORPHONE 4 MG TABLET	4	MG		GIVEN	ORAL
117	HYDROMORPHONE 4 MG TABLET	4	MG		GIVEN	ORAL
117	OXYCODONE 5 MG TABLET	5	MG		GIVEN	ORAL
117	OXYCODONE 5 MG TABLET	5	MG		GIVEN	ORAL
117	OXYCODONE 5 MG TABLET	5	MG		GIVEN	ORAL
117	OXYCODONE 5 MG TABLET	5	MG		GIVEN	ORAL
117	OXYCODONE 5 MG TABLET	5	MG		GIVEN	ORAL
117	OXYCODONE 5 MG TABLET	5	MG		GIVEN	ORAL
117	OXYCODONE 5 MG TABLET	5	MG		GIVEN	ORAL
117	OXYCODONE 5 MG TABLET	5	MG		GIVEN	ORAL
117	OXYCODONE 5 MG TABLET	5	MG		GIVEN	ORAL
117	OXYCODONE 5 MG TABLET	5	MG		GIVEN	ORAL
117	OXYCODONE 5 MG TABLET	5	MG		GIVEN	ORAL
117	OXYCODONE 5 MG TABLET	5	MG		GIVEN	ORAL
117	OXYCODONE 5 MG TABLET	5	MG		GIVEN	ORAL
117	OXYCODONE 5 MG TABLET	5	MG		GIVEN	ORAL
117	OXYCODONE 5 MG TABLET	5	MG		GIVEN	ORAL
117	OXYCODONE 5 MG TABLET	5	MG		GIVEN	ORAL
117	OXYCODONE 5 MG TABLET	5	MG		GIVEN	ORAL
117	OXYCODONE 5 MG TABLET	5	MG		GIVEN	ORAL
117	OXYCODONE 5 MG TABLET	5	MG		GIVEN	ORAL
117	OXYCODONE 5 MG TABLET	10	MG		GIVEN	ORAL
117	OXYCODONE 5 MG TABLET	10	MG		GIVEN	ORAL
117	OXYCODONE 5 MG TABLET	10	MG		GIVEN	ORAL
117	OXYCODONE 5 MG TABLET	10	MG		GIVEN	ORAL
117	OXYCODONE 5 MG TABLET	15	MG		GIVEN	ORAL
117	OXYCODONE 5 MG TABLET	15	MG		GIVEN	ORAL
118	OXYCODONE 20 MG TABLET	20	MG		GIVEN	ORAL
118	OXYCODONE 5 MG TABLET	10	MG		GIVEN	ORAL
118	OXYCODONE 5 MG TABLET	10	MG		GIVEN	ORAL
119	FENTANYL (PF) 50 MCG/ML INJECTION SOLUTION	50	MCG		GIVEN	INTRAVENOUS
119	MORPHINE 2 MG/ML INTRAVENOUS CARTRIDGE	1	MG		GIVEN	INTRAVENOUS
119	OXYCODONE 5 MG TABLET	5	MG		GIVEN	ORAL
119	OXYCODONE 5 MG TABLET	5	MG		GIVEN	ORAL
120	FENTANYL (PF) 50 MCG/ML INJECTION SOLUTION	25	MCG		GIVEN	INTRAVENOUS
120	FENTANYL (PF) 50 MCG/ML INJECTION SOLUTION	25	MCG		GIVEN	INTRAVENOUS
120	FENTANYL (PF) 50 MCG/ML INJECTION SOLUTION	25	MCG		GIVEN	INTRAVENOUS
120	FENTANYL (PF) 50 MCG/ML INJECTION SOLUTION	50	MCG		GIVEN	INTRAVENOUS
120	OXYCODONE 5 MG TABLET	5	MG		GIVEN	ORAL
121	MORPHINE 2 MG/ML INTRAVENOUS CARTRIDGE	2	MG		GIVEN	INTRAVENOUS
121	MORPHINE 2 MG/ML INTRAVENOUS CARTRIDGE	2	MG		GIVEN	INTRAVENOUS
121	MORPHINE 2 MG/ML INTRAVENOUS CARTRIDGE	2	MG		GIVEN	INTRAVENOUS
121	MORPHINE 2 MG/ML INTRAVENOUS CARTRIDGE	2	MG		GIVEN	INTRAVENOUS
121	MORPHINE 2 MG/ML INTRAVENOUS CARTRIDGE	2	MG		GIVEN	INTRAVENOUS
121	MORPHINE 2 MG/ML INTRAVENOUS CARTRIDGE	2	MG		GIVEN	INTRAVENOUS
121	MORPHINE 2 MG/ML INTRAVENOUS CARTRIDGE	2	MG		GIVEN	INTRAVENOUS
121	MORPHINE 2 MG/ML INTRAVENOUS CARTRIDGE	2	MG		GIVEN	INTRAVENOUS
121	MORPHINE 2 MG/ML INTRAVENOUS CARTRIDGE	2	MG		GIVEN	INTRAVENOUS
121	MORPHINE 2 MG/ML INTRAVENOUS CARTRIDGE	2	MG		GIVEN	INTRAVENOUS
121	MORPHINE 2 MG/ML INTRAVENOUS CARTRIDGE	2	MG		GIVEN	INTRAVENOUS
121	MORPHINE 2 MG/ML INTRAVENOUS CARTRIDGE	2	MG		GIVEN	INTRAVENOUS
121	MORPHINE 2 MG/ML INTRAVENOUS CARTRIDGE	2	MG		GIVEN	INTRAVENOUS
121	MORPHINE 2 MG/ML INTRAVENOUS CARTRIDGE	2	MG		GIVEN	INTRAVENOUS
121	MORPHINE 2 MG/ML INTRAVENOUS CARTRIDGE	2	MG		GIVEN	INTRAVENOUS
121	MORPHINE 2 MG/ML INTRAVENOUS CARTRIDGE	2	MG		GIVEN	INTRAVENOUS
121	OXYCODONE 5 MG TABLET	5	MG		GIVEN	ORAL
121	OXYCODONE 5 MG TABLET	5	MG		GIVEN	ORAL
121	OXYCODONE 5 MG TABLET	5	MG		GIVEN	ORAL
121	OXYCODONE 5 MG TABLET	10	MG		GIVEN	ORAL
121	OXYCODONE 5 MG TABLET	10	MG		GIVEN	ORAL
121	OXYCODONE 5 MG TABLET	10	MG		GIVEN	ORAL
121	OXYCODONE 5 MG TABLET	10	MG		GIVEN	ORAL
121	OXYCODONE 5 MG TABLET	10	MG		GIVEN	ORAL
121	OXYCODONE 5 MG TABLET	10	MG		GIVEN	ORAL
121	OXYCODONE 5 MG TABLET	10	MG		GIVEN	ORAL
121	OXYCODONE 5 MG TABLET	10	MG		GIVEN	ORAL
121	OXYCODONE 5 MG TABLET	10	MG		GIVEN	ORAL
121	OXYCODONE 5 MG TABLET	10	MG		GIVEN	ORAL
121	OXYCODONE 5 MG TABLET	10	MG		GIVEN	ORAL
121	OXYCODONE 5 MG TABLET	10	MG		GIVEN	ORAL
121	OXYCODONE 5 MG TABLET	10	MG		GIVEN	ORAL
121	OXYCODONE 5 MG TABLET	10	MG		GIVEN	ORAL
121	OXYCODONE 5 MG TABLET	10	MG		GIVEN	ORAL
121	OXYCODONE 5 MG TABLET	10	MG		GIVEN	ORAL
121	OXYCODONE 5 MG TABLET	10	MG		GIVEN	ORAL
121	OXYCODONE 5 MG TABLET	10	MG		GIVEN	ORAL
121	OXYCODONE 5 MG TABLET	10	MG		GIVEN	ORAL
121	OXYCODONE 5 MG TABLET	10	MG		GIVEN	ORAL
121	OXYCODONE 5 MG TABLET	10	MG		GIVEN	ORAL
121	OXYCODONE 5 MG TABLET	10	MG		GIVEN	ORAL
121	OXYCODONE 5 MG TABLET	10	MG		GIVEN	ORAL
121	OXYCODONE 5 MG TABLET	10	MG		GIVEN	ORAL
121	OXYCODONE 5 MG TABLET	10	MG		GIVEN	ORAL
121	OXYCODONE 5 MG TABLET	10	MG		GIVEN	ORAL
121	OXYCODONE 5 MG TABLET	10	MG		GIVEN	ORAL
121	OXYCODONE 5 MG TABLET	10	MG		GIVEN	ORAL
121	OXYCODONE 5 MG TABLET	10	MG		GIVEN	ORAL
121	OXYCODONE 5 MG TABLET	10	MG		GIVEN	ORAL
121	OXYCODONE 5 MG TABLET	10	MG		GIVEN	ORAL
121	OXYCODONE 5 MG TABLET	10	MG		GIVEN	ORAL
123	HYDROMORPHONE 1 MG/ML INJECTION SYRINGE	1	MG		GIVEN	INTRAVENOUS
123	HYDROMORPHONE 1 MG/ML INJECTION SYRINGE	1	MG		GIVEN	INTRAVENOUS
123	MORPHINE 4 MG/ML INTRAVENOUS CARTRIDGE	4	MG		GIVEN	INTRAVENOUS
123	MORPHINE 4 MG/ML INTRAVENOUS CARTRIDGE	4	MG		GIVEN	INTRAVENOUS
123	MORPHINE 4 MG/ML INTRAVENOUS CARTRIDGE	4	MG		GIVEN	INTRAVENOUS
123	MORPHINE 4 MG/ML INTRAVENOUS CARTRIDGE	4	MG		GIVEN	INTRAVENOUS
125	MORPHINE 4 MG/ML INTRAVENOUS CARTRIDGE	4	MG		GIVEN	INTRAVENOUS
125	MORPHINE 4 MG/ML INTRAVENOUS CARTRIDGE	4	MG		GIVEN	INTRAVENOUS
125	MORPHINE 4 MG/ML INTRAVENOUS CARTRIDGE	4	MG		GIVEN	INTRAVENOUS
125	MORPHINE 4 MG/ML INTRAVENOUS CARTRIDGE	4	MG		GIVEN	INTRAVENOUS
125	MORPHINE 4 MG/ML INTRAVENOUS CARTRIDGE	4	MG		GIVEN	INTRAVENOUS
126	TRAMADOL 50 MG TABLET	50	MG		GIVEN	ORAL
126	TRAMADOL 50 MG TABLET	50	MG		GIVEN	ORAL
126	TRAMADOL 50 MG TABLET	50	MG		GIVEN	ORAL
130	MORPHINE 2 MG/ML INTRAVENOUS CARTRIDGE	2	MG		GIVEN	INTRAVENOUS
130	MORPHINE 4 MG/ML INTRAVENOUS CARTRIDGE	4	MG		GIVEN	INTRAVENOUS
130	OXYCODONE 5 MG TABLET	2.5	MG		GIVEN	ORAL
130	OXYCODONE 5 MG TABLET	5	MG		GIVEN	ORAL
130	OXYCODONE 5 MG TABLET	5	MG		GIVEN	ORAL
130	OXYCODONE 5 MG TABLET	5	MG		GIVEN	ORAL
130	OXYCODONE 5 MG TABLET	5	MG		GIVEN	ORAL
130	OXYCODONE 5 MG TABLET	5	MG		GIVEN	ORAL
130	OXYCODONE 5 MG TABLET	5	MG		GIVEN	ORAL
130	OXYCODONE 5 MG TABLET	5	MG		GIVEN	ORAL
130	OXYCODONE 5 MG TABLET	5	MG		GIVEN	ORAL
130	OXYCODONE 5 MG TABLET	10	MG		GIVEN	ORAL
130	OXYCODONE 5 MG TABLET	10	MG		GIVEN	ORAL
130	OXYCODONE 5 MG TABLET	10	MG		GIVEN	ORAL
130	OXYCODONE 5 MG TABLET	10	MG		GIVEN	ORAL
130	OXYCODONE 5 MG TABLET	10	MG		GIVEN	ORAL
131	FENTANYL (PF) 50 MCG/ML INJECTION SOLUTION	100	MCG		GIVEN	INTRAVENOUS
131	HYDROMORPHONE 1 MG/ML INJECTION SYRINGE	1	MG		GIVEN	INTRAVENOUS
131	HYDROMORPHONE 1 MG/ML INJECTION SYRINGE	1	MG		GIVEN	INTRAVENOUS
131	HYDROMORPHONE 1 MG/ML INJECTION SYRINGE	1	MG		GIVEN	INTRAVENOUS
131	HYDROMORPHONE 1 MG/ML INJECTION SYRINGE	1	MG		GIVEN	INTRAVENOUS
131	HYDROMORPHONE 1 MG/ML INJECTION SYRINGE	1	MG		GIVEN	INTRAVENOUS
131	HYDROMORPHONE 1 MG/ML INJECTION SYRINGE	1	MG		GIVEN	INTRAVENOUS
131	HYDROMORPHONE 1 MG/ML INJECTION SYRINGE	1	MG		GIVEN	INTRAVENOUS
131	OXYCODONE 5 MG TABLET	10	MG		GIVEN	ORAL
131	OXYCODONE 5 MG TABLET	10	MG		GIVEN	ORAL
131	OXYCODONE 5 MG TABLET	10	MG		GIVEN	ORAL
131	OXYCODONE 5 MG TABLET	10	MG		GIVEN	ORAL
131	OXYCODONE 5 MG TABLET	10	MG		GIVEN	ORAL
131	OXYCODONE 5 MG TABLET	10	MG		GIVEN	ORAL
131	OXYCODONE 5 MG TABLET	10	MG		GIVEN	ORAL
132	FENTANYL (PF) 50 MCG/ML INJECTION SOLUTION	50	MCG		GIVEN	INTRAVENOUS
132	FENTANYL (PF) 50 MCG/ML INJECTION SOLUTION	50	MCG		GIVEN	INTRAVENOUS
132	MORPHINE 2 MG/ML INTRAVENOUS CARTRIDGE	2	MG		GIVEN	INTRAVENOUS
132	OXYCODONE 5 MG TABLET	5	MG		GIVEN	ORAL
132	OXYCODONE 5 MG TABLET	5	MG		GIVEN	ORAL
132	OXYCODONE 5 MG TABLET	5	MG		GIVEN	ORAL
132	OXYCODONE 5 MG TABLET	5	MG		GIVEN	ORAL
132	TRAMADOL 50 MG TABLET	25	MG		GIVEN	ORAL
133	OXYCODONE 5 MG TABLET	5	MG		GIVEN	ORAL
134	FENTANYL (PF) 50 MCG/ML INJECTION SOLUTION	50	MCG		GIVEN	INTRAVENOUS
134	FENTANYL (PF) 50 MCG/ML INJECTION SOLUTION	50	MCG		GIVEN	INTRAVENOUS
134	FENTANYL (PF) 50 MCG/ML INJECTION SOLUTION	100	MCG		GIVEN	INTRAVENOUS
134	FENTANYL (PF) 50 MCG/ML INJECTION SOLUTION	150	MCG		GIVEN	INTRAVENOUS
134	HYDROMORPHONE 1 MG/ML INJECTION SYRINGE	1	MG		GIVEN	INTRAVENOUS
134	HYDROMORPHONE 1 MG/ML INJECTION SYRINGE	1	MG		GIVEN	INTRAVENOUS
134	HYDROMORPHONE 1 MG/ML INJECTION SYRINGE	1	MG		GIVEN	INTRAVENOUS
134	HYDROMORPHONE 1 MG/ML INJECTION SYRINGE	1	MG		GIVEN	INTRAVENOUS
134	HYDROMORPHONE 2 MG TABLET	2	MG		GIVEN	ORAL
134	HYDROMORPHONE 2 MG TABLET	2	MG		GIVEN	ORAL
134	HYDROMORPHONE 2 MG TABLET	2	MG		GIVEN	ORAL
134	HYDROMORPHONE 2 MG TABLET	2	MG		GIVEN	ORAL
134	HYDROMORPHONE 2 MG TABLET	2	MG		GIVEN	ORAL
134	HYDROMORPHONE 2 MG TABLET	2	MG		GIVEN	ORAL
134	HYDROMORPHONE 2 MG TABLET	2	MG		GIVEN	ORAL
134	HYDROMORPHONE 2 MG TABLET	2	MG		GIVEN	ORAL
134	HYDROMORPHONE 2 MG TABLET	2	MG		GIVEN	ORAL
134	HYDROMORPHONE 2 MG TABLET	2	MG		GIVEN	ORAL
134	HYDROMORPHONE 2 MG TABLET	2	MG		GIVEN	ORAL
134	HYDROMORPHONE 2 MG TABLET	2	MG		GIVEN	ORAL
134	HYDROMORPHONE 2 MG TABLET	2	MG		GIVEN	ORAL
134	HYDROMORPHONE 2 MG TABLET	2	MG		GIVEN	ORAL
134	HYDROMORPHONE 2 MG TABLET	2	MG		GIVEN	ORAL
134	HYDROMORPHONE 2 MG TABLET	2	MG		GIVEN	ORAL
134	HYDROMORPHONE 2 MG TABLET	2	MG		GIVEN	ORAL
134	HYDROMORPHONE 2 MG TABLET	2	MG		GIVEN	ORAL
134	HYDROMORPHONE 2 MG TABLET	2	MG		GIVEN	ORAL
134	HYDROMORPHONE 2 MG TABLET	2	MG		GIVEN	ORAL
134	HYDROMORPHONE 2 MG TABLET	4	MG		GIVEN	ORAL
134	HYDROMORPHONE 2 MG TABLET	4	MG		GIVEN	ORAL
134	HYDROMORPHONE 2 MG TABLET	4	MG		GIVEN	ORAL
134	HYDROMORPHONE 2 MG TABLET	4	MG		GIVEN	ORAL
134	HYDROMORPHONE 2 MG TABLET	4	MG		GIVEN	ORAL
134	HYDROMORPHONE 2 MG TABLET	4	MG		GIVEN	ORAL
134	HYDROMORPHONE 2 MG TABLET	4	MG		GIVEN	ORAL
134	HYDROMORPHONE 2 MG TABLET	4	MG		GIVEN	ORAL
134	HYDROMORPHONE 2 MG TABLET	4	MG		GIVEN	ORAL
134	HYDROMORPHONE 2 MG TABLET	4	MG		GIVEN	ORAL
134	MORPHINE ER 15 MG TABLET,EXTENDED RELEASE	15	MG		GIVEN	ORAL
134	MORPHINE ER 15 MG TABLET,EXTENDED RELEASE	15	MG		GIVEN	ORAL
134	MORPHINE ER 15 MG TABLET,EXTENDED RELEASE	30	MG		GIVEN	ORAL
134	MORPHINE ER 15 MG TABLET,EXTENDED RELEASE	30	MG		GIVEN	ORAL
134	MORPHINE ER 15 MG TABLET,EXTENDED RELEASE	30	MG		GIVEN	ORAL
134	MORPHINE ER 15 MG TABLET,EXTENDED RELEASE	30	MG		GIVEN	ORAL
134	MORPHINE ER 15 MG TABLET,EXTENDED RELEASE	45	MG		GIVEN	ORAL
134	MORPHINE ER 15 MG TABLET,EXTENDED RELEASE	45	MG		GIVEN	ORAL
134	MORPHINE ER 15 MG TABLET,EXTENDED RELEASE	45	MG		GIVEN	ORAL
134	MORPHINE ER 15 MG TABLET,EXTENDED RELEASE	45	MG		GIVEN	ORAL
134	MORPHINE ER 15 MG TABLET,EXTENDED RELEASE	45	MG		GIVEN	ORAL
134	MORPHINE ER 15 MG TABLET,EXTENDED RELEASE	45	MG		GIVEN	ORAL
134	MORPHINE ER 15 MG TABLET,EXTENDED RELEASE	45	MG		GIVEN	ORAL
134	MORPHINE ER 15 MG TABLET,EXTENDED RELEASE	45	MG		GIVEN	ORAL
134	MORPHINE ER 15 MG TABLET,EXTENDED RELEASE	45	MG		GIVEN	ORAL
134	MORPHINE ER 15 MG TABLET,EXTENDED RELEASE	45	MG		GIVEN	ORAL
134	MORPHINE ER 15 MG TABLET,EXTENDED RELEASE	45	MG		GIVEN	ORAL
134	MORPHINE ER 15 MG TABLET,EXTENDED RELEASE	45	MG		GIVEN	ORAL
134	MORPHINE ER 15 MG TABLET,EXTENDED RELEASE	45	MG		GIVEN	ORAL
134	MORPHINE ER 15 MG TABLET,EXTENDED RELEASE	45	MG		GIVEN	ORAL
134	MORPHINE ER 15 MG TABLET,EXTENDED RELEASE	45	MG		GIVEN	ORAL
134	MORPHINE ER 15 MG TABLET,EXTENDED RELEASE	45	MG		GIVEN	ORAL
134	MORPHINE ER 15 MG TABLET,EXTENDED RELEASE	45	MG		GIVEN	ORAL
134	MORPHINE ER 15 MG TABLET,EXTENDED RELEASE	45	MG		GIVEN	ORAL
134	MORPHINE ER 15 MG TABLET,EXTENDED RELEASE	45	MG		GIVEN	ORAL
134	MORPHINE ER 15 MG TABLET,EXTENDED RELEASE	45	MG		GIVEN	ORAL
134	MORPHINE ER 15 MG TABLET,EXTENDED RELEASE	45	MG		GIVEN	ORAL
134	MORPHINE ER 15 MG TABLET,EXTENDED RELEASE	45	MG		GIVEN	ORAL
134	MORPHINE ER 15 MG TABLET,EXTENDED RELEASE	45	MG		GIVEN	ORAL
134	MORPHINE ER 15 MG TABLET,EXTENDED RELEASE	45	MG		GIVEN	ORAL
134	MORPHINE ER 15 MG TABLET,EXTENDED RELEASE	45	MG		GIVEN	ORAL
134	MORPHINE ER 15 MG TABLET,EXTENDED RELEASE	45	MG		GIVEN	ORAL
134	MORPHINE ER 15 MG TABLET,EXTENDED RELEASE	45	MG		GIVEN	ORAL
134	MORPHINE ER 15 MG TABLET,EXTENDED RELEASE	45	MG		GIVEN	ORAL
134	MORPHINE ER 15 MG TABLET,EXTENDED RELEASE	45	MG		GIVEN	ORAL
134	MORPHINE ER 15 MG TABLET,EXTENDED RELEASE	45	MG		GIVEN	ORAL
134	MORPHINE ER 15 MG TABLET,EXTENDED RELEASE	45	MG		GIVEN	ORAL
134	MORPHINE ER 15 MG TABLET,EXTENDED RELEASE	45	MG		GIVEN	ORAL
134	MORPHINE ER 15 MG TABLET,EXTENDED RELEASE	45	MG		GIVEN	ORAL
134	MORPHINE ER 15 MG TABLET,EXTENDED RELEASE	45	MG		GIVEN	ORAL
134	MORPHINE ER 15 MG TABLET,EXTENDED RELEASE	45	MG		GIVEN	ORAL
134	MORPHINE ER 15 MG TABLET,EXTENDED RELEASE	45	MG		GIVEN	ORAL
134	MORPHINE ER 15 MG TABLET,EXTENDED RELEASE	45	MG		GIVEN	ORAL
134	MORPHINE ER 15 MG TABLET,EXTENDED RELEASE	45	MG		GIVEN	ORAL
134	MORPHINE ER 15 MG TABLET,EXTENDED RELEASE	45	MG		GIVEN	ORAL
135	TRAMADOL 50 MG TABLET	100	MG		GIVEN	ORAL
135	TRAMADOL 50 MG TABLET	100	MG		GIVEN	ORAL
137	FENTANYL (PF) 50 MCG/ML INJECTION SOLUTION	25	MCG		GIVEN	INTRAVENOUS
137	FENTANYL (PF) 50 MCG/ML INJECTION SOLUTION	25	MCG		GIVEN	INTRAVENOUS
137	FENTANYL (PF) 50 MCG/ML INJECTION SOLUTION	25	MCG		GIVEN	INTRAVENOUS
137	FENTANYL (PF) 50 MCG/ML INJECTION SOLUTION	25	MCG		GIVEN	INTRAVENOUS
138	MORPHINE 4 MG/ML INTRAVENOUS CARTRIDGE	4	MG		GIVEN	INTRAVENOUS
139	MORPHINE 2 MG/ML INTRAVENOUS CARTRIDGE	2	MG		GIVEN
139	MORPHINE 4 MG/ML INTRAVENOUS CARTRIDGE	4	MG		GIVEN	INTRAVENOUS
139	MORPHINE 4 MG/ML INTRAVENOUS CARTRIDGE	4	MG		GIVEN	INTRAVENOUS
140	FENTANYL (PF) 50 MCG/ML INJECTION SOLUTION	25	MCG		GIVEN	INTRAVENOUS
140	FENTANYL (PF) 50 MCG/ML INJECTION SOLUTION	25	MCG		GIVEN	INTRAVENOUS
140	FENTANYL (PF) 50 MCG/ML INJECTION SOLUTION	50	MCG		GIVEN	INTRAVENOUS
140	FENTANYL (PF) 50 MCG/ML INJECTION SOLUTION	50	MCG		GIVEN	INTRAVENOUS
144	HYDROMORPHONE 1 MG/ML INJECTION SYRINGE	1	MG		GIVEN	INTRAVENOUS
144	HYDROMORPHONE 1 MG/ML INJECTION SYRINGE	1	MG		GIVEN	INTRAVENOUS
144	OXYCODONE 5 MG TABLET	2.5	MG		GIVEN	ORAL
144	OXYCODONE 5 MG TABLET	5	MG		GIVEN	ORAL
144	OXYCODONE 5 MG TABLET	5	MG		GIVEN	ORAL
144	OXYCODONE 5 MG TABLET	5	MG		GIVEN	ORAL
144	OXYCODONE 5 MG TABLET	5	MG		GIVEN	ORAL
144	OXYCODONE 5 MG TABLET	5	MG		GIVEN	ORAL
147	MORPHINE ER 30 MG TABLET,EXTENDED RELEASE	30	MG		GIVEN	ORAL
147	MORPHINE ER 30 MG TABLET,EXTENDED RELEASE	30	MG		GIVEN	ORAL
147	MORPHINE ER 30 MG TABLET,EXTENDED RELEASE	30	MG		GIVEN	ORAL
147	MORPHINE ER 30 MG TABLET,EXTENDED RELEASE	30	MG		GIVEN	ORAL
147	MORPHINE ER 30 MG TABLET,EXTENDED RELEASE	30	MG		GIVEN	ORAL
147	MORPHINE ER 30 MG TABLET,EXTENDED RELEASE	30	MG		GIVEN	ORAL
148	FENTANYL (PF) 50 MCG/ML INJECTION SOLUTION	50	MCG		GIVEN	INTRAVENOUS
148	OXYCODONE 5 MG TABLET	5	MG		GIVEN	ORAL
148	OXYCODONE 5 MG TABLET	5	MG		GIVEN	ORAL
148	OXYCODONE 5 MG TABLET	5	MG		GIVEN	ORAL
149	OXYCODONE 5 MG/5 ML ORAL SOLUTION	5	MG		GIVEN	G-TUBE
151	FENTANYL (PF) 50 MCG/ML INJECTION SOLUTION	25	MCG		GIVEN	INTRAVENOUS
151	FENTANYL (PF) 50 MCG/ML INJECTION SOLUTION	50	MCG		GIVEN	INTRAVENOUS
151	FENTANYL (PF) 50 MCG/ML INJECTION SOLUTION	50	MCG		GIVEN	INTRAVENOUS
151	FENTANYL (PF) 50 MCG/ML INJECTION SOLUTION	50	MCG		GIVEN	INTRAVENOUS
151	MORPHINE 2 MG/ML INTRAVENOUS CARTRIDGE	2	MG		GIVEN	INTRAVENOUS
151	MORPHINE 2 MG/ML INTRAVENOUS CARTRIDGE	2	MG		GIVEN	INTRAVENOUS
151	MORPHINE 2 MG/ML INTRAVENOUS CARTRIDGE	2	MG		GIVEN	INTRAVENOUS
151	MORPHINE 2 MG/ML INTRAVENOUS CARTRIDGE	2	MG		GIVEN	INTRAVENOUS
151	MORPHINE 2 MG/ML INTRAVENOUS CARTRIDGE	2	MG		GIVEN	INTRAVENOUS
151	MORPHINE 2 MG/ML INTRAVENOUS CARTRIDGE	2	MG		GIVEN	INTRAVENOUS
151	MORPHINE 2 MG/ML INTRAVENOUS CARTRIDGE	2	MG		GIVEN	INTRAVENOUS
151	MORPHINE 2 MG/ML INTRAVENOUS CARTRIDGE	2	MG		GIVEN	INTRAVENOUS
151	MORPHINE 2 MG/ML INTRAVENOUS CARTRIDGE	2	MG		GIVEN	INTRAVENOUS
151	MORPHINE 2 MG/ML INTRAVENOUS CARTRIDGE	2	MG		GIVEN	INTRAVENOUS
151	MORPHINE 2 MG/ML INTRAVENOUS CARTRIDGE	2	MG		GIVEN	INTRAVENOUS
151	MORPHINE 2 MG/ML INTRAVENOUS CARTRIDGE	2	MG		GIVEN	INTRAVENOUS
151	MORPHINE 2 MG/ML INTRAVENOUS CARTRIDGE	2	MG		GIVEN	INTRAVENOUS
151	MORPHINE 2 MG/ML INTRAVENOUS CARTRIDGE	2	MG		GIVEN	INTRAVENOUS
151	MORPHINE 2 MG/ML INTRAVENOUS CARTRIDGE	2	MG		GIVEN	INTRAVENOUS
151	MORPHINE 2 MG/ML INTRAVENOUS CARTRIDGE	2	MG		GIVEN	INTRAVENOUS
151	OXYCODONE 5 MG TABLET	5	MG		GIVEN	ORAL
151	OXYCODONE 5 MG TABLET	10	MG		GIVEN	ORAL
151	OXYCODONE 5 MG TABLET	10	MG		GIVEN	ORAL
151	OXYCODONE 5 MG TABLET	10	MG		GIVEN	ORAL
151	OXYCODONE 5 MG TABLET	10	MG		GIVEN	ORAL
151	OXYCODONE 5 MG TABLET	10	MG		GIVEN	ORAL
151	OXYCODONE 5 MG TABLET	10	MG		GIVEN	ORAL
151	OXYCODONE 5 MG TABLET	10	MG		GIVEN	ORAL
151	OXYCODONE 5 MG TABLET	10	MG		GIVEN	ORAL
151	OXYCODONE 5 MG TABLET	10	MG		GIVEN	ORAL
151	OXYCODONE 5 MG TABLET	10	MG		GIVEN	ORAL
151	OXYCODONE 5 MG TABLET	10	MG		GIVEN	ORAL
151	OXYCODONE 5 MG TABLET	10	MG		GIVEN	ORAL
151	OXYCODONE 5 MG TABLET	10	MG		GIVEN	ORAL
151	OXYCODONE 5 MG TABLET	10	MG		GIVEN	ORAL
151	OXYCODONE 5 MG TABLET	10	MG		GIVEN	ORAL
151	OXYCODONE 5 MG TABLET	10	MG		GIVEN	ORAL
151	OXYCODONE 5 MG TABLET	10	MG		GIVEN	ORAL
151	OXYCODONE 5 MG TABLET	10	MG		GIVEN	ORAL
151	OXYCODONE 5 MG TABLET	10	MG		GIVEN	ORAL
151	OXYCODONE 5 MG TABLET	10	MG		GIVEN	ORAL
151	OXYCODONE 5 MG TABLET	10	MG		GIVEN	ORAL
151	OXYCODONE 5 MG TABLET	10	MG		GIVEN	ORAL
151	OXYCODONE 5 MG TABLET	10	MG		GIVEN	ORAL
151	OXYCODONE 5 MG TABLET	10	MG		GIVEN	ORAL
151	OXYCODONE 5 MG TABLET	10	MG		GIVEN	ORAL
151	OXYCODONE 5 MG TABLET	10	MG		GIVEN	ORAL
151	OXYCODONE 5 MG TABLET	10	MG		GIVEN	ORAL
151	OXYCODONE 5 MG TABLET	10	MG		GIVEN	ORAL
151	OXYCODONE 5 MG TABLET	10	MG		GIVEN	ORAL
151	OXYCODONE 5 MG TABLET	10	MG		GIVEN	ORAL
151	OXYCODONE 5 MG TABLET	10	MG		GIVEN	ORAL
151	OXYCODONE 5 MG TABLET	10	MG		GIVEN	ORAL
151	OXYCODONE 5 MG TABLET	10	MG		GIVEN	ORAL
151	OXYCODONE 5 MG TABLET	10	MG		GIVEN	ORAL
151	OXYCODONE 5 MG TABLET	10	MG		GIVEN	ORAL
151	OXYCODONE 5 MG TABLET	10	MG		GIVEN	ORAL
151	OXYCODONE 5 MG TABLET	10	MG		GIVEN	ORAL
151	OXYCODONE 5 MG TABLET	10	MG		GIVEN	ORAL
151	OXYCODONE 5 MG TABLET	10	MG		GIVEN	ORAL
151	OXYCODONE 5 MG TABLET	10	MG		GIVEN	ORAL
151	OXYCODONE 5 MG TABLET	10	MG		GIVEN	ORAL
151	OXYCODONE 5 MG TABLET	10	MG		GIVEN	ORAL
151	OXYCODONE 5 MG TABLET	10	MG		GIVEN	ORAL
151	OXYCODONE 5 MG TABLET	10	MG		GIVEN	ORAL
151	OXYCODONE 5 MG TABLET	10	MG		GIVEN	ORAL
151	OXYCODONE 5 MG TABLET	10	MG		GIVEN	ORAL
151	OXYCODONE 5 MG TABLET	10	MG		GIVEN	ORAL
151	OXYCODONE 5 MG TABLET	10	MG		GIVEN	ORAL
151	OXYCODONE 5 MG TABLET	10	MG		GIVEN	ORAL
151	OXYCODONE 5 MG TABLET	10	MG		GIVEN	ORAL
151	OXYCODONE 5 MG TABLET	10	MG		GIVEN	ORAL
151	OXYCODONE 5 MG TABLET	10	MG		GIVEN	ORAL
151	OXYCODONE 5 MG TABLET	10	MG		GIVEN	ORAL
151	OXYCODONE 5 MG TABLET	10	MG		GIVEN	ORAL
151	OXYCODONE 5 MG TABLET	10	MG		GIVEN	ORAL
152	MORPHINE 4 MG/ML INTRAVENOUS CARTRIDGE	4	MG		GIVEN	INTRAVENOUS
152	OXYCODONE 5 MG TABLET	5	MG		GIVEN	ORAL
152	OXYCODONE 5 MG TABLET	10	MG		GIVEN	ORAL
155	FENTANYL (PF) 50 MCG/ML INJECTION SOLUTION	10	MCG		GIVEN	INTRAVENOUS
155	FENTANYL (PF) 50 MCG/ML INJECTION SOLUTION	10	MCG		GIVEN	INTRAVENOUS
155	FENTANYL (PF) 50 MCG/ML INJECTION SOLUTION	10	MCG		GIVEN	INTRAVENOUS
155	FENTANYL (PF) 50 MCG/ML INJECTION SOLUTION	20	MCG		GIVEN	INTRAVENOUS
155	FENTANYL (PF) 50 MCG/ML INJECTION SOLUTION	20	MCG		GIVEN	INTRAVENOUS
155	FENTANYL (PF) 50 MCG/ML INJECTION SOLUTION	20	MCG		GIVEN	INTRAVENOUS
155	MORPHINE 2 MG/ML INTRAVENOUS CARTRIDGE	2	MG		GIVEN	INTRAVENOUS
155	MORPHINE 2 MG/ML INTRAVENOUS CARTRIDGE	2	MG		GIVEN	INTRAVENOUS
155	MORPHINE 2 MG/ML INTRAVENOUS CARTRIDGE	2	MG		GIVEN	INTRAVENOUS
155	MORPHINE 2 MG/ML INTRAVENOUS CARTRIDGE	2	MG		GIVEN	INTRAVENOUS
155	MORPHINE 2 MG/ML INTRAVENOUS CARTRIDGE	2	MG		GIVEN	INTRAVENOUS
155	OXYCODONE 5 MG TABLET	5	MG		GIVEN	ORAL
155	OXYCODONE 5 MG TABLET	5	MG		GIVEN	ORAL
155	OXYCODONE 5 MG TABLET	5	MG		GIVEN	ORAL
155	OXYCODONE 5 MG TABLET	10	MG		GIVEN	ORAL
155	OXYCODONE 5 MG TABLET	10	MG		GIVEN	ORAL
155	OXYCODONE 5 MG TABLET	10	MG		GIVEN	ORAL
155	OXYCODONE 5 MG TABLET	10	MG		GIVEN	ORAL
155	OXYCODONE 5 MG TABLET	10	MG		GIVEN	ORAL
155	OXYCODONE 5 MG TABLET	10	MG		GIVEN	ORAL
155	OXYCODONE 5 MG TABLET	10	MG		GIVEN	ORAL
156	FENTANYL (PF) 50 MCG/ML INJECTION SOLUTION	100	MCG		GIVEN	INTRAVENOUS
157	HYDROMORPHONE 1 MG/ML INJECTION SYRINGE	1	MG		GIVEN	INTRAVENOUS
157	HYDROMORPHONE 1 MG/ML INJECTION SYRINGE	1	MG		GIVEN	INTRAVENOUS
157	HYDROMORPHONE 1 MG/ML INJECTION SYRINGE	1	MG		GIVEN	INTRAVENOUS
157	HYDROMORPHONE 1 MG/ML INJECTION SYRINGE	1	MG		GIVEN	INTRAVENOUS
157	HYDROMORPHONE 1 MG/ML INJECTION SYRINGE	1	MG		GIVEN	INTRAVENOUS
157	HYDROMORPHONE 1 MG/ML INJECTION SYRINGE	1	MG		GIVEN	INTRAVENOUS
157	HYDROMORPHONE 1 MG/ML INJECTION SYRINGE	1	MG		GIVEN	INTRAVENOUS
157	HYDROMORPHONE 1 MG/ML INJECTION SYRINGE	1	MG		GIVEN	INTRAVENOUS
157	HYDROMORPHONE 1 MG/ML INJECTION SYRINGE	1	MG		GIVEN	INTRAVENOUS
157	HYDROMORPHONE 1 MG/ML INJECTION SYRINGE	1	MG		GIVEN	INTRAVENOUS
157	HYDROMORPHONE 2 MG TABLET	1	MG		GIVEN	ORAL
157	HYDROMORPHONE 2 MG TABLET	1	MG		GIVEN	ORAL
157	HYDROMORPHONE 2 MG TABLET	1	MG		GIVEN	ORAL
157	HYDROMORPHONE 2 MG TABLET	2	MG		GIVEN	ORAL
157	HYDROMORPHONE 2 MG TABLET	2	MG		GIVEN	ORAL
157	HYDROMORPHONE 2 MG TABLET	2	MG		GIVEN	ORAL
157	HYDROMORPHONE 2 MG TABLET	2	MG		GIVEN	ORAL
157	HYDROMORPHONE 2 MG TABLET	2	MG		GIVEN	ORAL
157	HYDROMORPHONE 2 MG TABLET	2	MG		GIVEN	ORAL
157	HYDROMORPHONE 2 MG TABLET	2	MG		GIVEN	ORAL
157	HYDROMORPHONE 2 MG TABLET	2	MG		GIVEN	ORAL
157	OXYCODONE 5 MG TABLET	5	MG		GIVEN	ORAL
157	OXYCODONE 5 MG TABLET	5	MG		GIVEN	ORAL
157	OXYCODONE 5 MG TABLET	5	MG		GIVEN	ORAL
157	OXYCODONE 5 MG TABLET	5	MG		GIVEN	ORAL
157	OXYCODONE 5 MG TABLET	5	MG		GIVEN	ORAL
157	OXYCODONE 5 MG TABLET	5	MG		GIVEN	ORAL
157	OXYCODONE 5 MG TABLET	5	MG		GIVEN	ORAL
157	OXYCODONE 5 MG TABLET	5	MG		GIVEN	ORAL
157	OXYCODONE 5 MG TABLET	5	MG		GIVEN	ORAL
157	OXYCODONE 5 MG TABLET	5	MG		GIVEN	ORAL
157	OXYCODONE 5 MG TABLET	5	MG		GIVEN	ORAL
157	OXYCODONE 5 MG TABLET	5	MG		GIVEN	ORAL
157	OXYCODONE 5 MG TABLET	5	MG		GIVEN	ORAL
157	OXYCODONE 5 MG TABLET	5	MG		GIVEN	ORAL
157	OXYCODONE 5 MG TABLET	5	MG		GIVEN	ORAL
157	OXYCODONE 5 MG TABLET	5	MG		GIVEN	ORAL
157	OXYCODONE 5 MG TABLET	5	MG		GIVEN	ORAL
157	OXYCODONE 5 MG TABLET	5	MG		GIVEN	ORAL
157	OXYCODONE 5 MG TABLET	5	MG		GIVEN	ORAL
157	OXYCODONE 5 MG TABLET	10	MG		GIVEN	ORAL
157	OXYCODONE 5 MG TABLET	10	MG		GIVEN	ORAL
157	OXYCODONE 5 MG TABLET	10	MG		GIVEN	ORAL
157	OXYCODONE 5 MG TABLET	10	MG		GIVEN	ORAL
157	OXYCODONE 5 MG TABLET	10	MG		GIVEN	ORAL
157	OXYCODONE 5 MG TABLET	10	MG		GIVEN	ORAL
157	OXYCODONE 5 MG TABLET	10	MG		GIVEN	ORAL
157	OXYCODONE 5 MG TABLET	10	MG		GIVEN	ORAL
158	OXYCODONE 5 MG TABLET	5	MG		GIVEN	ORAL
159	MORPHINE 2 MG/ML INTRAVENOUS CARTRIDGE	2	MG		GIVEN	INTRAVENOUS
159	MORPHINE 2 MG/ML INTRAVENOUS CARTRIDGE	2	MG		GIVEN	INTRAVENOUS
159	MORPHINE 2 MG/ML INTRAVENOUS CARTRIDGE	2	MG		GIVEN	INTRAVENOUS
159	MORPHINE 2 MG/ML INTRAVENOUS CARTRIDGE	2	MG		GIVEN	INTRAVENOUS
159	MORPHINE 4 MG/ML INTRAVENOUS CARTRIDGE	4	MG		GIVEN	INTRAVENOUS
159	OXYCODONE 5 MG TABLET	5	MG		GIVEN	ORAL
159	OXYCODONE 5 MG TABLET	5	MG		GIVEN	ORAL
159	OXYCODONE 5 MG TABLET	10	MG		GIVEN	ORAL
159	OXYCODONE 5 MG TABLET	10	MG		GIVEN	ORAL
159	OXYCODONE 5 MG TABLET	10	MG		GIVEN	ORAL
159	OXYCODONE-ACETAMINOPHEN 5 MG-325 MG TABLET	1	TABLET		GIVEN	ORAL
160	OXYCODONE 5 MG TABLET	5	MG		GIVEN	ORAL
161	FENTANYL (PF) 50 MCG/ML INJECTION SOLUTION	50	MCG		GIVEN	INTRAVENOUS
161	FENTANYL (PF) 50 MCG/ML INJECTION SOLUTION	50	MCG		GIVEN	INTRAVENOUS
161	OXYCODONE 5 MG TABLET	10	MG		GIVEN	ORAL
161	OXYCODONE 5 MG TABLET	20	MG		GIVEN	ORAL
161	OXYCODONE 5 MG TABLET	20	MG		GIVEN	ORAL
161	OXYCODONE 5 MG TABLET	20	MG		GIVEN	ORAL
161	OXYCODONE 5 MG TABLET	20	MG		GIVEN	ORAL
161	OXYCODONE 5 MG TABLET	20	MG		GIVEN	ORAL
161	OXYCODONE 5 MG TABLET	20	MG		GIVEN	ORAL
161	OXYCODONE 5 MG TABLET	20	MG		GIVEN	ORAL
161	TRAMADOL 50 MG TABLET	100	MG		GIVEN	ORAL
161	TRAMADOL 50 MG TABLET	100	MG		GIVEN	ORAL
161	TRAMADOL 50 MG TABLET	100	MG		GIVEN	ORAL
161	TRAMADOL 50 MG TABLET	100	MG		GIVEN	ORAL
163	OXYCODONE-ACETAMINOPHEN 5 MG-325 MG TABLET	1	TABLET		GIVEN	ORAL
165	FENTANYL 25 MCG/HR TRANSDERMAL PATCH	1	PATCH	72	PATCH APPLIED	TRANSDERMAL
165	FENTANYL 25 MCG/HR TRANSDERMAL PATCH	1	PATCH	72	PATCH APPLIED	TRANSDERMAL
165	HYDROMORPHONE (PF) 1 MG/ML INJECTION SOLUTION	0.5	MG		GIVEN	INTRAVENOUS
165	HYDROMORPHONE (PF) 1 MG/ML INJECTION SOLUTION	0.5	MG		GIVEN	INTRAVENOUS
165	OXYCODONE 5 MG TABLET	10	MG		GIVEN	ORAL
165	OXYCODONE 5 MG TABLET	10	MG		GIVEN	ORAL
165	OXYCODONE 5 MG TABLET	10	MG		GIVEN	ORAL
165	OXYCODONE 5 MG TABLET	10	MG		GIVEN	ORAL
165	OXYCODONE 5 MG TABLET	10	MG		GIVEN	ORAL
165	OXYCODONE 5 MG TABLET	10	MG		GIVEN	ORAL
165	OXYCODONE 5 MG TABLET	10	MG		GIVEN	ORAL
165	OXYCODONE 5 MG TABLET	10	MG		GIVEN	ORAL
165	OXYCODONE 5 MG TABLET	10	MG		GIVEN	ORAL
165	OXYCODONE 5 MG TABLET	10	MG		GIVEN	ORAL
166	OXYCODONE 5 MG TABLET	5	MG		GIVEN	ORAL
166	OXYCODONE 5 MG TABLET	5	MG		GIVEN	ORAL
167	FENTANYL (PF) 50 MCG/ML INJECTION SOLUTION	25	MCG		GIVEN	INTRAVENOUS
167	FENTANYL (PF) 50 MCG/ML INJECTION SOLUTION	25	MCG		GIVEN	INTRAVENOUS
167	OXYCODONE 5 MG TABLET	5	MG		GIVEN	ORAL
167	OXYCODONE 5 MG TABLET	5	MG		GIVEN	ORAL
167	OXYCODONE 5 MG TABLET	5	MG		GIVEN	ORAL
167	OXYCODONE 5 MG TABLET	5	MG		GIVEN	ORAL
168	MORPHINE 4 MG/ML INTRAVENOUS CARTRIDGE	4	MG		GIVEN	INTRAVENOUS
168	OXYCODONE 5 MG TABLET	5	MG		GIVEN	ORAL
168	OXYCODONE 5 MG TABLET	5	MG		GIVEN	ORAL
168	OXYCODONE 5 MG TABLET	5	MG		GIVEN	ORAL
168	OXYCODONE 5 MG TABLET	5	MG		GIVEN	ORAL
168	TRAMADOL 50 MG TABLET	50	MG		GIVEN	ORAL
169	FENTANYL (PF) 50 MCG/ML INJECTION SOLUTION	12.5	MCG		GIVEN	INTRAVENOUS
169	FENTANYL (PF) 50 MCG/ML INJECTION SOLUTION	25	MCG		GIVEN	INTRAVENOUS
169	FENTANYL (PF) 50 MCG/ML INJECTION SOLUTION	25	MCG		GIVEN	INTRAVENOUS
169	OXYCODONE 5 MG TABLET	5	MG		GIVEN	ORAL
169	OXYCODONE 5 MG TABLET	5	MG		GIVEN	ORAL
169	OXYCODONE 5 MG TABLET	5	MG		GIVEN	ORAL
169	OXYCODONE 5 MG TABLET	5	MG		GIVEN	ORAL
169	OXYCODONE 5 MG TABLET	10	MG		GIVEN	ORAL
169	OXYCODONE 5 MG TABLET	10	MG		GIVEN	ORAL
169	OXYCODONE 5 MG TABLET	10	MG		GIVEN	ORAL
169	OXYCODONE 5 MG TABLET	10	MG		GIVEN	ORAL
169	OXYCODONE 5 MG TABLET	10	MG		GIVEN	ORAL
169	OXYCODONE 5 MG TABLET	10	MG		GIVEN	ORAL
169	OXYCODONE 5 MG TABLET	10	MG		GIVEN	ORAL
169	OXYCODONE 5 MG TABLET	10	MG		GIVEN	ORAL
170	FENTANYL (PF) 50 MCG/ML INJECTION SOLUTION	25	MCG		GIVEN	INTRAVENOUS
170	FENTANYL (PF) 50 MCG/ML INJECTION SOLUTION	25	MCG		GIVEN	INTRAVENOUS
170	FENTANYL (PF) 50 MCG/ML INJECTION SOLUTION	25	MCG		GIVEN	INTRAVENOUS
170	MORPHINE 2 MG/ML INTRAVENOUS CARTRIDGE	1	MG		GIVEN	INTRAVENOUS
170	MORPHINE 2 MG/ML INTRAVENOUS CARTRIDGE	2	MG		GIVEN	INTRAVENOUS
170	OXYCODONE 5 MG TABLET	5	MG		GIVEN	ORAL
170	OXYCODONE 5 MG TABLET	5	MG		GIVEN	ORAL
170	OXYCODONE 5 MG TABLET	5	MG		GIVEN	ORAL
170	OXYCODONE 5 MG TABLET	5	MG		GIVEN	ORAL
171	FENTANYL (PF) 50 MCG/ML INJECTION SOLUTION	25	MCG		GIVEN	INTRAVENOUS
171	FENTANYL (PF) 50 MCG/ML INJECTION SOLUTION	25	MCG		GIVEN	INTRAVENOUS
171	FENTANYL (PF) 50 MCG/ML INJECTION SOLUTION	25	MCG		GIVEN	INTRAVENOUS
171	FENTANYL (PF) 50 MCG/ML INJECTION SOLUTION	25	MCG		GIVEN	INTRAVENOUS
171	FENTANYL (PF) 50 MCG/ML INJECTION SOLUTION	25	MCG		GIVEN	INTRAVENOUS
171	FENTANYL (PF) 50 MCG/ML INJECTION SOLUTION	25	MCG		GIVEN	INTRAVENOUS
171	FENTANYL (PF) 50 MCG/ML INJECTION SOLUTION	50	MCG		GIVEN	INTRAVENOUS
171	FENTANYL (PF) 50 MCG/ML INJECTION SOLUTION	50	MCG		GIVEN	INTRAVENOUS
171	FENTANYL (PF) 50 MCG/ML INJECTION SOLUTION	100	MCG		GIVEN	INTRAVENOUS
173	FENTANYL (PF) 50 MCG/ML INJECTION SOLUTION	25	MCG		GIVEN	INTRAVENOUS
173	FENTANYL (PF) 50 MCG/ML INJECTION SOLUTION	25	MCG		GIVEN	INTRAVENOUS
173	FENTANYL (PF) 50 MCG/ML INJECTION SOLUTION	25	MCG		GIVEN	INTRAVENOUS
173	FENTANYL (PF) 50 MCG/ML INJECTION SOLUTION	25	MCG		GIVEN	INTRAVENOUS
173	OXYCODONE 5 MG TABLET	5	MG		GIVEN	ORAL
173	OXYCODONE 5 MG TABLET	10	MG		GIVEN	ORAL
173	OXYCODONE 5 MG TABLET	10	MG		GIVEN	ORAL
173	OXYCODONE 5 MG TABLET	10	MG		GIVEN	ORAL
173	OXYCODONE 5 MG TABLET	10	MG		GIVEN	ORAL
173	OXYCODONE 5 MG TABLET	10	MG		GIVEN	ORAL
173	OXYCODONE 5 MG TABLET	10	MG		GIVEN	ORAL
173	OXYCODONE 5 MG TABLET	10	MG		GIVEN	ORAL
173	OXYCODONE 5 MG TABLET	10	MG		GIVEN	ORAL
173	OXYCODONE 5 MG TABLET	10	MG		GIVEN	ORAL
173	OXYCODONE 5 MG TABLET	10	MG		GIVEN	ORAL
173	OXYCODONE 5 MG TABLET	10	MG		GIVEN	ORAL
173	OXYCODONE 5 MG TABLET	10	MG		GIVEN	ORAL
173	OXYCODONE 5 MG TABLET	10	MG		GIVEN	ORAL
173	OXYCODONE 5 MG TABLET	10	MG		GIVEN	ORAL
173	OXYCODONE 5 MG TABLET	10	MG		GIVEN	ORAL
173	OXYCODONE 5 MG TABLET	10	MG		GIVEN	ORAL
173	OXYCODONE 5 MG TABLET	10	MG		GIVEN	ORAL
173	TRAMADOL 50 MG TABLET	50	MG		GIVEN	ORAL
174	FENTANYL (PF) 50 MCG/ML INJECTION SOLUTION	100	MCG		GIVEN	INTRAVENOUS
174	TRAMADOL 50 MG TABLET	25	MG		GIVEN	ORAL
176	FENTANYL (PF) 50 MCG/ML INJECTION SOLUTION	12.5	MCG		GIVEN	INTRAVENOUS
176	FENTANYL (PF) 50 MCG/ML INJECTION SOLUTION	12.5	MCG		GIVEN	INTRAVENOUS
176	FENTANYL (PF) 50 MCG/ML INJECTION SOLUTION	12.5	MCG		GIVEN	INTRAVENOUS
176	FENTANYL (PF) 50 MCG/ML INJECTION SOLUTION	25	MCG		GIVEN	INTRAVENOUS
176	FENTANYL (PF) 50 MCG/ML INJECTION SOLUTION	25	MCG		GIVEN	INTRAVENOUS
176	FENTANYL (PF) 50 MCG/ML INJECTION SOLUTION	25	MCG		GIVEN	INTRAVENOUS
176	FENTANYL (PF) 50 MCG/ML INJECTION SOLUTION	25	MCG		GIVEN	INTRAVENOUS
176	FENTANYL (PF) 50 MCG/ML INJECTION SOLUTION	25	MCG		GIVEN	INTRAVENOUS
176	FENTANYL (PF) 50 MCG/ML INJECTION SOLUTION	25	MCG		GIVEN	INTRAVENOUS
176	FENTANYL (PF) 50 MCG/ML INJECTION SOLUTION	25	MCG		GIVEN	INTRAVENOUS
176	FENTANYL (PF) 50 MCG/ML INJECTION SOLUTION	25	MCG		GIVEN	INTRAVENOUS
176	FENTANYL (PF) 50 MCG/ML INJECTION SOLUTION	25	MCG		GIVEN	INTRAVENOUS
176	FENTANYL (PF) 50 MCG/ML INJECTION SOLUTION	25	MCG		GIVEN	INTRAVENOUS
177	FENTANYL (PF) 50 MCG/ML INJECTION SOLUTION	25	MCG		GIVEN	INTRAVENOUS
177	MORPHINE 2 MG/ML INTRAVENOUS CARTRIDGE	2	MG		GIVEN	INTRAVENOUS
178	FENTANYL (PF) 50 MCG/ML INJECTION SOLUTION	25	MCG		GIVEN	INTRAVENOUS
178	FENTANYL (PF) 50 MCG/ML INJECTION SOLUTION	25	MCG		GIVEN	INTRAVENOUS
178	OXYCODONE 5 MG TABLET	5	MG		GIVEN	ORAL
178	OXYCODONE 5 MG TABLET	5	MG		GIVEN	ORAL
178	OXYCODONE 5 MG TABLET	5	MG		GIVEN	ORAL
178	OXYCODONE 5 MG TABLET	5	MG		GIVEN	ORAL
178	OXYCODONE 5 MG TABLET	5	MG		GIVEN	ORAL
178	OXYCODONE 5 MG TABLET	5	MG		GIVEN	ORAL
179	TRAMADOL 50 MG TABLET	50	MG		GIVEN	ORAL
179	TRAMADOL 50 MG TABLET	50	MG		GIVEN	ORAL
179	TRAMADOL 50 MG TABLET	50	MG		GIVEN	ORAL
180	FENTANYL (PF) 50 MCG/ML INJECTION SOLUTION	25	MCG		GIVEN	INTRAVENOUS
180	FENTANYL (PF) 50 MCG/ML INJECTION SOLUTION	25	MCG		GIVEN	INTRAVENOUS
180	FENTANYL (PF) 50 MCG/ML INJECTION SOLUTION	25	MCG		GIVEN	INTRAVENOUS
180	FENTANYL (PF) 50 MCG/ML INJECTION SOLUTION	25	MCG		GIVEN	INTRAVENOUS
180	FENTANYL (PF) 50 MCG/ML INJECTION SOLUTION	25	MCG		GIVEN	INTRAVENOUS
180	FENTANYL (PF) 50 MCG/ML INJECTION SOLUTION	25	MCG		GIVEN	INTRAVENOUS
180	FENTANYL (PF) 50 MCG/ML INJECTION SOLUTION	25	MCG		GIVEN	INTRAVENOUS
180	FENTANYL (PF) 50 MCG/ML INJECTION SOLUTION	25	MCG		GIVEN	INTRAVENOUS
180	FENTANYL (PF) 50 MCG/ML INJECTION SOLUTION	25	MCG		GIVEN	INTRAVENOUS
180	FENTANYL (PF) 50 MCG/ML INJECTION SOLUTION	100	MCG		GIVEN	INTRAVENOUS
180	OXYCODONE-ACETAMINOPHEN 5 MG-325 MG TABLET	2	TABLET		GIVEN	ORAL
180	OXYCODONE-ACETAMINOPHEN 5 MG-325 MG TABLET	2	TABLET		GIVEN	ORAL
181	MORPHINE 2 MG/ML INTRAVENOUS CARTRIDGE	2	MG		GIVEN	INTRAVENOUS
181	MORPHINE 2 MG/ML INTRAVENOUS CARTRIDGE	2	MG		GIVEN	INTRAVENOUS
181	MORPHINE 2 MG/ML INTRAVENOUS CARTRIDGE	2	MG		GIVEN	INTRAVENOUS
181	MORPHINE 4 MG/ML INTRAVENOUS CARTRIDGE	4	MG		GIVEN	INTRAVENOUS
181	OXYCODONE 5 MG TABLET	5	MG		GIVEN	ORAL
181	OXYCODONE 5 MG TABLET	5	MG		GIVEN	ORAL
182	FENTANYL (PF) 50 MCG/ML INJECTION SOLUTION	10	MCG		GIVEN	INTRAVENOUS
182	FENTANYL (PF) 50 MCG/ML INJECTION SOLUTION	25	MCG		GIVEN	INTRAVENOUS
183	OXYCODONE 5 MG TABLET	5	MG		GIVEN	ORAL
183	TRAMADOL 50 MG TABLET	50	MG		GIVEN	ORAL
185	MORPHINE 4 MG/ML INTRAVENOUS CARTRIDGE	4	MG		GIVEN	INTRAVENOUS
185	MORPHINE 4 MG/ML INTRAVENOUS CARTRIDGE	4	MG		GIVEN	INTRAVENOUS
185	OXYCODONE 5 MG TABLET	5	MG		GIVEN	ORAL
185	OXYCODONE 5 MG TABLET	5	MG		GIVEN	ORAL
185	OXYCODONE 5 MG TABLET	5	MG		GIVEN	ORAL
185	OXYCODONE 5 MG TABLET	5	MG		GIVEN	ORAL
188	FENTANYL (PF) 50 MCG/ML INJECTION SOLUTION	50	MCG		GIVEN	INTRAVENOUS
188	FENTANYL (PF) 50 MCG/ML INJECTION SOLUTION	50	MCG		GIVEN	INTRAVENOUS
188	FENTANYL (PF) 50 MCG/ML INJECTION SOLUTION	50	MCG		GIVEN	INTRAVENOUS
188	FENTANYL (PF) 50 MCG/ML INJECTION SOLUTION	100	MCG		GIVEN	INTRAVENOUS
188	MORPHINE 2 MG/ML INTRAVENOUS CARTRIDGE	1	MG		GIVEN	INTRAVENOUS
188	MORPHINE 2 MG/ML INTRAVENOUS CARTRIDGE	1	MG		GIVEN	INTRAVENOUS
188	MORPHINE 2 MG/ML INTRAVENOUS CARTRIDGE	1	MG		GIVEN	INTRAVENOUS
188	MORPHINE 2 MG/ML INTRAVENOUS CARTRIDGE	2	MG		GIVEN	INTRAVENOUS
188	MORPHINE 2 MG/ML INTRAVENOUS CARTRIDGE	2	MG		GIVEN	INTRAVENOUS
188	MORPHINE 2 MG/ML INTRAVENOUS CARTRIDGE	2	MG		GIVEN	INTRAVENOUS
188	OXYCODONE 5 MG TABLET	5	MG		GIVEN	ORAL
188	OXYCODONE 5 MG TABLET	5	MG		GIVEN	ORAL
188	OXYCODONE 5 MG TABLET	10	MG		GIVEN	ORAL
188	OXYCODONE 5 MG TABLET	10	MG		GIVEN	ORAL
188	OXYCODONE 5 MG TABLET	10	MG		GIVEN	ORAL
188	OXYCODONE 5 MG TABLET	10	MG		GIVEN	ORAL
188	OXYCODONE 5 MG TABLET	10	MG		GIVEN	ORAL
188	OXYCODONE 5 MG TABLET	10	MG		GIVEN	ORAL
188	OXYCODONE 5 MG TABLET	10	MG		GIVEN	ORAL
188	OXYCODONE 5 MG TABLET	10	MG		GIVEN	ORAL
188	OXYCODONE 5 MG TABLET	10	MG		GIVEN	ORAL
188	OXYCODONE 5 MG TABLET	10	MG		GIVEN	ORAL
191	HYDROMORPHONE 1 MG/ML INJECTION SYRINGE	1	MG		GIVEN	INTRAVENOUS
191	TRAMADOL 50 MG TABLET	50	MG		GIVEN	ORAL
191	TRAMADOL 50 MG TABLET	50	MG		GIVEN	ORAL
191	TRAMADOL 50 MG TABLET	50	MG		GIVEN	ORAL
191	TRAMADOL 50 MG TABLET	50	MG		GIVEN	ORAL
192	OXYCODONE 5 MG TABLET	5	MG		GIVEN	ORAL
192	OXYCODONE 5 MG TABLET	5	MG		GIVEN	ORAL
192	OXYCODONE 5 MG TABLET	5	MG		GIVEN	ORAL
192	OXYCODONE 5 MG TABLET	5	MG		GIVEN	ORAL
193	OXYCODONE 5 MG TABLET	5	MG		GIVEN	ORAL
193	OXYCODONE 5 MG TABLET	5	MG		GIVEN	ORAL
193	OXYCODONE 5 MG TABLET	5	MG		GIVEN	ORAL
193	OXYCODONE 5 MG TABLET	5	MG		GIVEN	ORAL
193	OXYCODONE 5 MG TABLET	5	MG		GIVEN	ORAL
193	OXYCODONE 5 MG TABLET	5	MG		GIVEN	ORAL
193	OXYCODONE 5 MG TABLET	5	MG		GIVEN	ORAL
193	OXYCODONE 5 MG TABLET	5	MG		GIVEN	ORAL
193	OXYCODONE 5 MG TABLET	5	MG		GIVEN	ORAL
193	OXYCODONE 5 MG TABLET	5	MG		GIVEN	ORAL
193	OXYCODONE 5 MG TABLET	5	MG		GIVEN	ORAL
193	OXYCODONE 5 MG TABLET	5	MG		GIVEN	ORAL
193	OXYCODONE 5 MG TABLET	5	MG		GIVEN	ORAL
193	OXYCODONE 5 MG TABLET	5	MG		GIVEN	ORAL
193	OXYCODONE 5 MG TABLET	5	MG		GIVEN	ORAL
195	OXYCODONE 5 MG TABLET	10	MG		GIVEN	ORAL
195	TRAMADOL 50 MG TABLET	50	MG		GIVEN	ORAL
195	TRAMADOL 50 MG TABLET	50	MG		GIVEN	ORAL
195	TRAMADOL 50 MG TABLET	50	MG		GIVEN	ORAL
195	TRAMADOL 50 MG TABLET	50	MG		GIVEN	ORAL
197	FENTANYL (PF) 2,500 MCG/50 ML (50 MCG/ML) INTRAVENOUS PCA SYRINGE	2500	MCG	PCA (four hour dose limit 150 mcg)	NEW SYRINGE/CARTRIDGE	INTRAVENOUS
197	FENTANYL (PF) 50 MCG/ML INJECTION SOLUTION	50	MCG		GIVEN	INTRAVENOUS
197	FENTANYL (PF) 50 MCG/ML INJECTION SOLUTION	50	MCG		GIVEN	INTRAVENOUS
197	FENTANYL (PF) 50 MCG/ML INJECTION SOLUTION	75	MCG		GIVEN	INTRAVENOUS
197	FENTANYL 25 MCG/HR TRANSDERMAL PATCH	1	PATCH	72	PATCH APPLIED	TRANSDERMAL
197	HYDROMORPHONE 1 MG/ML INJECTION SYRINGE	1	MG		GIVEN	INTRAVENOUS
197	HYDROMORPHONE 1 MG/ML INJECTION SYRINGE	2	MG		GIVEN	INTRAVENOUS
197	OXYCODONE 5 MG TABLET	5	MG		GIVEN	ORAL
197	OXYCODONE 5 MG TABLET	5	MG		GIVEN	ORAL
197	OXYCODONE 5 MG TABLET	7.5	MG		GIVEN	ORAL
197	OXYCODONE 5 MG TABLET	7.5	MG		GIVEN	ORAL
197	OXYCODONE 5 MG TABLET	7.5	MG		GIVEN	ORAL
197	OXYCODONE 5 MG TABLET	7.5	MG		GIVEN	ORAL
197	OXYCODONE 5 MG TABLET	7.5	MG		GIVEN	ORAL
197	OXYCODONE 5 MG TABLET	7.5	MG		GIVEN	ORAL
197	OXYCODONE 5 MG TABLET	7.5	MG		GIVEN	ORAL
197	OXYCODONE 5 MG TABLET	10	MG		GIVEN	ORAL
198	MORPHINE 1 MG/ML IN 0.9 % SODIUM CHLORIDE INJECTABLE PUMP RESERVOIR	3.5	MG/HR	PCA (four hour limit 50 mg)	NEW SYRINGE/CARTRIDGE	INTRAVENOUS
198	MORPHINE 4 MG/ML INTRAVENOUS CARTRIDGE	4	MG		GIVEN	INTRAVENOUS
198	MORPHINE 4 MG/ML INTRAVENOUS CARTRIDGE	4	MG		GIVEN	INTRAVENOUS
199	OXYCODONE 5 MG TABLET	2.5	MG		GIVEN	ORAL
199	OXYCODONE 5 MG TABLET	2.5	MG		GIVEN	ORAL
199	TRAMADOL 50 MG TABLET	25	MG		GIVEN	ORAL
199	TRAMADOL 50 MG TABLET	25	MG		GIVEN	ORAL
199	TRAMADOL 50 MG TABLET	50	MG		GIVEN	ORAL
199	TRAMADOL 50 MG TABLET	50	MG		GIVEN	ORAL
199	TRAMADOL 50 MG TABLET	50	MG		GIVEN	ORAL
199	TRAMADOL 50 MG TABLET	50	MG		GIVEN	ORAL
199	TRAMADOL 50 MG TABLET	50	MG		GIVEN	ORAL
199	TRAMADOL 50 MG TABLET	50	MG		GIVEN	ORAL
199	TRAMADOL 50 MG TABLET	50	MG		GIVEN	ORAL
199	TRAMADOL 50 MG TABLET	50	MG		GIVEN	ORAL
199	TRAMADOL 50 MG TABLET	50	MG		GIVEN	ORAL
199	TRAMADOL 50 MG TABLET	50	MG		GIVEN	ORAL
199	TRAMADOL 50 MG TABLET	50	MG		GIVEN	ORAL
199	TRAMADOL 50 MG TABLET	50	MG		GIVEN	ORAL
199	TRAMADOL 50 MG TABLET	50	MG		GIVEN	ORAL
200	MORPHINE 4 MG/ML INTRAVENOUS CARTRIDGE	4	MG		GIVEN
200	MORPHINE 4 MG/ML INTRAVENOUS CARTRIDGE	4	MG		GIVEN	INTRAVENOUS
200	MORPHINE 4 MG/ML INTRAVENOUS CARTRIDGE	4	MG		GIVEN	INTRAVENOUS
200	OXYCODONE 5 MG TABLET	2.5	MG		GIVEN	ORAL
200	OXYCODONE 5 MG TABLET	2.5	MG		GIVEN	ORAL
200	OXYCODONE 5 MG TABLET	2.5	MG		GIVEN	ORAL
200	OXYCODONE 5 MG TABLET	5	MG		GIVEN	ORAL
200	OXYCODONE 5 MG TABLET	5	MG		GIVEN	ORAL
203	FENTANYL (PF) 50 MCG/ML INJECTION SOLUTION	25	MCG		GIVEN	INTRAVENOUS
203	MORPHINE 2 MG/ML INTRAVENOUS CARTRIDGE	2	MG		GIVEN	INTRAVENOUS
203	TRAMADOL 50 MG TABLET	50	MG		GIVEN	ORAL
203	TRAMADOL 50 MG TABLET	50	MG		GIVEN	ORAL
203	TRAMADOL 50 MG TABLET	50	MG		GIVEN	ORAL
203	TRAMADOL 50 MG TABLET	50	MG		GIVEN	ORAL
203	TRAMADOL 50 MG TABLET	50	MG		GIVEN	ORAL
203	TRAMADOL 50 MG TABLET	50	MG		GIVEN	ORAL
203	TRAMADOL 50 MG TABLET	50	MG		GIVEN	ORAL
203	TRAMADOL 50 MG TABLET	50	MG		GIVEN	ORAL
203	TRAMADOL 50 MG TABLET	50	MG		GIVEN	ORAL
203	TRAMADOL 50 MG TABLET	50	MG		GIVEN	ORAL
203	TRAMADOL 50 MG TABLET	50	MG		GIVEN	ORAL
203	TRAMADOL 50 MG TABLET	50	MG		GIVEN	ORAL
203	TRAMADOL 50 MG TABLET	50	MG		GIVEN	ORAL
204	TRAMADOL 50 MG TABLET	50	MG		GIVEN	ORAL
204	TRAMADOL 50 MG TABLET	50	MG		GIVEN	ORAL
204	TRAMADOL 50 MG TABLET	50	MG		GIVEN	ORAL
204	TRAMADOL 50 MG TABLET	50	MG		GIVEN	ORAL
204	TRAMADOL 50 MG TABLET	50	MG		GIVEN	ORAL
204	TRAMADOL 50 MG TABLET	50	MG		GIVEN	ORAL
205	FENTANYL (PF) 50 MCG/ML INJECTION SOLUTION	25	MCG		GIVEN	INTRAVENOUS
205	FENTANYL (PF) 50 MCG/ML INJECTION SOLUTION	25	MCG		GIVEN	INTRAVENOUS
205	FENTANYL (PF) 50 MCG/ML INJECTION SOLUTION	25	MCG		GIVEN	INTRAVENOUS
205	FENTANYL (PF) 50 MCG/ML INJECTION SOLUTION	50	MCG		GIVEN	INTRAVENOUS
205	FENTANYL (PF) 50 MCG/ML INJECTION SOLUTION	50	MCG		GIVEN	INTRAVENOUS
205	FENTANYL (PF) 50 MCG/ML INJECTION SOLUTION	50	MCG		GIVEN	INTRAVENOUS
205	FENTANYL (PF) 50 MCG/ML INJECTION SOLUTION	50	MCG		GIVEN	INTRAVENOUS
205	FENTANYL (PF) 50 MCG/ML INJECTION SOLUTION	50	MCG		GIVEN	INTRAVENOUS
205	FENTANYL (PF) 50 MCG/ML INJECTION SOLUTION	100	MCG		GIVEN	INTRAVENOUS
208	TRAMADOL 50 MG TABLET	50	MG		GIVEN	ORAL
212	TRAMADOL 50 MG TABLET	50	MG		GIVEN	ORAL
213	MORPHINE 2 MG/ML INTRAVENOUS CARTRIDGE	1	MG		GIVEN	INTRAVENOUS
213	MORPHINE 4 MG/ML INTRAVENOUS CARTRIDGE	4	MG		GIVEN	INTRAVENOUS
213	OXYCODONE 5 MG TABLET	10	MG		GIVEN	ORAL
213	OXYCODONE 5 MG TABLET	10	MG		GIVEN	ORAL
213	OXYCODONE 5 MG TABLET	10	MG		GIVEN	ORAL
213	OXYCODONE 5 MG TABLET	10	MG		GIVEN	ORAL
214	HYDROMORPHONE 1 MG/ML INJECTION SYRINGE	0.5	MG		GIVEN	INTRAVENOUS
214	MORPHINE 2 MG/ML INTRAVENOUS CARTRIDGE	2	MG		GIVEN	INTRAVENOUS
214	MORPHINE 2 MG/ML INTRAVENOUS CARTRIDGE	2	MG		GIVEN	INTRAVENOUS
214	MORPHINE 2 MG/ML INTRAVENOUS CARTRIDGE	2	MG		GIVEN
214	MORPHINE 2 MG/ML INTRAVENOUS CARTRIDGE	2	MG		GIVEN	INTRAVENOUS
214	MORPHINE 2 MG/ML INTRAVENOUS CARTRIDGE	2	MG		GIVEN	INTRAVENOUS
214	MORPHINE 2 MG/ML INTRAVENOUS CARTRIDGE	2	MG		GIVEN	INTRAVENOUS
214	TRAMADOL 50 MG TABLET	50	MG		GIVEN	ORAL
214	TRAMADOL 50 MG TABLET	50	MG		GIVEN	ORAL
216	FENTANYL (PF) 50 MCG/ML INJECTION SOLUTION	50	MCG		GIVEN	INTRAVENOUS
216	FENTANYL (PF) 50 MCG/ML INJECTION SOLUTION	50	MCG		GIVEN	INTRAVENOUS
216	MORPHINE 2 MG/ML INTRAVENOUS CARTRIDGE	2	MG		GIVEN	INTRAVENOUS
216	OXYCODONE-ACETAMINOPHEN 5 MG-325 MG TABLET	1	TABLET		GIVEN	ORAL
217	FENTANYL (PF) 50 MCG/ML INJECTION SOLUTION	50	MCG		GIVEN	INTRAVENOUS
217	FENTANYL (PF) 50 MCG/ML INJECTION SOLUTION	50	MCG		GIVEN	INTRAVENOUS
217	FENTANYL (PF) 50 MCG/ML INJECTION SOLUTION	50	MCG		GIVEN	INTRAVENOUS
217	FENTANYL (PF) 50 MCG/ML INJECTION SOLUTION	50	MCG		GIVEN	INTRAVENOUS
217	FENTANYL (PF) 50 MCG/ML INJECTION SOLUTION	50	MCG		GIVEN	INTRAVENOUS
217	FENTANYL (PF) 50 MCG/ML INJECTION SOLUTION	100	MCG		GIVEN	INTRAVENOUS
217	FENTANYL (PF) 50 MCG/ML INJECTION SOLUTION	100	MCG		GIVEN	INTRAVENOUS
217	FENTANYL (PF) 50 MCG/ML INJECTION SOLUTION	150	MCG		GIVEN	INTRAVENOUS
217	FENTANYL (PF) 50 MCG/ML INJECTION SOLUTION	200	MCG		GIVEN	INTRAVENOUS
217	FENTANYL (PF) 50 MCG/ML INJECTION SOLUTION	0.5	MCG/KG/HR	PCA (four hour dose limit 750 mcg)	RATE CHANGE	INTRAVENOUS
217	FENTANYL (PF) 50 MCG/ML INJECTION SOLUTION	1	MCG/KG/HR	PCA (four hour dose limit 750 mcg)	RATE CHANGE	INTRAVENOUS
217	FENTANYL (PF) 50 MCG/ML INJECTION SOLUTION	1	MCG/KG/HR	PCA (four hour dose limit 750 mcg)	RATE CHANGE	INTRAVENOUS
217	FENTANYL (PF) 50 MCG/ML INJECTION SOLUTION	1.5	MCG/KG/HR	PCA (four hour dose limit 750 mcg)	RATE CHANGE	INTRAVENOUS
217	HYDROMORPHONE 2 MG TABLET	2	MG		GIVEN	ORAL
217	HYDROMORPHONE 2 MG TABLET	2	MG		GIVEN	ORAL
217	HYDROMORPHONE 2 MG TABLET	2	MG		GIVEN	ORAL
217	HYDROMORPHONE 2 MG TABLET	2	MG		GIVEN	ORAL
217	HYDROMORPHONE 2 MG TABLET	2	MG		GIVEN	ORAL
217	HYDROMORPHONE 2 MG TABLET	2	MG		GIVEN	ORAL
217	HYDROMORPHONE 2 MG TABLET	2	MG		GIVEN	ORAL
217	HYDROMORPHONE 2 MG TABLET	2	MG		GIVEN	ORAL
217	HYDROMORPHONE 2 MG TABLET	2	MG		GIVEN	ORAL
217	HYDROMORPHONE 2 MG TABLET	2	MG		GIVEN	ORAL
217	HYDROMORPHONE 2 MG TABLET	2	MG		GIVEN	ORAL
217	HYDROMORPHONE 2 MG TABLET	2	MG		GIVEN	ORAL
217	HYDROMORPHONE 2 MG TABLET	10	MG		GIVEN	ORAL
217	HYDROMORPHONE 2 MG TABLET	10	MG		GIVEN	ORAL
217	HYDROMORPHONE 2 MG TABLET	10	MG		GIVEN	ORAL
217	HYDROMORPHONE 2 MG TABLET	10	MG		GIVEN	ORAL
217	HYDROMORPHONE 2 MG TABLET	10	MG		GIVEN	ORAL
217	HYDROMORPHONE 2 MG TABLET	10	MG		GIVEN	ORAL
217	HYDROMORPHONE 2 MG TABLET	10	MG		GIVEN	ORAL
217	HYDROMORPHONE 2 MG TABLET	10	MG		GIVEN	ORAL
217	HYDROMORPHONE 2 MG TABLET	10	MG		GIVEN	ORAL
217	HYDROMORPHONE 2 MG TABLET	10	MG		GIVEN	ORAL
217	HYDROMORPHONE 4 MG TABLET	4	MG		GIVEN	ORAL
217	HYDROMORPHONE 4 MG TABLET	4	MG		GIVEN	ORAL
217	HYDROMORPHONE 4 MG TABLET	4	MG		GIVEN	ORAL
217	HYDROMORPHONE 4 MG TABLET	4	MG		GIVEN	ORAL
217	HYDROMORPHONE 4 MG TABLET	4	MG		GIVEN	ORAL
217	HYDROMORPHONE 4 MG TABLET	4	MG		GIVEN	ORAL
217	HYDROMORPHONE 4 MG TABLET	4	MG		GIVEN	ORAL
217	HYDROMORPHONE 4 MG TABLET	4	MG		GIVEN	ORAL
217	HYDROMORPHONE 4 MG TABLET	4	MG		GIVEN	ORAL
217	HYDROMORPHONE 4 MG TABLET	4	MG		GIVEN	ORAL
217	HYDROMORPHONE 4 MG TABLET	4	MG		GIVEN	ORAL
217	HYDROMORPHONE 4 MG TABLET	8	MG		GIVEN	ORAL
217	HYDROMORPHONE 4 MG TABLET	8	MG		GIVEN	ORAL
217	HYDROMORPHONE 4 MG TABLET	8	MG		GIVEN	ORAL
217	HYDROMORPHONE 4 MG TABLET	8	MG		GIVEN	ORAL
217	HYDROMORPHONE 4 MG TABLET	8	MG		GIVEN	ORAL
217	HYDROMORPHONE 4 MG TABLET	8	MG		GIVEN	ORAL
217	HYDROMORPHONE 4 MG TABLET	8	MG		GIVEN	ORAL
217	HYDROMORPHONE 4 MG TABLET	8	MG		GIVEN	ORAL
217	HYDROMORPHONE 4 MG TABLET	10	MG		GIVEN	ORAL
217	HYDROMORPHONE 4 MG TABLET	10	MG		GIVEN	ORAL
217	HYDROMORPHONE 4 MG TABLET	10	MG		GIVEN	ORAL
217	HYDROMORPHONE 4 MG TABLET	10	MG		GIVEN	ORAL
217	HYDROMORPHONE 4 MG TABLET	10	MG		GIVEN	ORAL
217	HYDROMORPHONE 4 MG TABLET	10	MG		GIVEN	ORAL
217	HYDROMORPHONE 4 MG TABLET	10	MG		GIVEN	ORAL
217	HYDROMORPHONE 4 MG TABLET	10	MG		GIVEN	ORAL
217	HYDROMORPHONE 4 MG TABLET	10	MG		GIVEN	ORAL
217	HYDROMORPHONE 4 MG TABLET	10	MG		GIVEN	ORAL
217	MORPHINE 4 MG/ML INTRAVENOUS CARTRIDGE	4	MG		GIVEN	INTRAVENOUS
217	MORPHINE 4 MG/ML INTRAVENOUS CARTRIDGE	4	MG		GIVEN
217	MORPHINE 4 MG/ML INTRAVENOUS CARTRIDGE	4	MG		GIVEN	INTRAVENOUS
217	MORPHINE 4 MG/ML INTRAVENOUS CARTRIDGE	4	MG		GIVEN	INTRAVENOUS
217	MORPHINE 4 MG/ML INTRAVENOUS CARTRIDGE	4	MG		GIVEN	INTRAVENOUS
217	MORPHINE 4 MG/ML INTRAVENOUS CARTRIDGE	4	MG		GIVEN	INTRAVENOUS
217	MORPHINE 4 MG/ML INTRAVENOUS CARTRIDGE	4	MG		GIVEN	INTRAVENOUS
217	MORPHINE 4 MG/ML INTRAVENOUS CARTRIDGE	4	MG		GIVEN	INTRAVENOUS
217	MORPHINE 4 MG/ML INTRAVENOUS CARTRIDGE	4	MG		GIVEN	INTRAVENOUS
217	MORPHINE 4 MG/ML INTRAVENOUS CARTRIDGE	4	MG		GIVEN	INTRAVENOUS
217	MORPHINE 4 MG/ML INTRAVENOUS CARTRIDGE	4	MG		GIVEN	INTRAVENOUS
217	MORPHINE 4 MG/ML INTRAVENOUS CARTRIDGE	4	MG		GIVEN	INTRAVENOUS
217	MORPHINE 4 MG/ML INTRAVENOUS CARTRIDGE	4	MG		GIVEN	INTRAVENOUS
217	MORPHINE 4 MG/ML INTRAVENOUS CARTRIDGE	4	MG		GIVEN	INTRAVENOUS
217	MORPHINE 4 MG/ML INTRAVENOUS CARTRIDGE	4	MG		GIVEN	INTRAVENOUS
217	TRAMADOL 50 MG TABLET	50	MG		GIVEN	ORAL
220	FENTANYL (PF) 50 MCG/ML INJECTION SOLUTION	25	MCG		GIVEN	INTRAVENOUS
220	FENTANYL (PF) 50 MCG/ML INJECTION SOLUTION	25	MCG		GIVEN	INTRAVENOUS
220	FENTANYL (PF) 50 MCG/ML INJECTION SOLUTION	25	MCG		GIVEN	INTRAVENOUS
220	FENTANYL (PF) 50 MCG/ML INJECTION SOLUTION	25	MCG		GIVEN	INTRAVENOUS
220	FENTANYL (PF) 50 MCG/ML INJECTION SOLUTION	50	MCG		GIVEN	INTRAVENOUS
220	FENTANYL (PF) 50 MCG/ML INJECTION SOLUTION	50	MCG		GIVEN	INTRAVENOUS
220	FENTANYL (PF) 50 MCG/ML INJECTION SOLUTION	50	MCG		GIVEN	INTRAVENOUS
220	FENTANYL (PF) 50 MCG/ML INJECTION SOLUTION	50	MCG		GIVEN	INTRAVENOUS
220	FENTANYL (PF) 50 MCG/ML INJECTION SOLUTION	100	MCG		GIVEN	INTRAVENOUS
220	HYDROMORPHONE 1 MG/ML INJECTION SYRINGE	0.5	MG		GIVEN	INTRAVENOUS
220	HYDROMORPHONE 1 MG/ML INJECTION SYRINGE	0.2	MG		GIVEN	INTRAVENOUS
220	HYDROMORPHONE 1 MG/ML INJECTION SYRINGE	0.2	MG		GIVEN	INTRAVENOUS
220	HYDROMORPHONE 1 MG/ML INJECTION SYRINGE	0.2	MG		GIVEN	INTRAVENOUS
220	HYDROMORPHONE 1 MG/ML INJECTION SYRINGE	0.2	MG		GIVEN	INTRAVENOUS
220	HYDROMORPHONE 1 MG/ML INJECTION SYRINGE	0.2	MG		GIVEN	INTRAVENOUS
220	HYDROMORPHONE 1 MG/ML INJECTION SYRINGE	0.2	MG		GIVEN	INTRAVENOUS
220	HYDROMORPHONE 1 MG/ML INJECTION SYRINGE	0.2	MG		GIVEN	INTRAVENOUS
220	HYDROMORPHONE 1 MG/ML INJECTION SYRINGE	0.2	MG		GIVEN	INTRAVENOUS
220	HYDROMORPHONE 1 MG/ML INJECTION SYRINGE	0.2	MG		GIVEN	INTRAVENOUS
220	HYDROMORPHONE 1 MG/ML INJECTION SYRINGE	0.2	MG		GIVEN	INTRAVENOUS
220	HYDROMORPHONE 1 MG/ML INJECTION SYRINGE	0.5	MG		GIVEN	INTRAVENOUS
220	HYDROMORPHONE 1 MG/ML INJECTION SYRINGE	0.5	MG		GIVEN	INTRAVENOUS
220	HYDROMORPHONE 1 MG/ML INJECTION SYRINGE	0.5	MG		GIVEN	INTRAVENOUS
220	HYDROMORPHONE 1 MG/ML INJECTION SYRINGE	0.5	MG		GIVEN	INTRAVENOUS
220	HYDROMORPHONE 1 MG/ML INJECTION SYRINGE	0.5	MG		GIVEN	INTRAVENOUS
220	HYDROMORPHONE 1 MG/ML INJECTION SYRINGE	0.5	MG		GIVEN	INTRAVENOUS
220	HYDROMORPHONE 1 MG/ML INJECTION SYRINGE	0.5	MG		GIVEN	INTRAVENOUS
220	HYDROMORPHONE 1 MG/ML INJECTION SYRINGE	1	MG		GIVEN	INTRAVENOUS
220	HYDROMORPHONE 1 MG/ML INJECTION SYRINGE	1	MG		GIVEN	INTRAVENOUS
220	HYDROMORPHONE 1 MG/ML INJECTION SYRINGE	1	MG		GIVEN	INTRAVENOUS
220	HYDROMORPHONE 1 MG/ML INJECTION SYRINGE	1	MG		GIVEN	INTRAVENOUS
220	HYDROMORPHONE 1 MG/ML INJECTION SYRINGE	1	MG		GIVEN	INTRAVENOUS
220	MORPHINE 2 MG/ML INTRAVENOUS CARTRIDGE	2	MG		GIVEN	INTRAVENOUS
220	MORPHINE 2 MG/ML INTRAVENOUS CARTRIDGE	2	MG		GIVEN	INTRAVENOUS
220	MORPHINE 2 MG/ML INTRAVENOUS CARTRIDGE	2	MG		GIVEN	INTRAVENOUS
220	MORPHINE 2 MG/ML INTRAVENOUS CARTRIDGE	2	MG		GIVEN	INTRAVENOUS
220	MORPHINE 2 MG/ML INTRAVENOUS CARTRIDGE	2	MG		GIVEN	INTRAVENOUS
220	MORPHINE 2 MG/ML INTRAVENOUS CARTRIDGE	2	MG		GIVEN	INTRAVENOUS
220	MORPHINE 2 MG/ML INTRAVENOUS CARTRIDGE	2	MG		GIVEN	INTRAVENOUS
220	MORPHINE 2 MG/ML INTRAVENOUS CARTRIDGE	2	MG		GIVEN	INTRAVENOUS
220	MORPHINE 2 MG/ML INTRAVENOUS CARTRIDGE	2	MG		GIVEN	INTRAVENOUS
220	MORPHINE 2 MG/ML INTRAVENOUS CARTRIDGE	2	MG		GIVEN	INTRAVENOUS
220	MORPHINE 2 MG/ML INTRAVENOUS CARTRIDGE	2	MG		GIVEN	INTRAVENOUS
220	MORPHINE 2 MG/ML INTRAVENOUS CARTRIDGE	2	MG		GIVEN	INTRAVENOUS
220	MORPHINE 2 MG/ML INTRAVENOUS CARTRIDGE	2	MG		GIVEN	INTRAVENOUS
220	MORPHINE 2 MG/ML INTRAVENOUS CARTRIDGE	2	MG		GIVEN	INTRAVENOUS
220	MORPHINE 2 MG/ML INTRAVENOUS CARTRIDGE	2	MG		GIVEN	INTRAVENOUS
220	MORPHINE 2 MG/ML INTRAVENOUS CARTRIDGE	2	MG		GIVEN	INTRAVENOUS
220	MORPHINE 2 MG/ML INTRAVENOUS CARTRIDGE	2	MG		GIVEN	INTRAVENOUS
220	OXYCODONE 5 MG TABLET	5	MG		GIVEN	ORAL
220	OXYCODONE 5 MG TABLET	5	MG		GIVEN	ORAL
220	OXYCODONE 5 MG TABLET	5	MG		GIVEN	ORAL
220	OXYCODONE 5 MG TABLET	5	MG		GIVEN	ORAL
220	OXYCODONE 5 MG TABLET	5	MG		GIVEN	ORAL
220	OXYCODONE 5 MG TABLET	5	MG		GIVEN	ORAL
220	OXYCODONE 5 MG TABLET	5	MG		GIVEN	ORAL
220	OXYCODONE 5 MG TABLET	5	MG		GIVEN	ORAL
220	OXYCODONE 5 MG TABLET	5	MG		GIVEN	ORAL
220	OXYCODONE 5 MG TABLET	5	MG		GIVEN	ORAL
220	OXYCODONE 5 MG TABLET	5	MG		GIVEN	ORAL
220	OXYCODONE 5 MG TABLET	5	MG		GIVEN	ORAL
220	OXYCODONE 5 MG TABLET	5	MG		GIVEN	ORAL
220	OXYCODONE 5 MG TABLET	5	MG		GIVEN	ORAL
220	OXYCODONE 5 MG TABLET	5	MG		GIVEN	ORAL
220	OXYCODONE 5 MG TABLET	5	MG		GIVEN	ORAL
220	OXYCODONE 5 MG TABLET	5	MG		GIVEN	ORAL
220	OXYCODONE 5 MG TABLET	5	MG		GIVEN	ORAL
220	OXYCODONE 5 MG TABLET	5	MG		GIVEN	ORAL
220	OXYCODONE 5 MG TABLET	5	MG		GIVEN	ORAL
220	OXYCODONE 5 MG TABLET	5	MG		GIVEN	ORAL
220	OXYCODONE 5 MG TABLET	5	MG		GIVEN	ORAL
220	OXYCODONE 5 MG TABLET	5	MG		GIVEN	ORAL
220	OXYCODONE 5 MG TABLET	5	MG		GIVEN	ORAL
220	OXYCODONE 5 MG TABLET	5	MG		GIVEN	ORAL
220	OXYCODONE 5 MG TABLET	5	MG		GIVEN	ORAL
220	OXYCODONE 5 MG TABLET	5	MG		GIVEN	ORAL
220	OXYCODONE 5 MG TABLET	5	MG		GIVEN	ORAL
220	OXYCODONE-ACETAMINOPHEN 5 MG-325 MG TABLET	1	TABLET		GIVEN	ORAL
221	OXYCODONE 5 MG TABLET	5	MG		GIVEN	ORAL
222	OXYCODONE 5 MG TABLET	2.5	MG		GIVEN	ORAL
222	OXYCODONE 5 MG TABLET	10	MG		GIVEN	ORAL
225	FENTANYL (PF) 50 MCG/ML INJECTION SOLUTION	100	MCG		GIVEN	INTRAVENOUS
225	OXYCODONE 5 MG TABLET	10	MG		GIVEN	ORAL
225	OXYCODONE 5 MG TABLET	10	MG		GIVEN	ORAL
225	OXYCODONE 5 MG TABLET	10	MG		GIVEN	ORAL
225	OXYCODONE 5 MG TABLET	10	MG		GIVEN	ORAL
225	OXYCODONE 5 MG TABLET	10	MG		GIVEN	ORAL
225	OXYCODONE 5 MG TABLET	10	MG		GIVEN	ORAL
225	OXYCODONE 5 MG TABLET	10	MG		GIVEN	ORAL
226	FENTANYL (PF) 50 MCG/ML INJECTION SOLUTION	25	MCG		GIVEN	INTRAVENOUS
226	FENTANYL (PF) 50 MCG/ML INJECTION SOLUTION	25	MCG		GIVEN	INTRAVENOUS
226	FENTANYL (PF) 50 MCG/ML INJECTION SOLUTION	25	MCG		GIVEN	INTRAVENOUS
226	FENTANYL (PF) 50 MCG/ML INJECTION SOLUTION	25	MCG		GIVEN	INTRAVENOUS
226	OXYCODONE 5 MG TABLET	2.5	MG		GIVEN	ORAL
226	OXYCODONE 5 MG TABLET	2.5	MG		GIVEN	ORAL
226	OXYCODONE 5 MG TABLET	2.5	MG		GIVEN	ORAL
226	OXYCODONE 5 MG TABLET	2.5	MG		GIVEN	ORAL
226	OXYCODONE 5 MG TABLET	2.5	MG		GIVEN	ORAL
226	OXYCODONE 5 MG TABLET	2.5	MG		GIVEN	ORAL
226	OXYCODONE 5 MG TABLET	2.5	MG		GIVEN	ORAL
226	OXYCODONE 5 MG TABLET	2.5	MG		GIVEN	ORAL
226	OXYCODONE 5 MG TABLET	2.5	MG		GIVEN	ORAL
226	OXYCODONE 5 MG TABLET	2.5	MG		GIVEN	ORAL
226	OXYCODONE 5 MG TABLET	2.5	MG		GIVEN	ORAL
226	OXYCODONE 5 MG TABLET	2.5	MG		GIVEN	ORAL
226	OXYCODONE 5 MG TABLET	2.5	MG		GIVEN	ORAL
226	OXYCODONE 5 MG TABLET	2.5	MG		GIVEN	ORAL
226	OXYCODONE 5 MG TABLET	2.5	MG		GIVEN	ORAL
226	OXYCODONE 5 MG TABLET	2.5	MG		GIVEN	ORAL
226	OXYCODONE 5 MG TABLET	2.5	MG		GIVEN	ORAL
226	OXYCODONE 5 MG TABLET	5	MG		GIVEN	ORAL
226	OXYCODONE 5 MG TABLET	5	MG		GIVEN	ORAL
226	OXYCODONE 5 MG TABLET	5	MG		GIVEN	ORAL
226	OXYCODONE 5 MG TABLET	5	MG		GIVEN	ORAL
226	OXYCODONE 5 MG TABLET	5	MG		GIVEN	ORAL
226	OXYCODONE 5 MG TABLET	5	MG		GIVEN	ORAL
226	OXYCODONE 5 MG TABLET	5	MG		GIVEN	ORAL
226	OXYCODONE 5 MG TABLET	5	MG		GIVEN	ORAL
226	OXYCODONE 5 MG TABLET	5	MG		GIVEN	ORAL
226	OXYCODONE 5 MG TABLET	5	MG		GIVEN	ORAL
226	OXYCODONE 5 MG TABLET	5	MG		GIVEN	ORAL
226	OXYCODONE 5 MG TABLET	5	MG		GIVEN	ORAL
226	OXYCODONE 5 MG TABLET	5	MG		GIVEN	ORAL
226	OXYCODONE 5 MG TABLET	5	MG		GIVEN	ORAL
226	OXYCODONE 5 MG TABLET	5	MG		GIVEN	ORAL
226	OXYCODONE 5 MG TABLET	5	MG		GIVEN	ORAL
226	OXYCODONE 5 MG TABLET	5	MG		GIVEN	ORAL
226	OXYCODONE 5 MG TABLET	5	MG		GIVEN	ORAL
226	OXYCODONE 5 MG TABLET	5	MG		GIVEN	ORAL
226	OXYCODONE 5 MG TABLET	5	MG		GIVEN	ORAL
226	OXYCODONE 5 MG TABLET	5	MG		GIVEN	ORAL
226	OXYCODONE 5 MG TABLET	5	MG		GIVEN	ORAL
226	OXYCODONE 5 MG TABLET	5	MG		GIVEN	ORAL
226	OXYCODONE 5 MG TABLET	5	MG		GIVEN	ORAL
226	OXYCODONE 5 MG TABLET	5	MG		GIVEN	ORAL
226	OXYCODONE 5 MG TABLET	5	MG		GIVEN	ORAL
226	OXYCODONE 5 MG TABLET	5	MG		GIVEN	ORAL
226	OXYCODONE 5 MG TABLET	5	MG		GIVEN	ORAL
226	OXYCODONE 5 MG TABLET	5	MG		GIVEN	ORAL
226	OXYCODONE 5 MG TABLET	5	MG		GIVEN	ORAL
226	OXYCODONE 5 MG TABLET	5	MG		GIVEN	ORAL
226	OXYCODONE 5 MG TABLET	5	MG		GIVEN	ORAL
226	OXYCODONE 5 MG TABLET	5	MG		GIVEN	ORAL
226	OXYCODONE 5 MG TABLET	5	MG		GIVEN	ORAL
226	OXYCODONE 5 MG TABLET	5	MG		GIVEN	ORAL
226	OXYCODONE 5 MG TABLET	5	MG		GIVEN	ORAL
226	OXYCODONE 5 MG TABLET	5	MG		GIVEN	ORAL
226	OXYCODONE 5 MG TABLET	5	MG		GIVEN	ORAL
226	OXYCODONE 5 MG TABLET	5	MG		GIVEN	ORAL
226	OXYCODONE 5 MG TABLET	10	MG		GIVEN	ORAL
226	TRAMADOL 50 MG TABLET	50	MG		GIVEN	ORAL
226	TRAMADOL 50 MG TABLET	50	MG		GIVEN	ORAL
226	TRAMADOL 50 MG TABLET	50	MG		GIVEN	ORAL
226	TRAMADOL 50 MG TABLET	50	MG		GIVEN	ORAL
226	TRAMADOL 50 MG TABLET	50	MG		GIVEN	ORAL
227	TRAMADOL 50 MG TABLET	50	MG		GIVEN	ORAL
227	TRAMADOL 50 MG TABLET	50	MG		GIVEN	ORAL
227	TRAMADOL 50 MG TABLET	50	MG		GIVEN	ORAL
227	TRAMADOL 50 MG TABLET	50	MG		GIVEN	ORAL
228	TRAMADOL 50 MG TABLET	50	MG		GIVEN	ORAL
229	OXYCODONE 5 MG TABLET	10	MG		GIVEN	ORAL
229	OXYCODONE 5 MG TABLET	10	MG		GIVEN	ORAL
230	MORPHINE 4 MG/ML INTRAVENOUS CARTRIDGE	4	MG		GIVEN	INTRAVENOUS
230	MORPHINE 4 MG/ML INTRAVENOUS CARTRIDGE	4	MG		GIVEN	INTRAVENOUS
230	MORPHINE 4 MG/ML INTRAVENOUS CARTRIDGE	4	MG		GIVEN	INTRAVENOUS
231	HYDROMORPHONE 1 MG/ML INJECTION SYRINGE	0.5	MG		GIVEN	INTRAVENOUS
231	HYDROMORPHONE 1 MG/ML INJECTION SYRINGE	0.5	MG		GIVEN	INTRAVENOUS
231	TRAMADOL 50 MG TABLET	50	MG		GIVEN	ORAL
231	TRAMADOL 50 MG TABLET	50	MG		GIVEN	ORAL
231	TRAMADOL 50 MG TABLET	50	MG		GIVEN	ORAL
231	TRAMADOL 50 MG TABLET	50	MG		GIVEN	ORAL
231	TRAMADOL 50 MG TABLET	50	MG		GIVEN	ORAL
231	TRAMADOL 50 MG TABLET	50	MG		GIVEN	ORAL
231	TRAMADOL 50 MG TABLET	50	MG		GIVEN	ORAL
231	TRAMADOL 50 MG TABLET	50	MG		GIVEN	ORAL
231	TRAMADOL 50 MG TABLET	50	MG		GIVEN	ORAL
231	TRAMADOL 50 MG TABLET	50	MG		GIVEN	ORAL
232	FENTANYL (PF) 50 MCG/ML INJECTION SOLUTION	100	MCG		GIVEN	INTRAVENOUS
232	HYDROMORPHONE (PF) 1 MG/ML INJECTION SOLUTION	0.2	MG		GIVEN	INTRAVENOUS
232	HYDROMORPHONE (PF) 1 MG/ML INJECTION SOLUTION	0.2	MG		GIVEN	INTRAVENOUS
232	HYDROMORPHONE (PF) 1 MG/ML INJECTION SOLUTION	0.2	MG		GIVEN	INTRAVENOUS
232	HYDROMORPHONE (PF) 1 MG/ML INJECTION SOLUTION	0.4	MG		GIVEN	INTRAVENOUS
233	FENTANYL (PF) 50 MCG/ML INJECTION SOLUTION	50	MCG		GIVEN	INTRAVENOUS
233	FENTANYL (PF) 50 MCG/ML INJECTION SOLUTION	50	MCG		GIVEN	INTRAVENOUS
233	FENTANYL (PF) 50 MCG/ML INJECTION SOLUTION	50	MCG		GIVEN	INTRAVENOUS
233	FENTANYL (PF) 50 MCG/ML INJECTION SOLUTION	50	MCG		GIVEN	INTRAVENOUS
233	FENTANYL (PF) 50 MCG/ML INJECTION SOLUTION	50	MCG		GIVEN	INTRAVENOUS
233	FENTANYL (PF) 50 MCG/ML INJECTION SOLUTION	50	MCG		GIVEN	INTRAVENOUS
233	FENTANYL (PF) 50 MCG/ML INJECTION SOLUTION	50	MCG		GIVEN	INTRAVENOUS
233	FENTANYL (PF) 50 MCG/ML INJECTION SOLUTION	50	MCG		GIVEN	INTRAVENOUS
233	FENTANYL (PF) 50 MCG/ML INJECTION SOLUTION	50	MCG		GIVEN	INTRAVENOUS
233	FENTANYL (PF) 50 MCG/ML INJECTION SOLUTION	50	MCG		GIVEN	INTRAVENOUS
233	FENTANYL (PF) 50 MCG/ML INJECTION SOLUTION	50	MCG		GIVEN	INTRAVENOUS
233	FENTANYL (PF) 50 MCG/ML INJECTION SOLUTION	50	MCG		GIVEN	INTRAVENOUS
233	FENTANYL (PF) 50 MCG/ML INJECTION SOLUTION	50	MCG		GIVEN	INTRAVENOUS
233	MORPHINE 2 MG/ML INTRAVENOUS CARTRIDGE	2	MG		GIVEN	INTRAVENOUS
233	MORPHINE 2 MG/ML INTRAVENOUS CARTRIDGE	2	MG		GIVEN	INTRAVENOUS
233	MORPHINE 4 MG/ML INTRAVENOUS CARTRIDGE	4	MG		GIVEN	INTRAVENOUS
233	MORPHINE 4 MG/ML INTRAVENOUS CARTRIDGE	4	MG		GIVEN	INTRAVENOUS
233	TRAMADOL 50 MG TABLET	50	MG		GIVEN	ORAL
233	TRAMADOL 50 MG TABLET	50	MG		GIVEN	ORAL
233	TRAMADOL 50 MG TABLET	50	MG		GIVEN	ORAL
234	FENTANYL (PF) 50 MCG/ML INJECTION SOLUTION	50	MCG		GIVEN	INTRAVENOUS
234	FENTANYL (PF) 50 MCG/ML INJECTION SOLUTION	50	MCG		GIVEN	INTRAVENOUS
234	MORPHINE 2 MG/ML INTRAVENOUS CARTRIDGE	2	MG		GIVEN	INTRAVENOUS
234	MORPHINE 2 MG/ML INTRAVENOUS CARTRIDGE	2	MG		GIVEN	INTRAVENOUS
234	MORPHINE 2 MG/ML INTRAVENOUS CARTRIDGE	2	MG		GIVEN	INTRAVENOUS
234	MORPHINE 2 MG/ML INTRAVENOUS CARTRIDGE	2	MG		GIVEN	INTRAVENOUS
234	MORPHINE 4 MG/ML INTRAVENOUS CARTRIDGE	4	MG		GIVEN	INTRAVENOUS
234	MORPHINE 4 MG/ML INTRAVENOUS CARTRIDGE	4	MG		GIVEN	INTRAVENOUS
234	MORPHINE 4 MG/ML INTRAVENOUS CARTRIDGE	4	MG		GIVEN	INTRAVENOUS
234	MORPHINE 4 MG/ML INTRAVENOUS CARTRIDGE	4	MG		GIVEN	INTRAVENOUS
235	FENTANYL (PF) 50 MCG/ML INJECTION SOLUTION	50	MCG		GIVEN
235	FENTANYL (PF) 50 MCG/ML INJECTION SOLUTION	50	MCG		GIVEN	INTRAVENOUS
235	FENTANYL (PF) 50 MCG/ML INJECTION SOLUTION	50	MCG		GIVEN	INTRAVENOUS
235	FENTANYL (PF) 50 MCG/ML INJECTION SOLUTION	50	MCG		GIVEN	INTRAVENOUS
235	MORPHINE 1 MG/ML IN 0.9 % SODIUM CHLORIDE INJECTABLE PUMP RESERVOIR	50	MG	PCA (four hour limit 4 mg)	NEW SYRINGE/CARTRIDGE	INTRAVENOUS
235	MORPHINE 2 MG/ML INTRAVENOUS CARTRIDGE	2	MG		GIVEN	INTRAVENOUS
235	MORPHINE 2 MG/ML INTRAVENOUS CARTRIDGE	2	MG		GIVEN	INTRAVENOUS
235	MORPHINE 2 MG/ML INTRAVENOUS CARTRIDGE	2	MG		GIVEN	INTRAVENOUS
235	MORPHINE 2 MG/ML INTRAVENOUS CARTRIDGE	2	MG		GIVEN	INTRAVENOUS
235	MORPHINE 2 MG/ML INTRAVENOUS CARTRIDGE	2	MG		GIVEN	INTRAVENOUS
235	MORPHINE 2 MG/ML INTRAVENOUS CARTRIDGE	2	MG		GIVEN	INTRAVENOUS
235	MORPHINE 2 MG/ML INTRAVENOUS CARTRIDGE	2	MG		GIVEN	INTRAVENOUS
235	MORPHINE 2 MG/ML INTRAVENOUS CARTRIDGE	2	MG		GIVEN	INTRAVENOUS
235	MORPHINE 2 MG/ML INTRAVENOUS CARTRIDGE	2	MG		GIVEN	INTRAVENOUS
235	MORPHINE 2 MG/ML INTRAVENOUS CARTRIDGE	2	MG		GIVEN	INTRAVENOUS
235	MORPHINE 2 MG/ML INTRAVENOUS CARTRIDGE	2	MG		GIVEN	INTRAVENOUS
235	MORPHINE 2 MG/ML INTRAVENOUS CARTRIDGE	2	MG		GIVEN	INTRAVENOUS
235	MORPHINE 2 MG/ML INTRAVENOUS CARTRIDGE	2	MG		GIVEN	INTRAVENOUS
235	MORPHINE 4 MG/ML INTRAVENOUS CARTRIDGE	4	MG		GIVEN	INTRAVENOUS
235	MORPHINE 4 MG/ML INTRAVENOUS CARTRIDGE	4	MG		GIVEN	INTRAVENOUS
235	MORPHINE 4 MG/ML INTRAVENOUS CARTRIDGE	4	MG		GIVEN	INTRAVENOUS
235	MORPHINE 4 MG/ML INTRAVENOUS CARTRIDGE	4	MG		GIVEN	INTRAVENOUS
235	MORPHINE 4 MG/ML INTRAVENOUS CARTRIDGE	4	MG		GIVEN	INTRAVENOUS
235	MORPHINE 4 MG/ML INTRAVENOUS CARTRIDGE	4	MG		GIVEN	INTRAVENOUS
236	OXYCODONE 5 MG TABLET	5	MG		GIVEN	ORAL
237	MORPHINE 10 MG/ML INJECTION SOLUTION	4	MG		OVERRIDE PULL	INTRAVENOUS
237	MORPHINE 2 MG/ML INTRAVENOUS CARTRIDGE	2	MG		GIVEN	INTRAVENOUS
237	MORPHINE 2 MG/ML INTRAVENOUS CARTRIDGE	2	MG		GIVEN	INTRAVENOUS
237	MORPHINE 2 MG/ML INTRAVENOUS CARTRIDGE	6	MG		GIVEN
237	OXYCODONE 5 MG TABLET	5	MG		GIVEN	ORAL
237	OXYCODONE 5 MG TABLET	10	MG		GIVEN	ORAL
237	OXYCODONE 5 MG TABLET	10	MG		GIVEN	ORAL
237	OXYCODONE 5 MG TABLET	10	MG		GIVEN	ORAL
237	OXYCODONE 5 MG TABLET	10	MG		GIVEN	ORAL
237	OXYCODONE 5 MG TABLET	10	MG		GIVEN	ORAL
237	OXYCODONE 5 MG TABLET	10	MG		GIVEN	ORAL
237	OXYCODONE 5 MG TABLET	10	MG		GIVEN	ORAL
237	OXYCODONE 5 MG TABLET	10	MG		GIVEN	ORAL
239	FENTANYL (PF) 50 MCG/ML INJECTION SOLUTION	100	MCG		GIVEN	INTRAVENOUS
239	OXYCODONE 5 MG TABLET	5	MG		GIVEN	ORAL
239	OXYCODONE 5 MG TABLET	5	MG		GIVEN	ORAL
239	OXYCODONE 5 MG TABLET	5	MG		GIVEN	ORAL
239	OXYCODONE 5 MG TABLET	5	MG		GIVEN	ORAL
239	TRAMADOL 50 MG TABLET	50	MG		GIVEN	ORAL
239	TRAMADOL 50 MG TABLET	50	MG		GIVEN	ORAL
239	TRAMADOL 50 MG TABLET	50	MG		GIVEN	ORAL
240	MORPHINE 2 MG/ML INTRAVENOUS CARTRIDGE	2	MG		GIVEN	INTRAVENOUS
240	MORPHINE 4 MG/ML INTRAVENOUS CARTRIDGE	4	MG		GIVEN	INTRAVENOUS
240	MORPHINE 4 MG/ML INTRAVENOUS CARTRIDGE	4	MG		GIVEN	INTRAVENOUS
241	TRAMADOL 50 MG TABLET	50	MG		GIVEN	ORAL
241	TRAMADOL 50 MG TABLET	50	MG		GIVEN	ORAL
243	TRAMADOL 50 MG TABLET	50	MG		GIVEN	ORAL
243	TRAMADOL 50 MG TABLET	50	MG		GIVEN	ORAL
243	TRAMADOL 50 MG TABLET	50	MG		GIVEN	ORAL
243	TRAMADOL 50 MG TABLET	50	MG		GIVEN	ORAL
243	TRAMADOL 50 MG TABLET	50	MG		GIVEN	ORAL
243	TRAMADOL 50 MG TABLET	50	MG		GIVEN	ORAL
244	FENTANYL (PF) 2,500 MCG/50 ML (50 MCG/ML) INTRAVENOUS PCA SYRINGE	2500	MCG	PCA (four hour dose limit 120 mcg)	NEW SYRINGE/CARTRIDGE	INTRAVENOUS
244	FENTANYL (PF) 50 MCG/ML INJECTION SOLUTION	50	MCG		GIVEN	INTRAVENOUS
244	FENTANYL (PF) 50 MCG/ML INJECTION SOLUTION	50	MCG		GIVEN	INTRAVENOUS
244	FENTANYL (PF) 50 MCG/ML INJECTION SOLUTION	50	MCG		GIVEN	INTRAVENOUS
244	FENTANYL (PF) 50 MCG/ML INJECTION SOLUTION	50	MCG		GIVEN	INTRAVENOUS
244	FENTANYL (PF) 50 MCG/ML INJECTION SOLUTION	50	MCG		GIVEN	INTRAVENOUS
244	FENTANYL (PF) 50 MCG/ML INJECTION SOLUTION	100	MCG		GIVEN	INTRAVENOUS
244	HYDROMORPHONE (PF) 1 MG/ML INJECTION SOLUTION	0.5	MG		GIVEN	INTRAVENOUS
244	HYDROMORPHONE (PF) 1 MG/ML INJECTION SOLUTION	0.5	MG		GIVEN	INTRAVENOUS
244	MORPHINE 1 MG/ML IN 0.9 % SODIUM CHLORIDE INJECTABLE PUMP RESERVOIR	50	MG		NEW SYRINGE/CARTRIDGE	INTRAVENOUS
244	TRAMADOL 50 MG TABLET	25	MG		GIVEN	ORAL
244	TRAMADOL 50 MG TABLET	25	MG		GIVEN	ORAL
245	FENTANYL (PF) 50 MCG/ML INJECTION SOLUTION	100	MCG		GIVEN	INTRAVENOUS
245	HYDROMORPHONE 1 MG/ML INJECTION SYRINGE	1	MG		GIVEN	INTRAVENOUS
245	HYDROMORPHONE 1 MG/ML INJECTION SYRINGE	1	MG		GIVEN	INTRAVENOUS
245	HYDROMORPHONE 1 MG/ML INJECTION SYRINGE	1	MG		GIVEN	INTRAVENOUS
245	HYDROMORPHONE 1 MG/ML INJECTION SYRINGE	1	MG		GIVEN	INTRAVENOUS
245	HYDROMORPHONE 1 MG/ML INJECTION SYRINGE	1	MG		GIVEN	INTRAVENOUS
245	HYDROMORPHONE 1 MG/ML INJECTION SYRINGE	1	MG		GIVEN	INTRAVENOUS
245	HYDROMORPHONE 1 MG/ML INJECTION SYRINGE	1	MG		GIVEN	INTRAVENOUS
245	HYDROMORPHONE 1 MG/ML INJECTION SYRINGE	1	MG		GIVEN	INTRAVENOUS
245	HYDROMORPHONE 1 MG/ML INJECTION SYRINGE	1	MG		GIVEN	INTRAVENOUS
245	HYDROMORPHONE 1 MG/ML INJECTION SYRINGE	1	MG		GIVEN	INTRAVENOUS
[truncated: 404 more rows]

## Sheet: Relevant Diagnoses
HOSP_SERVICE	Study ID	DGNS_ICD9_CD	Diagnosis	DGNS_PRTY
MED GENERAL WELT (MDW)	1	70.54	hepatitis C	10
MED GENERAL WELT (MDW)	1	70.54	hepatitis C	3
MED GENERAL WELT (MDW)	1	70.54	hepatitis C	3
MED GENERAL WELT (MDW)	1	70.54	hepatitis C	17
MED GENERAL WELT (MDW)	1	155	hepatocellular carcinoma	1
MED GENERAL WELT (MDW)	1	155	hepatocellular carcinoma	1
MED GENERAL WELT (MDW)	1	155	hepatocellular carcinoma	1
MED GENERAL WELT (MDW)	1	155	hepatocellular carcinoma	1
MED GENERAL WELT (MDW)	1	155	hepatocellular carcinoma	2
MED GENERAL WELT (MDW)	1	155	hepatocellular carcinoma	2
MED GENERAL WELT (MDW)	1	303.9	unspecified alcohol dependence	5
MED GENERAL WELT (MDW)	1	456.21	esophageal varices	5
MED GENERAL WELT (MDW)	1	571.2	cirrhosis with alcoholism	6
MED GENERAL WELT (MDW)	1	571.2	cirrhosis with alcoholism	2
MED GENERAL WELT (MDW)	1	571.5	cirrhosis without mention of alcohol	2
MED GENERAL WELT (MDW)	1	571.5	cirrhosis without mention of alcohol	11
MED GENERAL WELT (MDW)	1	572.3	portal hypertension	3
MED GENERAL WELT (MDW)	1	572.3	portal hypertension	1
MED GENERAL WELT (MDW)	1	789.51	malignant ascites	7
MED GENERAL WELT (MDW)	1	789.59	ascites	4
MED GENERAL WELT (MDW)	1	789.59	ascites	4
MED GENERAL BURNETT (MDU)	2	70.3	hepatitis B	11
MED GENERAL BURNETT (MDU)	2	456.21	esophageal varices	7
MED GENERAL BURNETT (MDU)	2	456.21	esophageal varices	3
MED GENERAL BURNETT (MDU)	2	571.5	cirrhosis without mention of alcohol	1
MED GENERAL BURNETT (MDU)	2	571.5	cirrhosis without mention of alcohol	1
MED GENERAL BURNETT (MDU)	2	571.5	cirrhosis without mention of alcohol	1
MED GENERAL BURNETT (MDU)	2	571.5	cirrhosis without mention of alcohol	3
MED GENERAL BURNETT (MDU)	2	571.5	cirrhosis without mention of alcohol	7
MED GENERAL BURNETT (MDU)	2	250	diabetes
MED GENERAL BURNETT (MDU)	2	250	diabetes
MED GENERAL BURNETT (MDU)	2	250	diabetes
MED GENERAL BURNETT (MDU)	2	250	diabetes
MED GENERAL BURNETT (MDU)	2	250	diabetes
MED GENERAL BURNETT (MDU)	2	250	diabetes
MED GENERAL BURNETT (MDU)	2	250	diabetes
MED GENERAL BURNETT (MDU)	2	250	diabetes
MED GENERAL BURNETT (MDU)	2	250	diabetes
MED GENERAL BURNETT (MDU)	2	250	diabetes
MED GENERAL BURNETT (MDU)	2	250	diabetes
MED GENERAL BURNETT (MDU)	2	250	diabetes
MED GENERAL BURNETT (MDU)	2	250	diabetes
MED GENERAL BURNETT (MDU)	2	250	diabetes
MED GENERAL BURNETT (MDU)	2	250	diabetes
MED GENERAL BURNETT (MDU)	2	250	diabetes
MED GENERAL BURNETT (MDU)	2	250	diabetes
MED GENERAL BURNETT (MDU)	2	250	diabetes
MED GENERAL BURNETT (MDU)	2	250	diabetes
MED GENERAL BURNETT (MDU)	2	250	diabetes
MED GENERAL BURNETT (MDU)	2	250	diabetes
MED GENERAL BURNETT (MDU)	2	250	diabetes
MED GENERAL BURNETT (MDU)	2	250	diabetes
MED GENERAL BURNETT (MDU)	2	250	diabetes
MED GENERAL BURNETT (MDU)	2	250	diabetes
MED GENERAL BURNETT (MDU)	2	250	diabetes
MED GENERAL BURNETT (MDU)	2	250	diabetes
MED GENERAL BURNETT (MDU)	2	250	diabetes
MED GENERAL BURNETT (MDU)	2	250	diabetes
MED GENERAL BURNETT (MDU)	2	250	diabetes
MED GENERAL BURNETT (MDU)	2	250	diabetes
MED GENERAL BURNETT (MDU)	2	250	diabetes
MED GENERAL BURNETT (MDU)	2	250	diabetes
MED GENERAL BURNETT (MDU)	2	250	diabetes
MED GENERAL BURNETT (MDU)	2	250	diabetes
MED GENERAL BURNETT (MDU)	2	250	diabetes
MED GENERAL BURNETT (MDU)	2	250	diabetes
MED GENERAL BURNETT (MDU)	2	250	diabetes
MED GENERAL BURNETT (MDU)	2	250	diabetes
MED GENERAL BURNETT (MDU)	2	250	diabetes
MED GENERAL BURNETT (MDU)	2	250	diabetes
MED GENERAL BURNETT (MDU)	2	250	diabetes
MED GENERAL BURNETT (MDU)	2	250	diabetes
MED GENERAL BURNETT (MDU)	2	250	diabetes
MED GENERAL BURNETT (MDU)	2	250	diabetes	1
MED GENERAL BURNETT (MDU)	2	250	diabetes	1
MED GENERAL BURNETT (MDU)	2	250	diabetes	3
MED GENERAL BURNETT (MDU)	2	250	diabetes	1
MED GENERAL BURNETT (MDU)	2	250	diabetes	2
MED GENERAL BURNETT (MDU)	2	250	diabetes	2
MED GENERAL BURNETT (MDU)	2	250	diabetes	2
MED GENERAL BURNETT (MDU)	2	250	diabetes	1
MED GENERAL BURNETT (MDU)	2	250	diabetes	5
MED GENERAL BURNETT (MDU)	2	250.01	diabetes
MED GENERAL BURNETT (MDU)	2	250.01	diabetes
MED GENERAL BURNETT (MDU)	2	250.02	diabetes
MED GENERAL BURNETT (MDU)	2	250.02	diabetes
MED GENERAL BURNETT (MDU)	2	250.02	diabetes
MED GENERAL BURNETT (MDU)	2	250.02	diabetes
MED GENERAL BURNETT (MDU)	2	250.02	diabetes
MED GENERAL BURNETT (MDU)	2	250.02	diabetes
MED GENERAL BURNETT (MDU)	2	250.02	diabetes
MED GENERAL BURNETT (MDU)	2	250.02	diabetes
MED GENERAL BURNETT (MDU)	2	250.02	diabetes
MED GENERAL BURNETT (MDU)	2	250.02	diabetes
MED GENERAL BURNETT (MDU)	2	250.02	diabetes
MED GENERAL BURNETT (MDU)	2	250.02	diabetes
MED GENERAL BURNETT (MDU)	2	250.02	diabetes
MED GENERAL BURNETT (MDU)	2	250.02	diabetes
MED GENERAL BURNETT (MDU)	2	250.03	diabetes
MED GENERAL BURNETT (MDU)	2	250.03	diabetes
MED GENERAL BURNETT (MDU)	2	250.4	diabetes
MED GENERAL BURNETT (MDU)	2	250.6	diabetes
MED GENERAL BURNETT (MDU)	2	250.62	diabetes	1
MED GENERAL BURNETT (MDU)	2	250.8	diabetes
MED GENERAL BURNETT (MDU)	2	250.8	diabetes	1
FAMILY MEDICINE (FAM)	3	300	anxiety
FAMILY MEDICINE (FAM)	3	300	anxiety
FAMILY MEDICINE (FAM)	3	300	anxiety
FAMILY MEDICINE (FAM)	3	300	anxiety	5
FAMILY MEDICINE (FAM)	3	300	anxiety	6
FAMILY MEDICINE (FAM)	3	300	anxiety	3
FAMILY MEDICINE (FAM)	3	300.4	depression
FAMILY MEDICINE (FAM)	3	311	depression
FAMILY MEDICINE (FAM)	3	311	depression
FAMILY MEDICINE (FAM)	3	311	depression
FAMILY MEDICINE (FAM)	3	311	depression
FAMILY MEDICINE (FAM)	3	311	depression
FAMILY MEDICINE (FAM)	3	311	depression
FAMILY MEDICINE (FAM)	3	311	depression
FAMILY MEDICINE (FAM)	3	311	depression
FAMILY MEDICINE (FAM)	3	456.1	esophageal varices
FAMILY MEDICINE (FAM)	3	456.1	esophageal varices	5
FAMILY MEDICINE (FAM)	3	456.1	esophageal varices	3
FAMILY MEDICINE (FAM)	3	456.1	esophageal varices	2
FAMILY MEDICINE (FAM)	3	456.1	esophageal varices	9
FAMILY MEDICINE (FAM)	3	456.1	esophageal varices	6
FAMILY MEDICINE (FAM)	3	456.21	esophageal varices
FAMILY MEDICINE (FAM)	3	456.21	esophageal varices
FAMILY MEDICINE (FAM)	3	456.21	esophageal varices
FAMILY MEDICINE (FAM)	3	456.21	esophageal varices	2
FAMILY MEDICINE (FAM)	3	571.5	cirrhosis without mention of alcohol
FAMILY MEDICINE (FAM)	3	571.5	cirrhosis without mention of alcohol
FAMILY MEDICINE (FAM)	3	571.5	cirrhosis without mention of alcohol
FAMILY MEDICINE (FAM)	3	571.5	cirrhosis without mention of alcohol
FAMILY MEDICINE (FAM)	3	571.5	cirrhosis without mention of alcohol
FAMILY MEDICINE (FAM)	3	571.5	cirrhosis without mention of alcohol
FAMILY MEDICINE (FAM)	3	571.5	cirrhosis without mention of alcohol
FAMILY MEDICINE (FAM)	3	571.5	cirrhosis without mention of alcohol
FAMILY MEDICINE (FAM)	3	571.5	cirrhosis without mention of alcohol
FAMILY MEDICINE (FAM)	3	571.5	cirrhosis without mention of alcohol
FAMILY MEDICINE (FAM)	3	571.5	cirrhosis without mention of alcohol	2
FAMILY MEDICINE (FAM)	3	571.5	cirrhosis without mention of alcohol	1
FAMILY MEDICINE (FAM)	3	571.5	cirrhosis without mention of alcohol	1
FAMILY MEDICINE (FAM)	3	571.5	cirrhosis without mention of alcohol	1
FAMILY MEDICINE (FAM)	3	571.5	cirrhosis without mention of alcohol	1
FAMILY MEDICINE (FAM)	3	571.5	cirrhosis without mention of alcohol	2
FAMILY MEDICINE (FAM)	3	571.5	cirrhosis without mention of alcohol	6
FAMILY MEDICINE (FAM)	3	571.5	cirrhosis without mention of alcohol	7
FAMILY MEDICINE (FAM)	3	571.5	cirrhosis without mention of alcohol	2
FAMILY MEDICINE (FAM)	3	571.5	cirrhosis without mention of alcohol	3
FAMILY MEDICINE (FAM)	3	571.5	cirrhosis without mention of alcohol	2
FAMILY MEDICINE (FAM)	3	571.5	cirrhosis without mention of alcohol	2
FAMILY MEDICINE (FAM)	3	571.5	cirrhosis without mention of alcohol	1
FAMILY MEDICINE (FAM)	3	571.5	cirrhosis without mention of alcohol	3
FAMILY MEDICINE (FAM)	3	571.5	cirrhosis without mention of alcohol	4
FAMILY MEDICINE (FAM)	3	571.5	cirrhosis without mention of alcohol	7
FAMILY MEDICINE (FAM)	3	571.5	cirrhosis without mention of alcohol	4
FAMILY MEDICINE (FAM)	3	571.5	cirrhosis without mention of alcohol	1
FAMILY MEDICINE (FAM)	3	571.5	cirrhosis without mention of alcohol	1
FAMILY MEDICINE (FAM)	3	571.5	cirrhosis without mention of alcohol	1
FAMILY MEDICINE (FAM)	3	571.5	cirrhosis without mention of alcohol	3
FAMILY MEDICINE (FAM)	3	572.2	hepatic encephalopathy
FAMILY MEDICINE (FAM)	3	572.2	hepatic encephalopathy
FAMILY MEDICINE (FAM)	3	572.2	hepatic encephalopathy	3
FAMILY MEDICINE (FAM)	3	572.2	hepatic encephalopathy	1
FAMILY MEDICINE (FAM)	3	572.3	portal hypertension
FAMILY MEDICINE (FAM)	3	572.3	portal hypertension
FAMILY MEDICINE (FAM)	3	572.3	portal hypertension
FAMILY MEDICINE (FAM)	3	572.3	portal hypertension	14
FAMILY MEDICINE (FAM)	3	572.3	portal hypertension	2
FAMILY MEDICINE (FAM)	3	572.3	portal hypertension	9
FAMILY MEDICINE (FAM)	3	572.3	portal hypertension	6
FAMILY MEDICINE (FAM)	3	789.59	ascites	4
FAMILY MEDICINE (FAM)	3	789.59	ascites	2
FAMILY MEDICINE (FAM)	3	789.59	ascites	2
FAMILY MEDICINE (FAM)	3	789.59	ascites	3
FAMILY MEDICINE (FAM)	3	789.59	ascites	1
FAMILY MEDICINE (FAM)	3	789.59	ascites	19
FAMILY MEDICINE (FAM)	3	789.59	ascites	3
FAMILY MEDICINE (FAM)	3	789.59	ascites	4
FAMILY MEDICINE (FAM)	3	250	diabetes
FAMILY MEDICINE (FAM)	3	250	diabetes
FAMILY MEDICINE (FAM)	3	250	diabetes
FAMILY MEDICINE (FAM)	3	250	diabetes
FAMILY MEDICINE (FAM)	3	250	diabetes
FAMILY MEDICINE (FAM)	3	250	diabetes
FAMILY MEDICINE (FAM)	3	250	diabetes
FAMILY MEDICINE (FAM)	3	250	diabetes
FAMILY MEDICINE (FAM)	3	250	diabetes
FAMILY MEDICINE (FAM)	3	250	diabetes
FAMILY MEDICINE (FAM)	3	250	diabetes
FAMILY MEDICINE (FAM)	3	250	diabetes
FAMILY MEDICINE (FAM)	3	250	diabetes
FAMILY MEDICINE (FAM)	3	250	diabetes
FAMILY MEDICINE (FAM)	3	250	diabetes
FAMILY MEDICINE (FAM)	3	250	diabetes
FAMILY MEDICINE (FAM)	3	250	diabetes
FAMILY MEDICINE (FAM)	3	250	diabetes
FAMILY MEDICINE (FAM)	3	250	diabetes
FAMILY MEDICINE (FAM)	3	250	diabetes
FAMILY MEDICINE (FAM)	3	250	diabetes
FAMILY MEDICINE (FAM)	3	250	diabetes
FAMILY MEDICINE (FAM)	3	250	diabetes
FAMILY MEDICINE (FAM)	3	250	diabetes
FAMILY MEDICINE (FAM)	3	250	diabetes
FAMILY MEDICINE (FAM)	3	250	diabetes
FAMILY MEDICINE (FAM)	3	250	diabetes
FAMILY MEDICINE (FAM)	3	250	diabetes
FAMILY MEDICINE (FAM)	3	250	diabetes
FAMILY MEDICINE (FAM)	3	250	diabetes
FAMILY MEDICINE (FAM)	3	250	diabetes
FAMILY MEDICINE (FAM)	3	250	diabetes
FAMILY MEDICINE (FAM)	3	250	diabetes
FAMILY MEDICINE (FAM)	3	250	diabetes
FAMILY MEDICINE (FAM)	3	250	diabetes
FAMILY MEDICINE (FAM)	3	250	diabetes
FAMILY MEDICINE (FAM)	3	250	diabetes
FAMILY MEDICINE (FAM)	3	250	diabetes
FAMILY MEDICINE (FAM)	3	250	diabetes
FAMILY MEDICINE (FAM)	3	250	diabetes
FAMILY MEDICINE (FAM)	3	250	diabetes
FAMILY MEDICINE (FAM)	3	250	diabetes
FAMILY MEDICINE (FAM)	3	250	diabetes
FAMILY MEDICINE (FAM)	3	250	diabetes
FAMILY MEDICINE (FAM)	3	250	diabetes
FAMILY MEDICINE (FAM)	3	250	diabetes
FAMILY MEDICINE (FAM)	3	250	diabetes
FAMILY MEDICINE (FAM)	3	250	diabetes
FAMILY MEDICINE (FAM)	3	250	diabetes	3
FAMILY MEDICINE (FAM)	3	250	diabetes	5
FAMILY MEDICINE (FAM)	3	250	diabetes	5
FAMILY MEDICINE (FAM)	3	250	diabetes	15
FAMILY MEDICINE (FAM)	3	250	diabetes	10
FAMILY MEDICINE (FAM)	3	250	diabetes	3
FAMILY MEDICINE (FAM)	3	250	diabetes	3
FAMILY MEDICINE (FAM)	3	250	diabetes	10
FAMILY MEDICINE (FAM)	3	250.01	diabetes
FAMILY MEDICINE (FAM)	3	250.01	diabetes
FAMILY MEDICINE (FAM)	3	250.02	diabetes
FAMILY MEDICINE (FAM)	3	250.02	diabetes
FAMILY MEDICINE (FAM)	3	250.02	diabetes
FAMILY MEDICINE (FAM)	3	250.02	diabetes
FAMILY MEDICINE (FAM)	3	250.02	diabetes
FAMILY MEDICINE (FAM)	3	250.02	diabetes
FAMILY MEDICINE (FAM)	3	250.02	diabetes
FAMILY MEDICINE (FAM)	3	250.03	diabetes
FAMILY MEDICINE (FAM)	3	250.5	diabetes
FAMILY MEDICINE (FAM)	3	250.61	diabetes	5
FAMILY MEDICINE (FAM)	3	250.63	diabetes
FAMILY MEDICINE (FAM)	3	250.63	diabetes	8
MED GENERAL BURNETT (MDU)	4	296.2	depression	3
MED GENERAL BURNETT (MDU)	4	300	anxiety	6
MED GENERAL BURNETT (MDU)	4	300	anxiety	1
MED GENERAL BURNETT (MDU)	4	300	anxiety	1
MED GENERAL BURNETT (MDU)	4	300	anxiety	6
MED GENERAL BURNETT (MDU)	4	311	depression	2
MED GENERAL BURNETT (MDU)	4	456.1	esophageal varices	4
MED GENERAL BURNETT (MDU)	4	571.5	cirrhosis without mention of alcohol
MED GENERAL BURNETT (MDU)	4	571.5	cirrhosis without mention of alcohol
MED GENERAL BURNETT (MDU)	4	571.5	cirrhosis without mention of alcohol
MED GENERAL BURNETT (MDU)	4	571.5	cirrhosis without mention of alcohol
MED GENERAL BURNETT (MDU)	4	571.5	cirrhosis without mention of alcohol
MED GENERAL BURNETT (MDU)	4	571.5	cirrhosis without mention of alcohol
MED GENERAL BURNETT (MDU)	4	571.5	cirrhosis without mention of alcohol	2
MED GENERAL BURNETT (MDU)	4	571.5	cirrhosis without mention of alcohol	2
MED GENERAL BURNETT (MDU)	4	571.5	cirrhosis without mention of alcohol	2
MED GENERAL BURNETT (MDU)	4	571.5	cirrhosis without mention of alcohol	2
MED GENERAL BURNETT (MDU)	4	571.5	cirrhosis without mention of alcohol	1
MED GENERAL BURNETT (MDU)	4	571.5	cirrhosis without mention of alcohol	1
MED GENERAL BURNETT (MDU)	4	571.5	cirrhosis without mention of alcohol	2
MED GENERAL BURNETT (MDU)	4	571.5	cirrhosis without mention of alcohol	2
MED GENERAL BURNETT (MDU)	4	571.5	cirrhosis without mention of alcohol	3
MED GENERAL BURNETT (MDU)	4	571.5	cirrhosis without mention of alcohol	2
MED GENERAL BURNETT (MDU)	4	571.5	cirrhosis without mention of alcohol	3
MED GENERAL BURNETT (MDU)	4	571.5	cirrhosis without mention of alcohol	2
MED GENERAL BURNETT (MDU)	4	571.5	cirrhosis without mention of alcohol	1
MED GENERAL BURNETT (MDU)	4	571.5	cirrhosis without mention of alcohol	1
MED GENERAL BURNETT (MDU)	4	571.5	cirrhosis without mention of alcohol	1
MED GENERAL BURNETT (MDU)	4	571.5	cirrhosis without mention of alcohol	1
MED GENERAL BURNETT (MDU)	4	571.5	cirrhosis without mention of alcohol	2
MED GENERAL BURNETT (MDU)	4	571.5	cirrhosis without mention of alcohol	1
MED GENERAL BURNETT (MDU)	4	571.5	cirrhosis without mention of alcohol	2
MED GENERAL BURNETT (MDU)	4	571.5	cirrhosis without mention of alcohol	2
MED GENERAL BURNETT (MDU)	4	571.5	cirrhosis without mention of alcohol	1
MED GENERAL BURNETT (MDU)	4	571.5	cirrhosis without mention of alcohol	1
MED GENERAL BURNETT (MDU)	4	571.5	cirrhosis without mention of alcohol	2
MED GENERAL BURNETT (MDU)	4	571.5	cirrhosis without mention of alcohol	4
MED GENERAL BURNETT (MDU)	4	571.5	cirrhosis without mention of alcohol	7
MED GENERAL BURNETT (MDU)	4	571.5	cirrhosis without mention of alcohol	5
MED GENERAL BURNETT (MDU)	4	571.5	cirrhosis without mention of alcohol	1
MED GENERAL BURNETT (MDU)	4	571.5	cirrhosis without mention of alcohol	3
MED GENERAL BURNETT (MDU)	4	571.5	cirrhosis without mention of alcohol	4
MED GENERAL BURNETT (MDU)	4	571.5	cirrhosis without mention of alcohol	2
MED GENERAL BURNETT (MDU)	4	571.5	cirrhosis without mention of alcohol	2
MED GENERAL BURNETT (MDU)	4	571.5	cirrhosis without mention of alcohol	6
MED GENERAL BURNETT (MDU)	4	571.5	cirrhosis without mention of alcohol	2
MED GENERAL BURNETT (MDU)	4	571.5	cirrhosis without mention of alcohol	5
MED GENERAL BURNETT (MDU)	4	572.2	hepatic encephalopathy	1
MED GENERAL BURNETT (MDU)	4	572.2	hepatic encephalopathy	1
MED GENERAL BURNETT (MDU)	4	572.3	portal hypertension
MED GENERAL BURNETT (MDU)	4	572.3	portal hypertension
MED GENERAL BURNETT (MDU)	4	572.3	portal hypertension
MED GENERAL BURNETT (MDU)	4	572.3	portal hypertension
MED GENERAL BURNETT (MDU)	4	572.3	portal hypertension
MED GENERAL BURNETT (MDU)	4	572.3	portal hypertension	6
MED GENERAL BURNETT (MDU)	4	572.3	portal hypertension	3
MED GENERAL BURNETT (MDU)	4	572.3	portal hypertension	5
MED GENERAL BURNETT (MDU)	4	572.3	portal hypertension	5
MED GENERAL BURNETT (MDU)	4	572.3	portal hypertension	7
MED GENERAL BURNETT (MDU)	4	572.3	portal hypertension	3
MED GENERAL BURNETT (MDU)	4	572.3	portal hypertension	5
MED GENERAL BURNETT (MDU)	4	572.3	portal hypertension	4
MED GENERAL BURNETT (MDU)	4	572.3	portal hypertension	7
MED GENERAL BURNETT (MDU)	4	789.59	ascites	3
MED GENERAL BURNETT (MDU)	4	789.59	ascites	4
MED GENERAL BURNETT (MDU)	4	789.59	ascites	5
MED GENERAL BURNETT (MDU)	4	789.59	ascites	4
MED GENERAL BURNETT (MDU)	4	789.59	ascites	1
MED GENERAL BURNETT (MDU)	4	789.59	ascites	2
MED GENERAL BURNETT (MDU)	4	789.59	ascites	2
MED GENERAL BURNETT (MDU)	4	789.59	ascites	5
MED GENERAL BURNETT (MDU)	4	789.59	ascites	2
MED GENERAL BURNETT (MDU)	4	789.59	ascites	2
MED GENERAL BURNETT (MDU)	4	789.59	ascites	2
MED HOSP H (MDH)	5	70.3	hepatitis B
MED HOSP H (MDH)	5	70.3	hepatitis B
MED HOSP H (MDH)	5	70.32	hepatitis B
MED HOSP H (MDH)	5	70.32	hepatitis B
MED HOSP H (MDH)	5	70.51	acute hepatitis c
MED HOSP H (MDH)	5	70.51	acute hepatitis c
MED HOSP H (MDH)	5	70.54	hepatitis C
MED HOSP H (MDH)	5	70.54	hepatitis C
MED HOSP H (MDH)	5	70.54	hepatitis C
MED HOSP H (MDH)	5	70.54	hepatitis C
MED HOSP H (MDH)	5	70.54	hepatitis C
MED HOSP H (MDH)	5	70.54	hepatitis C
MED HOSP H (MDH)	5	70.54	hepatitis C
MED HOSP H (MDH)	5	70.54	hepatitis C	13
MED HOSP H (MDH)	5	70.54	hepatitis C	6
MED HOSP H (MDH)	5	291	alcohol induced mental disorders
MED HOSP H (MDH)	5	291.81	alcohol withdrawal
MED HOSP H (MDH)	5	291.81	alcohol withdrawal
MED HOSP H (MDH)	5	291.81	alcohol withdrawal
MED HOSP H (MDH)	5	291.81	alcohol withdrawal
MED HOSP H (MDH)	5	291.81	alcohol withdrawal
MED HOSP H (MDH)	5	291.81	alcohol withdrawal
MED HOSP H (MDH)	5	291.81	alcohol withdrawal
MED HOSP H (MDH)	5	296.2	depression
MED HOSP H (MDH)	5	300	anxiety
MED HOSP H (MDH)	5	300	anxiety
MED HOSP H (MDH)	5	300	anxiety
MED HOSP H (MDH)	5	300	anxiety
MED HOSP H (MDH)	5	300	anxiety
MED HOSP H (MDH)	5	300	anxiety
MED HOSP H (MDH)	5	300	anxiety
MED HOSP H (MDH)	5	300	anxiety
MED HOSP H (MDH)	5	300	anxiety
MED HOSP H (MDH)	5	300	anxiety	5
MED HOSP H (MDH)	5	300	anxiety	7
MED HOSP H (MDH)	5	300	anxiety	5
MED HOSP H (MDH)	5	303.9	unspecified alcohol dependence
MED HOSP H (MDH)	5	303.9	unspecified alcohol dependence
MED HOSP H (MDH)	5	303.9	unspecified alcohol dependence
MED HOSP H (MDH)	5	303.9	unspecified alcohol dependence
MED HOSP H (MDH)	5	303.9	unspecified alcohol dependence
MED HOSP H (MDH)	5	303.9	unspecified alcohol dependence
MED HOSP H (MDH)	5	303.9	unspecified alcohol dependence
MED HOSP H (MDH)	5	303.9	unspecified alcohol dependence
MED HOSP H (MDH)	5	303.9	unspecified alcohol dependence
MED HOSP H (MDH)	5	303.9	unspecified alcohol dependence
MED HOSP H (MDH)	5	303.9	unspecified alcohol dependence
MED HOSP H (MDH)	5	303.9	unspecified alcohol dependence
MED HOSP H (MDH)	5	303.9	unspecified alcohol dependence
MED HOSP H (MDH)	5	303.9	unspecified alcohol dependence	5
MED HOSP H (MDH)	5	303.9	unspecified alcohol dependence	7
MED HOSP H (MDH)	5	305	alcohol abuse, unspecified
MED HOSP H (MDH)	5	305	alcohol abuse, unspecified
MED HOSP H (MDH)	5	305	alcohol abuse, unspecified
MED HOSP H (MDH)	5	305	alcohol abuse, unspecified
MED HOSP H (MDH)	5	305	alcohol abuse, unspecified
MED HOSP H (MDH)	5	305	alcohol abuse, unspecified
MED HOSP H (MDH)	5	305	alcohol abuse, unspecified
MED HOSP H (MDH)	5	305	alcohol abuse, unspecified
MED HOSP H (MDH)	5	305	alcohol abuse, unspecified
MED HOSP H (MDH)	5	305	alcohol abuse, unspecified
MED HOSP H (MDH)	5	305	alcohol abuse, unspecified
MED HOSP H (MDH)	5	305	alcohol abuse, unspecified
MED HOSP H (MDH)	5	305	alcohol abuse, unspecified
MED HOSP H (MDH)	5	305	alcohol abuse, unspecified
MED HOSP H (MDH)	5	305	alcohol abuse, unspecified
MED HOSP H (MDH)	5	305.2	drug abuse
MED HOSP H (MDH)	5	305.2	drug abuse
MED HOSP H (MDH)	5	305.2	drug abuse
MED HOSP H (MDH)	5	305.2	drug abuse
MED HOSP H (MDH)	5	305.2	drug abuse
MED HOSP H (MDH)	5	305.2	drug abuse	17
MED HOSP H (MDH)	5	305.41	drug abuse
MED HOSP H (MDH)	5	305.6	drug abuse
MED HOSP H (MDH)	5	305.6	drug abuse
MED HOSP H (MDH)	5	305.6	drug abuse
MED HOSP H (MDH)	5	305.6	drug abuse
MED HOSP H (MDH)	5	305.6	drug abuse
MED HOSP H (MDH)	5	305.63	drug abuse	16
MED HOSP H (MDH)	5	305.9	drug abuse
MED HOSP H (MDH)	5	305.9	drug abuse
MED HOSP H (MDH)	5	305.9	drug abuse
MED HOSP H (MDH)	5	311	depression
MED HOSP H (MDH)	5	311	depression
MED HOSP H (MDH)	5	311	depression
MED HOSP H (MDH)	5	311	depression
MED HOSP H (MDH)	5	311	depression
MED HOSP H (MDH)	5	311	depression
MED HOSP H (MDH)	5	311	depression	4
MED HOSP H (MDH)	5	311	depression	1
MED HOSP H (MDH)	5	571.1	acute alcoholic hepatitis
MED HOSP H (MDH)	5	571.1	acute alcoholic hepatitis
MED HOSP H (MDH)	5	571.1	acute alcoholic hepatitis
MED HOSP H (MDH)	5	571.1	acute alcoholic hepatitis
MED HOSP H (MDH)	5	571.2	cirrhosis with alcoholism
MED HOSP H (MDH)	5	571.2	cirrhosis with alcoholism
MED HOSP H (MDH)	5	571.2	cirrhosis with alcoholism
MED HOSP H (MDH)	5	571.2	cirrhosis with alcoholism
MED HOSP H (MDH)	5	571.2	cirrhosis with alcoholism
MED HOSP H (MDH)	5	571.2	cirrhosis with alcoholism
MED HOSP H (MDH)	5	571.2	cirrhosis with alcoholism
MED HOSP H (MDH)	5	571.2	cirrhosis with alcoholism
MED HOSP H (MDH)	5	571.2	cirrhosis with alcoholism	3
MED HOSP H (MDH)	5	571.2	cirrhosis with alcoholism	2
MED HOSP H (MDH)	5	571.2	cirrhosis with alcoholism	4
MED HOSP H (MDH)	5	571.2	cirrhosis with alcoholism	4
MED HOSP H (MDH)	5	571.5	cirrhosis without mention of alcohol
MED HOSP H (MDH)	5	571.5	cirrhosis without mention of alcohol
MED HOSP H (MDH)	5	571.5	cirrhosis without mention of alcohol
MED HOSP H (MDH)	5	571.5	cirrhosis without mention of alcohol	2
MED HOSP H (MDH)	5	572.3	portal hypertension
MED HOSP H (MDH)	5	250	diabetes
MED HOSP H (MDH)	5	250	diabetes
MED HOSP H (MDH)	5	250	diabetes
PULMONOLOGY (MDG)	6	303.9	unspecified alcohol dependence
PULMONOLOGY (MDG)	6	303.9	unspecified alcohol dependence
PULMONOLOGY (MDG)	6	303.9	unspecified alcohol dependence
PULMONOLOGY (MDG)	6	303.9	unspecified alcohol dependence
PULMONOLOGY (MDG)	6	303.9	unspecified alcohol dependence
PULMONOLOGY (MDG)	6	303.9	unspecified alcohol dependence
PULMONOLOGY (MDG)	6	303.9	unspecified alcohol dependence
PULMONOLOGY (MDG)	6	303.9	unspecified alcohol dependence
PULMONOLOGY (MDG)	6	303.9	unspecified alcohol dependence
PULMONOLOGY (MDG)	6	303.9	unspecified alcohol dependence
PULMONOLOGY (MDG)	6	303.9	unspecified alcohol dependence
PULMONOLOGY (MDG)	6	303.9	unspecified alcohol dependence
PULMONOLOGY (MDG)	6	303.9	unspecified alcohol dependence
PULMONOLOGY (MDG)	6	303.9	unspecified alcohol dependence
PULMONOLOGY (MDG)	6	303.9	unspecified alcohol dependence
PULMONOLOGY (MDG)	6	303.9	unspecified alcohol dependence
PULMONOLOGY (MDG)	6	303.9	unspecified alcohol dependence
PULMONOLOGY (MDG)	6	303.9	unspecified alcohol dependence
PULMONOLOGY (MDG)	6	303.9	unspecified alcohol dependence
PULMONOLOGY (MDG)	6	303.9	unspecified alcohol dependence
PULMONOLOGY (MDG)	6	303.9	unspecified alcohol dependence
PULMONOLOGY (MDG)	6	303.9	unspecified alcohol dependence
PULMONOLOGY (MDG)	6	303.9	unspecified alcohol dependence
PULMONOLOGY (MDG)	6	303.9	unspecified alcohol dependence
PULMONOLOGY (MDG)	6	303.9	unspecified alcohol dependence
PULMONOLOGY (MDG)	6	303.9	unspecified alcohol dependence
PULMONOLOGY (MDG)	6	303.9	unspecified alcohol dependence
PULMONOLOGY (MDG)	6	303.9	unspecified alcohol dependence
PULMONOLOGY (MDG)	6	303.9	unspecified alcohol dependence	27
PULMONOLOGY (MDG)	6	305	alcohol abuse, unspecified
PULMONOLOGY (MDG)	6	311	depression	9
PULMONOLOGY (MDG)	6	456.1	esophageal varices
PULMONOLOGY (MDG)	6	456.1	esophageal varices
PULMONOLOGY (MDG)	6	456.1	esophageal varices
PULMONOLOGY (MDG)	6	456.21	esophageal varices
PULMONOLOGY (MDG)	6	456.21	esophageal varices
PULMONOLOGY (MDG)	6	456.21	esophageal varices
PULMONOLOGY (MDG)	6	456.21	esophageal varices
PULMONOLOGY (MDG)	6	456.21	esophageal varices	8
PULMONOLOGY (MDG)	6	571.2	cirrhosis with alcoholism
PULMONOLOGY (MDG)	6	571.2	cirrhosis with alcoholism
PULMONOLOGY (MDG)	6	571.2	cirrhosis with alcoholism
PULMONOLOGY (MDG)	6	571.2	cirrhosis with alcoholism
PULMONOLOGY (MDG)	6	571.2	cirrhosis with alcoholism
PULMONOLOGY (MDG)	6	571.2	cirrhosis with alcoholism
PULMONOLOGY (MDG)	6	571.2	cirrhosis with alcoholism
PULMONOLOGY (MDG)	6	571.2	cirrhosis with alcoholism
PULMONOLOGY (MDG)	6	571.2	cirrhosis with alcoholism
PULMONOLOGY (MDG)	6	571.2	cirrhosis with alcoholism
PULMONOLOGY (MDG)	6	571.2	cirrhosis with alcoholism
PULMONOLOGY (MDG)	6	571.2	cirrhosis with alcoholism
PULMONOLOGY (MDG)	6	571.2	cirrhosis with alcoholism
PULMONOLOGY (MDG)	6	571.2	cirrhosis with alcoholism
PULMONOLOGY (MDG)	6	571.2	cirrhosis with alcoholism
PULMONOLOGY (MDG)	6	571.2	cirrhosis with alcoholism
PULMONOLOGY (MDG)	6	571.2	cirrhosis with alcoholism
PULMONOLOGY (MDG)	6	571.2	cirrhosis with alcoholism
PULMONOLOGY (MDG)	6	571.2	cirrhosis with alcoholism
PULMONOLOGY (MDG)	6	571.2	cirrhosis with alcoholism
PULMONOLOGY (MDG)	6	571.2	cirrhosis with alcoholism
PULMONOLOGY (MDG)	6	571.2	cirrhosis with alcoholism
PULMONOLOGY (MDG)	6	571.2	cirrhosis with alcoholism
PULMONOLOGY (MDG)	6	571.2	cirrhosis with alcoholism
PULMONOLOGY (MDG)	6	571.2	cirrhosis with alcoholism
PULMONOLOGY (MDG)	6	571.2	cirrhosis with alcoholism
PULMONOLOGY (MDG)	6	571.2	cirrhosis with alcoholism
PULMONOLOGY (MDG)	6	571.2	cirrhosis with alcoholism
PULMONOLOGY (MDG)	6	571.2	cirrhosis with alcoholism
PULMONOLOGY (MDG)	6	571.2	cirrhosis with alcoholism
PULMONOLOGY (MDG)	6	571.2	cirrhosis with alcoholism
PULMONOLOGY (MDG)	6	571.2	cirrhosis with alcoholism
PULMONOLOGY (MDG)	6	571.2	cirrhosis with alcoholism
PULMONOLOGY (MDG)	6	571.2	cirrhosis with alcoholism
PULMONOLOGY (MDG)	6	571.2	cirrhosis with alcoholism	8
PULMONOLOGY (MDG)	6	571.2	cirrhosis with alcoholism	14
PULMONOLOGY (MDG)	6	571.5	cirrhosis without mention of alcohol
PULMONOLOGY (MDG)	6	571.5	cirrhosis without mention of alcohol
PULMONOLOGY (MDG)	6	571.5	cirrhosis without mention of alcohol
PULMONOLOGY (MDG)	6	571.5	cirrhosis without mention of alcohol
PULMONOLOGY (MDG)	6	571.5	cirrhosis without mention of alcohol
PULMONOLOGY (MDG)	6	571.5	cirrhosis without mention of alcohol
PULMONOLOGY (MDG)	6	571.5	cirrhosis without mention of alcohol
PULMONOLOGY (MDG)	6	571.5	cirrhosis without mention of alcohol
PULMONOLOGY (MDG)	6	572.2	hepatic encephalopathy
PULMONOLOGY (MDG)	6	572.2	hepatic encephalopathy
PULMONOLOGY (MDG)	6	572.2	hepatic encephalopathy
PULMONOLOGY (MDG)	6	572.3	portal hypertension
PULMONOLOGY (MDG)	6	572.3	portal hypertension
PULMONOLOGY (MDG)	6	572.3	portal hypertension
PULMONOLOGY (MDG)	6	572.3	portal hypertension
PULMONOLOGY (MDG)	6	572.3	portal hypertension
PULMONOLOGY (MDG)	6	789.59	ascites
PULMONOLOGY (MDG)	6	789.59	ascites
PULMONOLOGY (MDG)	6	789.59	ascites
PULMONOLOGY (MDG)	6	789.59	ascites
PULMONOLOGY (MDG)	6	789.59	ascites
PULMONOLOGY (MDG)	6	789.59	ascites
PULMONOLOGY (MDG)	6	789.59	ascites
PULMONOLOGY (MDG)	6	250	diabetes
PULMONOLOGY (MDG)	6	250	diabetes
PULMONOLOGY (MDG)	6	250	diabetes
PULMONOLOGY (MDG)	6	250	diabetes
PULMONOLOGY (MDG)	6	250	diabetes
PULMONOLOGY (MDG)	6	250	diabetes
PULMONOLOGY (MDG)	6	250	diabetes
PULMONOLOGY (MDG)	6	250	diabetes	6
PULMONOLOGY (MDG)	6	250	diabetes	24
PULMONOLOGY (MDG)	6	250.02	diabetes
MED GENERAL WELT (MDW)	7	305	alcohol abuse, unspecified	15
MED GENERAL WELT (MDW)	7	456.1	esophageal varices
MED GENERAL WELT (MDW)	7	456.21	esophageal varices
MED GENERAL WELT (MDW)	7	456.21	esophageal varices
MED GENERAL WELT (MDW)	7	456.21	esophageal varices
MED GENERAL WELT (MDW)	7	571	alcoholic fatty liver	5
MED GENERAL WELT (MDW)	7	571	alcoholic fatty liver	14
MED GENERAL WELT (MDW)	7	571.2	cirrhosis with alcoholism
MED GENERAL WELT (MDW)	7	571.2	cirrhosis with alcoholism
MED GENERAL WELT (MDW)	7	571.2	cirrhosis with alcoholism	15
MED GENERAL WELT (MDW)	7	571.5	cirrhosis without mention of alcohol
MED GENERAL WELT (MDW)	7	571.5	cirrhosis without mention of alcohol
MED GENERAL WELT (MDW)	7	571.5	cirrhosis without mention of alcohol
MED GENERAL WELT (MDW)	7	571.5	cirrhosis without mention of alcohol
MED GENERAL WELT (MDW)	7	571.5	cirrhosis without mention of alcohol
MED GENERAL WELT (MDW)	7	571.5	cirrhosis without mention of alcohol
MED GENERAL WELT (MDW)	7	571.5	cirrhosis without mention of alcohol
MED GENERAL WELT (MDW)	7	571.5	cirrhosis without mention of alcohol
MED GENERAL WELT (MDW)	7	571.5	cirrhosis without mention of alcohol
MED GENERAL WELT (MDW)	7	571.5	cirrhosis without mention of alcohol
MED GENERAL WELT (MDW)	7	571.5	cirrhosis without mention of alcohol
MED GENERAL WELT (MDW)	7	571.5	cirrhosis without mention of alcohol
MED GENERAL WELT (MDW)	7	571.5	cirrhosis without mention of alcohol
MED GENERAL WELT (MDW)	7	571.5	cirrhosis without mention of alcohol
MED GENERAL WELT (MDW)	7	571.5	cirrhosis without mention of alcohol	7
MED GENERAL WELT (MDW)	7	571.5	cirrhosis without mention of alcohol	14
MED GENERAL WELT (MDW)	7	571.5	cirrhosis without mention of alcohol	4
MED GENERAL WELT (MDW)	7	571.5	cirrhosis without mention of alcohol	1
MED GENERAL WELT (MDW)	7	571.5	cirrhosis without mention of alcohol	5
MED GENERAL WELT (MDW)	7	571.5	cirrhosis without mention of alcohol	5
MED GENERAL WELT (MDW)	7	572.2	hepatic encephalopathy
MED GENERAL WELT (MDW)	7	572.2	hepatic encephalopathy	1
MED GENERAL WELT (MDW)	7	572.3	portal hypertension
MED GENERAL WELT (MDW)	7	572.3	portal hypertension
MED GENERAL WELT (MDW)	7	572.3	portal hypertension
MED GENERAL WELT (MDW)	7	572.3	portal hypertension
MED GENERAL WELT (MDW)	7	572.3	portal hypertension	2
MED GENERAL WELT (MDW)	7	789.59	ascites	2
MED GENERAL WELT (MDW)	7	789.59	ascites	6
MED GENERAL WELT (MDW)	7	789.59	ascites	4
FAMILY MEDICINE (FAM)	8	456.21	esophageal varices
FAMILY MEDICINE (FAM)	8	456.21	esophageal varices	5
FAMILY MEDICINE (FAM)	8	571.5	cirrhosis without mention of alcohol
FAMILY MEDICINE (FAM)	8	571.5	cirrhosis without mention of alcohol
FAMILY MEDICINE (FAM)	8	571.5	cirrhosis without mention of alcohol
FAMILY MEDICINE (FAM)	8	571.5	cirrhosis without mention of alcohol
FAMILY MEDICINE (FAM)	8	571.5	cirrhosis without mention of alcohol
FAMILY MEDICINE (FAM)	8	571.5	cirrhosis without mention of alcohol
FAMILY MEDICINE (FAM)	8	571.5	cirrhosis without mention of alcohol
FAMILY MEDICINE (FAM)	8	571.5	cirrhosis without mention of alcohol	6
FAMILY MEDICINE (FAM)	8	571.5	cirrhosis without mention of alcohol	1
FAMILY MEDICINE (FAM)	8	571.5	cirrhosis without mention of alcohol	8
FAMILY MEDICINE (FAM)	8	572.3	portal hypertension
FAMILY MEDICINE (FAM)	8	572.3	portal hypertension
FAMILY MEDICINE (FAM)	8	572.3	portal hypertension	7
FAMILY MEDICINE (FAM)	8	572.3	portal hypertension	4
FAMILY MEDICINE (FAM)	8	789.59	ascites
FAMILY MEDICINE (FAM)	8	789.59	ascites
FAMILY MEDICINE (FAM)	8	789.59	ascites
FAMILY MEDICINE (FAM)	8	789.59	ascites
FAMILY MEDICINE (FAM)	8	789.59	ascites	8
FAMILY MEDICINE (FAM)	9	291	alcohol induced mental disorders
FAMILY MEDICINE (FAM)	9	291.81	alcohol withdrawal
FAMILY MEDICINE (FAM)	9	291.81	alcohol withdrawal	2
FAMILY MEDICINE (FAM)	9	291.81	alcohol withdrawal	1
FAMILY MEDICINE (FAM)	9	291.81	alcohol withdrawal	2
FAMILY MEDICINE (FAM)	9	291.81	alcohol withdrawal	1
FAMILY MEDICINE (FAM)	9	300	anxiety
FAMILY MEDICINE (FAM)	9	300	anxiety	8
FAMILY MEDICINE (FAM)	9	300	anxiety	10
FAMILY MEDICINE (FAM)	9	300.4	depression
FAMILY MEDICINE (FAM)	9	303.9	unspecified alcohol dependence
FAMILY MEDICINE (FAM)	9	303.9	unspecified alcohol dependence
FAMILY MEDICINE (FAM)	9	303.9	unspecified alcohol dependence
FAMILY MEDICINE (FAM)	9	303.9	unspecified alcohol dependence
FAMILY MEDICINE (FAM)	9	303.9	unspecified alcohol dependence	1
FAMILY MEDICINE (FAM)	9	303.9	unspecified alcohol dependence	1
FAMILY MEDICINE (FAM)	9	303.9	unspecified alcohol dependence	1
FAMILY MEDICINE (FAM)	9	305	alcohol abuse, unspecified
FAMILY MEDICINE (FAM)	9	305	alcohol abuse, unspecified	1
FAMILY MEDICINE (FAM)	9	305	alcohol abuse, unspecified	1
FAMILY MEDICINE (FAM)	9	311	depression
FAMILY MEDICINE (FAM)	9	311	depression
FAMILY MEDICINE (FAM)	9	311	depression
FAMILY MEDICINE (FAM)	9	311	depression
FAMILY MEDICINE (FAM)	9	311	depression	9
FAMILY MEDICINE (FAM)	9	311	depression	11
FAMILY MEDICINE (FAM)	9	571.2	cirrhosis with alcoholism	7
FAMILY MEDICINE (FAM)	9	571.2	cirrhosis with alcoholism	7
FAMILY MEDICINE (FAM)	9	571.3	alcoholic liver damage, unspecified	5
FAMILY MEDICINE (FAM)	9	250	diabetes
FAMILY MEDICINE (FAM)	9	250	diabetes
FAMILY MEDICINE (FAM)	9	250	diabetes
FAMILY MEDICINE (FAM)	9	250	diabetes
FAMILY MEDICINE (FAM)	9	250	diabetes
FAMILY MEDICINE (FAM)	9	250	diabetes	10
FAMILY MEDICINE (FAM)	9	250	diabetes	12
MED HOSP L (MDL)	10	456.1	esophageal varices	2
MED HOSP L (MDL)	10	456.2	esophageal varices	2
MED HOSP L (MDL)	10	456.21	esophageal varices
MED HOSP L (MDL)	10	571.5	cirrhosis without mention of alcohol
MED HOSP L (MDL)	10	571.5	cirrhosis without mention of alcohol
MED HOSP L (MDL)	10	571.5	cirrhosis without mention of alcohol
MED HOSP L (MDL)	10	571.5	cirrhosis without mention of alcohol
MED HOSP L (MDL)	10	571.5	cirrhosis without mention of alcohol
MED HOSP L (MDL)	10	571.5	cirrhosis without mention of alcohol
MED HOSP L (MDL)	10	571.5	cirrhosis without mention of alcohol	4
MED HOSP L (MDL)	10	571.5	cirrhosis without mention of alcohol	7
MED HOSP L (MDL)	10	571.6	primary biliary cirrhosis
MED HOSP L (MDL)	10	572.3	portal hypertension
MED HOSP L (MDL)	10	572.3	portal hypertension
MED HOSP L (MDL)	10	572.3	portal hypertension
MED HOSP L (MDL)	10	572.3	portal hypertension	6
MED HOSP L (MDL)	10	576.1	primary sclerosing cholangitis
MED HOSP L (MDL)	10	576.1	primary sclerosing cholangitis
MED HOSP L (MDL)	10	576.1	primary sclerosing cholangitis
MED HOSP L (MDL)	10	576.1	primary sclerosing cholangitis
MED HOSP L (MDL)	10	576.1	primary sclerosing cholangitis
MED HOSP L (MDL)	10	576.1	primary sclerosing cholangitis
MED HOSP L (MDL)	10	576.1	primary sclerosing cholangitis
MED HOSP L (MDL)	10	576.1	primary sclerosing cholangitis
MED HOSP L (MDL)	10	576.1	primary sclerosing cholangitis
MED HOSP L (MDL)	10	576.1	primary sclerosing cholangitis
MED HOSP L (MDL)	10	576.1	primary sclerosing cholangitis
MED HOSP L (MDL)	10	576.1	primary sclerosing cholangitis
MED HOSP L (MDL)	10	576.1	primary sclerosing cholangitis	1
MED HOSP L (MDL)	10	576.1	primary sclerosing cholangitis	3
MED GENERAL WELT (MDW)	11	300	anxiety
MED GENERAL WELT (MDW)	11	300.4	depression
MED GENERAL WELT (MDW)	11	305	alcohol abuse, unspecified
MED GENERAL WELT (MDW)	11	305.2	drug abuse
MED GENERAL WELT (MDW)	11	311	depression
MED GENERAL WELT (MDW)	11	311	depression
MED GENERAL WELT (MDW)	11	456.1	esophageal varices
MED GENERAL WELT (MDW)	11	456.1	esophageal varices	3
MED GENERAL WELT (MDW)	11	456.2	esophageal varices	2
MED GENERAL WELT (MDW)	11	456.21	esophageal varices
MED GENERAL WELT (MDW)	11	456.21	esophageal varices	2
MED GENERAL WELT (MDW)	11	571.2	cirrhosis with alcoholism
MED GENERAL WELT (MDW)	11	571.2	cirrhosis with alcoholism	2
MED GENERAL WELT (MDW)	11	571.2	cirrhosis with alcoholism	2
MED GENERAL WELT (MDW)	11	571.2	cirrhosis with alcoholism	9
MED GENERAL WELT (MDW)	11	571.5	cirrhosis without mention of alcohol
MED GENERAL WELT (MDW)	11	571.5	cirrhosis without mention of alcohol
MED GENERAL WELT (MDW)	11	571.5	cirrhosis without mention of alcohol
MED GENERAL WELT (MDW)	11	571.5	cirrhosis without mention of alcohol
MED GENERAL WELT (MDW)	11	571.5	cirrhosis without mention of alcohol	1
MED GENERAL WELT (MDW)	11	571.5	cirrhosis without mention of alcohol	1
MED GENERAL WELT (MDW)	11	571.5	cirrhosis without mention of alcohol	4
MED GENERAL WELT (MDW)	11	571.5	cirrhosis without mention of alcohol	2
MED GENERAL WELT (MDW)	11	571.5	cirrhosis without mention of alcohol	2
MED GENERAL WELT (MDW)	11	571.5	cirrhosis without mention of alcohol	3
MED GENERAL WELT (MDW)	11	571.5	cirrhosis without mention of alcohol	1
MED GENERAL WELT (MDW)	11	572.3	portal hypertension
MED GENERAL WELT (MDW)	11	572.3	portal hypertension
MED GENERAL WELT (MDW)	11	572.3	portal hypertension
MED GENERAL WELT (MDW)	11	572.3	portal hypertension
MED GENERAL WELT (MDW)	11	572.3	portal hypertension	3
MED GENERAL WELT (MDW)	11	572.3	portal hypertension	3
MED GENERAL WELT (MDW)	11	572.3	portal hypertension	1
MED GENERAL WELT (MDW)	11	572.3	portal hypertension	3
NEPHROLOGY (MDB)	12	70.3	hepatitis B
NEPHROLOGY (MDB)	12	70.3	hepatitis B
NEPHROLOGY (MDB)	12	70.3	hepatitis B
NEPHROLOGY (MDB)	12	70.54	hepatitis C
NEPHROLOGY (MDB)	12	70.54	hepatitis C
NEPHROLOGY (MDB)	12	70.54	hepatitis C
NEPHROLOGY (MDB)	12	70.54	hepatitis C
NEPHROLOGY (MDB)	12	70.54	hepatitis C
NEPHROLOGY (MDB)	12	70.54	hepatitis C
NEPHROLOGY (MDB)	12	70.54	hepatitis C
NEPHROLOGY (MDB)	12	70.54	hepatitis C
NEPHROLOGY (MDB)	12	70.54	hepatitis C
NEPHROLOGY (MDB)	12	70.54	hepatitis C
NEPHROLOGY (MDB)	12	70.54	hepatitis C
NEPHROLOGY (MDB)	12	70.54	hepatitis C
NEPHROLOGY (MDB)	12	70.54	hepatitis C
NEPHROLOGY (MDB)	12	70.54	hepatitis C
NEPHROLOGY (MDB)	12	70.54	hepatitis C
NEPHROLOGY (MDB)	12	70.54	hepatitis C
NEPHROLOGY (MDB)	12	70.54	hepatitis C
NEPHROLOGY (MDB)	12	70.54	hepatitis C
NEPHROLOGY (MDB)	12	70.54	hepatitis C
NEPHROLOGY (MDB)	12	70.54	hepatitis C
NEPHROLOGY (MDB)	12	70.54	hepatitis C	3
NEPHROLOGY (MDB)	12	70.54	hepatitis C	13
NEPHROLOGY (MDB)	12	300	anxiety
NEPHROLOGY (MDB)	12	303.9	unspecified alcohol dependence
NEPHROLOGY (MDB)	12	305	alcohol abuse, unspecified
NEPHROLOGY (MDB)	12	305.2	drug abuse
NEPHROLOGY (MDB)	12	305.5	drug abuse	21
NEPHROLOGY (MDB)	12	305.6	drug abuse	22
NEPHROLOGY (MDB)	12	311	depression
NEPHROLOGY (MDB)	12	311	depression
NEPHROLOGY (MDB)	12	311	depression
NEPHROLOGY (MDB)	12	571.2	cirrhosis with alcoholism
NEPHROLOGY (MDB)	12	571.2	cirrhosis with alcoholism	10
NEPHROLOGY (MDB)	12	571.3	alcoholic liver damage, unspecified
NEPHROLOGY (MDB)	12	571.5	cirrhosis without mention of alcohol
NEPHROLOGY (MDB)	12	571.5	cirrhosis without mention of alcohol
NEPHROLOGY (MDB)	12	571.5	cirrhosis without mention of alcohol
NEPHROLOGY (MDB)	12	571.5	cirrhosis without mention of alcohol
NEPHROLOGY (MDB)	12	571.5	cirrhosis without mention of alcohol
NEPHROLOGY (MDB)	12	571.5	cirrhosis without mention of alcohol
NEPHROLOGY (MDB)	12	571.5	cirrhosis without mention of alcohol
NEPHROLOGY (MDB)	12	571.5	cirrhosis without mention of alcohol
NEPHROLOGY (MDB)	12	571.5	cirrhosis without mention of alcohol
NEPHROLOGY (MDB)	12	571.5	cirrhosis without mention of alcohol
NEPHROLOGY (MDB)	12	571.5	cirrhosis without mention of alcohol
NEPHROLOGY (MDB)	12	571.5	cirrhosis without mention of alcohol
NEPHROLOGY (MDB)	12	571.5	cirrhosis without mention of alcohol
NEPHROLOGY (MDB)	12	571.5	cirrhosis without mention of alcohol
NEPHROLOGY (MDB)	12	571.5	cirrhosis without mention of alcohol
NEPHROLOGY (MDB)	12	571.5	cirrhosis without mention of alcohol
NEPHROLOGY (MDB)	12	571.5	cirrhosis without mention of alcohol
NEPHROLOGY (MDB)	12	571.5	cirrhosis without mention of alcohol
NEPHROLOGY (MDB)	12	571.5	cirrhosis without mention of alcohol	6
NEPHROLOGY (MDB)	12	571.5	cirrhosis without mention of alcohol	13
NEPHROLOGY (MDB)	12	571.5	cirrhosis without mention of alcohol	14
NEPHROLOGY (MDB)	12	572.3	portal hypertension
NEPHROLOGY (MDB)	12	572.3	portal hypertension
NEPHROLOGY (MDB)	12	572.3	portal hypertension
NEPHROLOGY (MDB)	12	572.3	portal hypertension
NEPHROLOGY (MDB)	12	585.6	hemodialysis
NEPHROLOGY (MDB)	12	585.6	hemodialysis	2
NEPHROLOGY (MDB)	12	585.6	hemodialysis	7
NEPHROLOGY (MDB)	12	585.6	hemodialysis	2
NEPHROLOGY (MDB)	12	585.6	hemodialysis	2
NEPHROLOGY (MDB)	12	586	renal disease	2
NEPHROLOGY (MDB)	12	789.59	ascites
NEPHROLOGY (MDB)	12	789.59	ascites
NEPHROLOGY (MDB)	12	789.59	ascites
NEPHROLOGY (MDB)	12	789.59	ascites
NEPHROLOGY (MDB)	12	789.59	ascites
NEPHROLOGY (MDB)	12	789.59	ascites
NEPHROLOGY (MDB)	12	789.59	ascites
NEPHROLOGY (MDB)	12	789.59	ascites
NEPHROLOGY (MDB)	12	789.59	ascites
NEPHROLOGY (MDB)	12	789.59	ascites
NEPHROLOGY (MDB)	12	789.59	ascites	4
NEPHROLOGY (MDB)	12	250	diabetes
NEPHROLOGY (MDB)	12	250	diabetes
NEPHROLOGY (MDB)	12	250	diabetes
NEPHROLOGY (MDB)	12	250	diabetes
NEPHROLOGY (MDB)	12	250	diabetes
NEPHROLOGY (MDB)	12	250	diabetes
NEPHROLOGY (MDB)	12	250	diabetes
NEPHROLOGY (MDB)	12	250	diabetes
NEPHROLOGY (MDB)	12	250	diabetes
NEPHROLOGY (MDB)	12	250	diabetes
NEPHROLOGY (MDB)	12	250	diabetes
NEPHROLOGY (MDB)	12	250	diabetes
NEPHROLOGY (MDB)	12	250	diabetes
NEPHROLOGY (MDB)	12	250	diabetes
NEPHROLOGY (MDB)	12	250	diabetes
NEPHROLOGY (MDB)	12	250	diabetes
NEPHROLOGY (MDB)	12	250	diabetes
NEPHROLOGY (MDB)	12	250	diabetes
NEPHROLOGY (MDB)	12	250	diabetes
NEPHROLOGY (MDB)	12	250	diabetes
NEPHROLOGY (MDB)	12	250	diabetes
NEPHROLOGY (MDB)	12	250	diabetes
NEPHROLOGY (MDB)	12	250	diabetes
NEPHROLOGY (MDB)	12	250	diabetes
NEPHROLOGY (MDB)	12	250	diabetes
NEPHROLOGY (MDB)	12	250	diabetes
NEPHROLOGY (MDB)	12	250	diabetes
NEPHROLOGY (MDB)	12	250	diabetes
NEPHROLOGY (MDB)	12	250	diabetes
NEPHROLOGY (MDB)	12	250	diabetes	7
NEPHROLOGY (MDB)	12	250	diabetes	1
NEPHROLOGY (MDB)	12	250	diabetes	8
NEPHROLOGY (MDB)	12	250.02	diabetes
NEPHROLOGY (MDB)	12	250.02	diabetes
NEPHROLOGY (MDB)	12	250.02	diabetes
NEPHROLOGY (MDB)	12	250.02	diabetes
NEPHROLOGY (MDB)	12	250.02	diabetes
NEPHROLOGY (MDB)	12	250.02	diabetes	7
NEPHROLOGY (MDB)	12	250.4	diabetes
NEPHROLOGY (MDB)	12	250.4	diabetes
NEPHROLOGY (MDB)	12	250.4	diabetes
NEPHROLOGY (MDB)	12	250.42	diabetes
NEPHROLOGY (MDB)	12	250.6	diabetes
NEPHROLOGY (MDB)	12	250.6	diabetes
NEPHROLOGY (MDB)	12	250.6	diabetes
NEPHROLOGY (MDB)	12	250.6	diabetes
NEPHROLOGY (MDB)	12	250.6	diabetes
NEPHROLOGY (MDB)	12	250.6	diabetes
NEPHROLOGY (MDB)	12	250.6	diabetes
NEPHROLOGY (MDB)	12	250.6	diabetes
NEPHROLOGY (MDB)	12	250.6	diabetes
NEPHROLOGY (MDB)	12	250.6	diabetes
NEPHROLOGY (MDB)	12	250.6	diabetes
NEPHROLOGY (MDB)	12	250.6	diabetes
NEPHROLOGY (MDB)	12	250.6	diabetes
NEPHROLOGY (MDB)	12	250.6	diabetes
NEPHROLOGY (MDB)	12	250.6	diabetes
NEPHROLOGY (MDB)	12	250.6	diabetes	4
NEPHROLOGY (MDB)	12	250.62	diabetes
NEPHROLOGY (MDB)	12	250.62	diabetes
NEPHROLOGY (MDB)	12	250.62	diabetes
NEPHROLOGY (MDB)	12	250.62	diabetes
NEPHROLOGY (MDB)	12	250.62	diabetes
NEPHROLOGY (MDB)	12	250.8	diabetes
MED HOSP H (MDH)	13	70.54	hepatitis C
MED HOSP H (MDH)	13	70.54	hepatitis C	1
MED HOSP H (MDH)	13	70.54	hepatitis C	1
MED HOSP H (MDH)	13	70.54	hepatitis C	3
MED HOSP H (MDH)	13	70.54	hepatitis C	2
MED HOSP H (MDH)	13	70.54	hepatitis C	1
MED HOSP H (MDH)	13	70.54	hepatitis C	1
MED HOSP H (MDH)	13	70.54	hepatitis C	1
MED HOSP H (MDH)	13	70.54	hepatitis C	1
MED HOSP H (MDH)	13	70.54	hepatitis C	11
MED HOSP H (MDH)	13	291.81	alcohol withdrawal
MED HOSP H (MDH)	13	300	anxiety
MED HOSP H (MDH)	13	300.4	depression
MED HOSP H (MDH)	13	300.4	depression
MED HOSP H (MDH)	13	303.9	unspecified alcohol dependence
MED HOSP H (MDH)	13	305	alcohol abuse, unspecified
MED HOSP H (MDH)	13	305	alcohol abuse, unspecified
MED HOSP H (MDH)	13	305.6	drug abuse
MED HOSP H (MDH)	13	305.9	drug abuse
MED HOSP H (MDH)	13	311	depression
MED HOSP H (MDH)	13	311	depression
MED HOSP H (MDH)	13	311	depression
MED HOSP H (MDH)	13	456.1	esophageal varices	5
MED HOSP H (MDH)	13	456.21	esophageal varices
MED HOSP H (MDH)	13	571.5	cirrhosis without mention of alcohol
MED HOSP H (MDH)	13	571.5	cirrhosis without mention of alcohol
MED HOSP H (MDH)	13	571.5	cirrhosis without mention of alcohol	1
MED HOSP H (MDH)	13	571.5	cirrhosis without mention of alcohol	2
MED HOSP H (MDH)	13	571.5	cirrhosis without mention of alcohol	3
MED HOSP H (MDH)	13	571.5	cirrhosis without mention of alcohol	2
MED HOSP H (MDH)	13	571.5	cirrhosis without mention of alcohol	2
MED HOSP H (MDH)	13	571.5	cirrhosis without mention of alcohol	4
MED HOSP H (MDH)	13	571.5	cirrhosis without mention of alcohol	2
MED HOSP H (MDH)	13	571.5	cirrhosis without mention of alcohol	1
MED HOSP H (MDH)	13	571.5	cirrhosis without mention of alcohol	2
MED HOSP H (MDH)	13	571.5	cirrhosis without mention of alcohol	1
MED HOSP H (MDH)	13	571.5	cirrhosis without mention of alcohol	2
MED HOSP H (MDH)	13	571.5	cirrhosis without mention of alcohol	2
MED HOSP H (MDH)	13	571.5	cirrhosis without mention of alcohol	1
MED HOSP H (MDH)	13	571.5	cirrhosis without mention of alcohol	2
MED HOSP H (MDH)	13	571.5	cirrhosis without mention of alcohol	10
MED HOSP H (MDH)	13	572.3	portal hypertension
MED HOSP H (MDH)	13	789.59	ascites
MED HOSP H (MDH)	13	789.59	ascites	2
MED GENERAL WELT (MDW)	14	456.1	esophageal varices	4
MED GENERAL WELT (MDW)	14	456.1	esophageal varices	12
MED GENERAL WELT (MDW)	14	456.1	esophageal varices	3
MED GENERAL WELT (MDW)	14	456.21	esophageal varices
MED GENERAL WELT (MDW)	14	456.21	esophageal varices	2
MED GENERAL WELT (MDW)	14	571.42	autoimmune hepatitis
MED GENERAL WELT (MDW)	14	571.42	autoimmune hepatitis
MED GENERAL WELT (MDW)	14	571.42	autoimmune hepatitis
MED GENERAL WELT (MDW)	14	571.42	autoimmune hepatitis
MED GENERAL WELT (MDW)	14	571.42	autoimmune hepatitis	10
MED GENERAL WELT (MDW)	14	571.42	autoimmune hepatitis	7
MED GENERAL WELT (MDW)	14	571.5	cirrhosis without mention of alcohol
MED GENERAL WELT (MDW)	14	585.6	hemodialysis
MED GENERAL WELT (MDW)	14	588.81	renal disease	3
MED GENERAL WELT (MDW)	14	588.81	renal disease	4
MED GENERAL WELT (MDW)	14	588.9	renal disease
MED GENERAL WELT (MDW)	14	250	diabetes
FAMILY MEDICINE (FAM)	15	70.3	hepatitis B
FAMILY MEDICINE (FAM)	15	70.3	hepatitis B
FAMILY MEDICINE (FAM)	15	70.51	acute hepatitis c
FAMILY MEDICINE (FAM)	15	70.51	acute hepatitis c
FAMILY MEDICINE (FAM)	15	70.54	hepatitis C	7
FAMILY MEDICINE (FAM)	15	291.81	alcohol withdrawal
FAMILY MEDICINE (FAM)	15	291.81	alcohol withdrawal
FAMILY MEDICINE (FAM)	15	291.81	alcohol withdrawal
FAMILY MEDICINE (FAM)	15	291.81	alcohol withdrawal
FAMILY MEDICINE (FAM)	15	291.81	alcohol withdrawal	1
FAMILY MEDICINE (FAM)	15	291.81	alcohol withdrawal	1
FAMILY MEDICINE (FAM)	15	303	alcohol dependence	2
FAMILY MEDICINE (FAM)	15	303.9	unspecified alcohol dependence
FAMILY MEDICINE (FAM)	15	303.9	unspecified alcohol dependence
FAMILY MEDICINE (FAM)	15	303.9	unspecified alcohol dependence
FAMILY MEDICINE (FAM)	15	303.9	unspecified alcohol dependence	2
FAMILY MEDICINE (FAM)	15	305	alcohol abuse, unspecified
FAMILY MEDICINE (FAM)	15	305	alcohol abuse, unspecified
FAMILY MEDICINE (FAM)	15	305	alcohol abuse, unspecified
FAMILY MEDICINE (FAM)	15	305	alcohol abuse, unspecified
FAMILY MEDICINE (FAM)	15	305	alcohol abuse, unspecified
FAMILY MEDICINE (FAM)	15	305	alcohol abuse, unspecified
FAMILY MEDICINE (FAM)	15	305	alcohol abuse, unspecified	2
FAMILY MEDICINE (FAM)	15	305	alcohol abuse, unspecified	1
FAMILY MEDICINE (FAM)	15	305	alcohol abuse, unspecified	1
FAMILY MEDICINE (FAM)	15	305	alcohol abuse, unspecified	1
FAMILY MEDICINE (FAM)	15	305	alcohol abuse, unspecified	1
FAMILY MEDICINE (FAM)	15	305	alcohol abuse, unspecified	6
FAMILY MEDICINE (FAM)	15	305	alcohol abuse, unspecified	1
FAMILY MEDICINE (FAM)	15	305	alcohol abuse, unspecified	1
FAMILY MEDICINE (FAM)	15	305	alcohol abuse, unspecified	2
FAMILY MEDICINE (FAM)	15	305	alcohol abuse, unspecified	2
FAMILY MEDICINE (FAM)	15	305	alcohol abuse, unspecified	1
FAMILY MEDICINE (FAM)	15	305	alcohol abuse, unspecified	1
FAMILY MEDICINE (FAM)	15	305	alcohol abuse, unspecified	6
FAMILY MEDICINE (FAM)	15	305	alcohol abuse, unspecified	1
FAMILY MEDICINE (FAM)	15	305.2	drug abuse
FAMILY MEDICINE (FAM)	15	305.2	drug abuse	2
FAMILY MEDICINE (FAM)	15	305.2	drug abuse	6
FAMILY MEDICINE (FAM)	15	305.6	drug abuse
FAMILY MEDICINE (FAM)	15	305.9	drug abuse
FAMILY MEDICINE (FAM)	15	305.9	drug abuse
FAMILY MEDICINE (FAM)	15	571.2	cirrhosis with alcoholism
FAMILY MEDICINE (FAM)	15	571.2	cirrhosis with alcoholism
FAMILY MEDICINE (FAM)	15	571.2	cirrhosis with alcoholism
FAMILY MEDICINE (FAM)	15	571.2	cirrhosis with alcoholism	3
FAMILY MEDICINE (FAM)	15	571.5	cirrhosis without mention of alcohol
FAMILY MEDICINE (FAM)	15	571.5	cirrhosis without mention of alcohol
FAMILY MEDICINE (FAM)	15	571.5	cirrhosis without mention of alcohol
FAMILY MEDICINE (FAM)	15	571.5	cirrhosis without mention of alcohol	3
FAMILY MEDICINE (FAM)	15	572.3	portal hypertension
MED GENERAL BURNETT (MDU)	16	311	depression
MED GENERAL BURNETT (MDU)	16	456.1	esophageal varices
MED GENERAL BURNETT (MDU)	16	456.1	esophageal varices
MED GENERAL BURNETT (MDU)	16	456.1	esophageal varices
MED GENERAL BURNETT (MDU)	16	456.1	esophageal varices
MED GENERAL BURNETT (MDU)	16	456.21	esophageal varices
MED GENERAL BURNETT (MDU)	16	456.21	esophageal varices
MED GENERAL BURNETT (MDU)	16	571.5	cirrhosis without mention of alcohol
MED GENERAL BURNETT (MDU)	16	571.5	cirrhosis without mention of alcohol
MED GENERAL BURNETT (MDU)	16	571.5	cirrhosis without mention of alcohol
MED GENERAL BURNETT (MDU)	16	571.5	cirrhosis without mention of alcohol
MED GENERAL BURNETT (MDU)	16	571.5	cirrhosis without mention of alcohol
MED GENERAL BURNETT (MDU)	16	571.5	cirrhosis without mention of alcohol
MED GENERAL BURNETT (MDU)	16	571.5	cirrhosis without mention of alcohol
MED GENERAL BURNETT (MDU)	16	571.5	cirrhosis without mention of alcohol
MED GENERAL BURNETT (MDU)	16	571.5	cirrhosis without mention of alcohol
MED GENERAL BURNETT (MDU)	16	571.5	cirrhosis without mention of alcohol
MED GENERAL BURNETT (MDU)	16	571.5	cirrhosis without mention of alcohol
MED GENERAL BURNETT (MDU)	16	571.5	cirrhosis without mention of alcohol
MED GENERAL BURNETT (MDU)	16	572.3	portal hypertension
MED GENERAL BURNETT (MDU)	16	572.3	portal hypertension
MED GENERAL BURNETT (MDU)	16	572.3	portal hypertension
MED GENERAL BURNETT (MDU)	16	572.3	portal hypertension
MED GENERAL BURNETT (MDU)	16	572.3	portal hypertension
MED GENERAL BURNETT (MDU)	16	576.1	primary sclerosing cholangitis
MED GENERAL BURNETT (MDU)	16	576.1	primary sclerosing cholangitis	10
MED GENERAL BURNETT (MDU)	16	585.6	hemodialysis
MED GENERAL BURNETT (MDU)	16	585.6	hemodialysis
MED GENERAL BURNETT (MDU)	16	585.6	hemodialysis
MED GENERAL BURNETT (MDU)	16	585.6	hemodialysis
MED GENERAL BURNETT (MDU)	16	585.6	hemodialysis
MED GENERAL BURNETT (MDU)	16	585.6	hemodialysis
MED GENERAL BURNETT (MDU)	16	585.6	hemodialysis
MED GENERAL BURNETT (MDU)	16	585.6	hemodialysis
MED GENERAL BURNETT (MDU)	16	585.6	hemodialysis
MED GENERAL BURNETT (MDU)	16	585.6	hemodialysis
MED GENERAL BURNETT (MDU)	16	585.6	hemodialysis
MED GENERAL BURNETT (MDU)	16	586	renal disease	1
MED GENERAL BURNETT (MDU)	16	250	diabetes
MED GENERAL BURNETT (MDU)	17	70.44	hepatitis C	2
MED GENERAL BURNETT (MDU)	17	70.54	hepatitis C
MED GENERAL BURNETT (MDU)	17	70.54	hepatitis C
MED GENERAL BURNETT (MDU)	17	70.54	hepatitis C
MED GENERAL BURNETT (MDU)	17	70.54	hepatitis C
MED GENERAL BURNETT (MDU)	17	70.54	hepatitis C
MED GENERAL BURNETT (MDU)	17	70.54	hepatitis C
MED GENERAL BURNETT (MDU)	17	70.54	hepatitis C
MED GENERAL BURNETT (MDU)	17	70.54	hepatitis C
MED GENERAL BURNETT (MDU)	17	70.54	hepatitis C
MED GENERAL BURNETT (MDU)	17	70.54	hepatitis C
MED GENERAL BURNETT (MDU)	17	70.54	hepatitis C
MED GENERAL BURNETT (MDU)	17	70.54	hepatitis C
MED GENERAL BURNETT (MDU)	17	70.54	hepatitis C
MED GENERAL BURNETT (MDU)	17	70.54	hepatitis C
MED GENERAL BURNETT (MDU)	17	70.54	hepatitis C
MED GENERAL BURNETT (MDU)	17	70.54	hepatitis C
MED GENERAL BURNETT (MDU)	17	70.54	hepatitis C
MED GENERAL BURNETT (MDU)	17	70.54	hepatitis C
MED GENERAL BURNETT (MDU)	17	70.54	hepatitis C
MED GENERAL BURNETT (MDU)	17	70.54	hepatitis C
MED GENERAL BURNETT (MDU)	17	70.54	hepatitis C
MED GENERAL BURNETT (MDU)	17	70.54	hepatitis C
MED GENERAL BURNETT (MDU)	17	70.54	hepatitis C
MED GENERAL BURNETT (MDU)	17	70.54	hepatitis C
MED GENERAL BURNETT (MDU)	17	70.54	hepatitis C
MED GENERAL BURNETT (MDU)	17	70.54	hepatitis C	3
MED GENERAL BURNETT (MDU)	17	70.54	hepatitis C	2
MED GENERAL BURNETT (MDU)	17	155	hepatocellular carcinoma
MED GENERAL BURNETT (MDU)	17	155	hepatocellular carcinoma
MED GENERAL BURNETT (MDU)	17	155	hepatocellular carcinoma
MED GENERAL BURNETT (MDU)	17	155	hepatocellular carcinoma
MED GENERAL BURNETT (MDU)	17	155	hepatocellular carcinoma
MED GENERAL BURNETT (MDU)	17	155	hepatocellular carcinoma
MED GENERAL BURNETT (MDU)	17	155	hepatocellular carcinoma
MED GENERAL BURNETT (MDU)	17	155	hepatocellular carcinoma
MED GENERAL BURNETT (MDU)	17	155	hepatocellular carcinoma
MED GENERAL BURNETT (MDU)	17	155	hepatocellular carcinoma
MED GENERAL BURNETT (MDU)	17	155	hepatocellular carcinoma
MED GENERAL BURNETT (MDU)	17	155	hepatocellular carcinoma
MED GENERAL BURNETT (MDU)	17	155	hepatocellular carcinoma
MED GENERAL BURNETT (MDU)	17	155	hepatocellular carcinoma
MED GENERAL BURNETT (MDU)	17	155	hepatocellular carcinoma
MED GENERAL BURNETT (MDU)	17	155	hepatocellular carcinoma
MED GENERAL BURNETT (MDU)	17	155	hepatocellular carcinoma
MED GENERAL BURNETT (MDU)	17	155	hepatocellular carcinoma
MED GENERAL BURNETT (MDU)	17	155	hepatocellular carcinoma
MED GENERAL BURNETT (MDU)	17	155	hepatocellular carcinoma
MED GENERAL BURNETT (MDU)	17	155	hepatocellular carcinoma
MED GENERAL BURNETT (MDU)	17	155	hepatocellular carcinoma
MED GENERAL BURNETT (MDU)	17	155	hepatocellular carcinoma
MED GENERAL BURNETT (MDU)	17	155	hepatocellular carcinoma
MED GENERAL BURNETT (MDU)	17	155	hepatocellular carcinoma
MED GENERAL BURNETT (MDU)	17	155	hepatocellular carcinoma	1
MED GENERAL BURNETT (MDU)	17	155	hepatocellular carcinoma	1
MED GENERAL BURNETT (MDU)	17	155	hepatocellular carcinoma	1
MED GENERAL BURNETT (MDU)	17	155	hepatocellular carcinoma	1
MED GENERAL BURNETT (MDU)	17	155	hepatocellular carcinoma	1
MED GENERAL BURNETT (MDU)	17	155	hepatocellular carcinoma	1
MED GENERAL BURNETT (MDU)	17	155	hepatocellular carcinoma	7
MED GENERAL BURNETT (MDU)	17	300	anxiety
MED GENERAL BURNETT (MDU)	17	300	anxiety
MED GENERAL BURNETT (MDU)	17	300	anxiety
MED GENERAL BURNETT (MDU)	17	300	anxiety
MED GENERAL BURNETT (MDU)	17	300	anxiety
MED GENERAL BURNETT (MDU)	17	300	anxiety	9
MED GENERAL BURNETT (MDU)	17	300	anxiety	14
MED GENERAL BURNETT (MDU)	17	303.9	unspecified alcohol dependence
MED GENERAL BURNETT (MDU)	17	305	alcohol abuse, unspecified
MED GENERAL BURNETT (MDU)	17	305	alcohol abuse, unspecified
MED GENERAL BURNETT (MDU)	17	305	alcohol abuse, unspecified
MED GENERAL BURNETT (MDU)	17	305	alcohol abuse, unspecified
MED GENERAL BURNETT (MDU)	17	305	alcohol abuse, unspecified
MED GENERAL BURNETT (MDU)	17	305	alcohol abuse, unspecified	7
MED GENERAL BURNETT (MDU)	17	305	alcohol abuse, unspecified	4
MED GENERAL BURNETT (MDU)	17	305.2	drug abuse
MED GENERAL BURNETT (MDU)	17	305.2	drug abuse
MED GENERAL BURNETT (MDU)	17	305.2	drug abuse	6
MED GENERAL BURNETT (MDU)	17	305.2	drug abuse	5
MED GENERAL BURNETT (MDU)	17	305.21	drug abuse
MED GENERAL BURNETT (MDU)	17	305.21	drug abuse
MED GENERAL BURNETT (MDU)	17	305.23	drug abuse
MED GENERAL BURNETT (MDU)	17	305.23	drug abuse
MED GENERAL BURNETT (MDU)	17	305.9	drug abuse
MED GENERAL BURNETT (MDU)	17	305.9	drug abuse
MED GENERAL BURNETT (MDU)	17	305.9	drug abuse
MED GENERAL BURNETT (MDU)	17	305.9	drug abuse
MED GENERAL BURNETT (MDU)	17	305.9	drug abuse
MED GENERAL BURNETT (MDU)	17	305.93	drug abuse
MED GENERAL BURNETT (MDU)	17	305.93	drug abuse
MED GENERAL BURNETT (MDU)	17	311	depression
MED GENERAL BURNETT (MDU)	17	311	depression
MED GENERAL BURNETT (MDU)	17	311	depression
MED GENERAL BURNETT (MDU)	17	311	depression
MED GENERAL BURNETT (MDU)	17	311	depression
MED GENERAL BURNETT (MDU)	17	311	depression
MED GENERAL BURNETT (MDU)	17	311	depression
MED GENERAL BURNETT (MDU)	17	311	depression
MED GENERAL BURNETT (MDU)	17	311	depression
MED GENERAL BURNETT (MDU)	17	311	depression	10
MED GENERAL BURNETT (MDU)	17	311	depression	13
MED GENERAL BURNETT (MDU)	17	456.1	esophageal varices	5
MED GENERAL BURNETT (MDU)	17	456.1	esophageal varices	8
MED GENERAL BURNETT (MDU)	17	571.2	cirrhosis with alcoholism
MED GENERAL BURNETT (MDU)	17	571.2	cirrhosis with alcoholism
MED GENERAL BURNETT (MDU)	17	571.2	cirrhosis with alcoholism
MED GENERAL BURNETT (MDU)	17	571.2	cirrhosis with alcoholism	3
MED GENERAL BURNETT (MDU)	17	571.5	cirrhosis without mention of alcohol
MED GENERAL BURNETT (MDU)	17	571.5	cirrhosis without mention of alcohol
MED GENERAL BURNETT (MDU)	17	571.5	cirrhosis without mention of alcohol
MED GENERAL BURNETT (MDU)	17	571.5	cirrhosis without mention of alcohol
MED GENERAL BURNETT (MDU)	17	571.5	cirrhosis without mention of alcohol
MED GENERAL BURNETT (MDU)	17	571.5	cirrhosis without mention of alcohol
MED GENERAL BURNETT (MDU)	17	571.5	cirrhosis without mention of alcohol
MED GENERAL BURNETT (MDU)	17	571.5	cirrhosis without mention of alcohol
MED GENERAL BURNETT (MDU)	17	571.5	cirrhosis without mention of alcohol
MED GENERAL BURNETT (MDU)	17	571.5	cirrhosis without mention of alcohol
MED GENERAL BURNETT (MDU)	17	571.5	cirrhosis without mention of alcohol
MED GENERAL BURNETT (MDU)	17	571.5	cirrhosis without mention of alcohol
MED GENERAL BURNETT (MDU)	17	571.5	cirrhosis without mention of alcohol
MED GENERAL BURNETT (MDU)	17	571.5	cirrhosis without mention of alcohol
MED GENERAL BURNETT (MDU)	17	571.5	cirrhosis without mention of alcohol
MED GENERAL BURNETT (MDU)	17	571.5	cirrhosis without mention of alcohol
MED GENERAL BURNETT (MDU)	17	571.5	cirrhosis without mention of alcohol
MED GENERAL BURNETT (MDU)	17	571.5	cirrhosis without mention of alcohol
MED GENERAL BURNETT (MDU)	17	571.5	cirrhosis without mention of alcohol
MED GENERAL BURNETT (MDU)	17	571.5	cirrhosis without mention of alcohol
MED GENERAL BURNETT (MDU)	17	571.5	cirrhosis without mention of alcohol
MED GENERAL BURNETT (MDU)	17	571.5	cirrhosis without mention of alcohol
MED GENERAL BURNETT (MDU)	17	571.5	cirrhosis without mention of alcohol
MED GENERAL BURNETT (MDU)	17	571.5	cirrhosis without mention of alcohol
MED GENERAL BURNETT (MDU)	17	571.5	cirrhosis without mention of alcohol	2
MED GENERAL BURNETT (MDU)	17	571.5	cirrhosis without mention of alcohol	2
MED GENERAL BURNETT (MDU)	17	571.5	cirrhosis without mention of alcohol	2
MED GENERAL BURNETT (MDU)	17	571.5	cirrhosis without mention of alcohol	19
MED GENERAL BURNETT (MDU)	17	572.3	portal hypertension
MED GENERAL BURNETT (MDU)	17	572.3	portal hypertension
MED GENERAL BURNETT (MDU)	17	572.3	portal hypertension
MED GENERAL BURNETT (MDU)	17	572.3	portal hypertension
MED GENERAL BURNETT (MDU)	17	572.3	portal hypertension
MED GENERAL BURNETT (MDU)	17	572.3	portal hypertension	6
MED GENERAL BURNETT (MDU)	17	572.3	portal hypertension	6
MED GENERAL BURNETT (MDU)	17	572.4	hepatorenal syndrome	3
MED GENERAL BURNETT (MDU)	17	789.59	ascites	10
MED GENERAL BURNETT (MDU)	17	789.59	ascites	5
MED GENERAL BURNETT (MDU)	17	250	diabetes
MED GENERAL BURNETT (MDU)	17	250	diabetes
MED GENERAL BURNETT (MDU)	17	250	diabetes
MED GENERAL BURNETT (MDU)	17	250	diabetes	8
MED GENERAL BURNETT (MDU)	17	250	diabetes	15
MED GENERAL BURNETT (MDU)	17	250	diabetes	16
MED HOSP H (MDH)	18	70.54	hepatitis C	3
MED HOSP H (MDH)	18	70.54	hepatitis C	4
MED HOSP H (MDH)	18	291	alcohol induced mental disorders
MED HOSP H (MDH)	18	291	alcohol induced mental disorders
MED HOSP H (MDH)	18	303.9	unspecified alcohol dependence
MED HOSP H (MDH)	18	303.9	unspecified alcohol dependence	5
MED HOSP H (MDH)	18	305	alcohol abuse, unspecified
MED HOSP H (MDH)	18	305	alcohol abuse, unspecified
MED HOSP H (MDH)	18	305	alcohol abuse, unspecified
MED HOSP H (MDH)	18	305	alcohol abuse, unspecified
MED HOSP H (MDH)	18	305	alcohol abuse, unspecified
MED HOSP H (MDH)	18	305	alcohol abuse, unspecified
MED HOSP H (MDH)	18	305	alcohol abuse, unspecified	7
MED HOSP H (MDH)	18	456	esophageal varices	6
MED HOSP H (MDH)	18	571.1	acute alcoholic hepatitis
MED HOSP H (MDH)	18	571.2	cirrhosis with alcoholism
MED HOSP H (MDH)	18	571.2	cirrhosis with alcoholism	1
MED HOSP H (MDH)	18	571.2	cirrhosis with alcoholism	4
MED HOSP H (MDH)	18	571.2	cirrhosis with alcoholism	8
MED HOSP H (MDH)	18	571.5	cirrhosis without mention of alcohol	6
MED HOSP H (MDH)	18	571.5	cirrhosis without mention of alcohol	7
MED HOSP H (MDH)	18	571.5	cirrhosis without mention of alcohol	5
MED HOSP H (MDH)	18	571.5	cirrhosis without mention of alcohol	1
MED HOSP H (MDH)	18	571.5	cirrhosis without mention of alcohol	4
MED HOSP H (MDH)	18	571.5	cirrhosis without mention of alcohol	1
MED HOSP H (MDH)	18	571.5	cirrhosis without mention of alcohol	2
MED HOSP H (MDH)	18	571.5	cirrhosis without mention of alcohol	4
MED HOSP H (MDH)	18	585.6	hemodialysis	1
MED HOSP H (MDH)	18	789.59	ascites
MED HOSP H (MDH)	18	789.59	ascites	4
MED HOSP H (MDH)	18	789.59	ascites	1
MED HOSP H (MDH)	18	789.59	ascites	1
MED HOSP H (MDH)	18	789.59	ascites	1
MED HOSP H (MDH)	18	789.59	ascites	2
MED HOSP H (MDH)	18	789.59	ascites	1
MED HOSP H (MDH)	18	789.59	ascites	1
MED HOSP H (MDH)	18	789.59	ascites	1
MED HOSP H (MDH)	18	789.59	ascites	1
MED HOSP H (MDH)	18	789.59	ascites	1
MED HOSP H (MDH)	18	789.59	ascites	2
MED HOSP H (MDH)	18	789.59	ascites	1
MED HOSP H (MDH)	18	789.59	ascites	2
MED HOSP H (MDH)	18	789.59	ascites	1
MED HOSP H (MDH)	18	789.59	ascites	2
MED GENERAL WELT (MDW)	19	70.54	hepatitis C
MED GENERAL WELT (MDW)	19	70.54	hepatitis C
MED GENERAL WELT (MDW)	19	70.54	hepatitis C
MED GENERAL WELT (MDW)	19	70.54	hepatitis C
MED GENERAL WELT (MDW)	19	70.54	hepatitis C
MED GENERAL WELT (MDW)	19	70.54	hepatitis C
MED GENERAL WELT (MDW)	19	70.54	hepatitis C
MED GENERAL WELT (MDW)	19	70.54	hepatitis C
MED GENERAL WELT (MDW)	19	70.54	hepatitis C
MED GENERAL WELT (MDW)	19	70.54	hepatitis C
MED GENERAL WELT (MDW)	19	70.54	hepatitis C
MED GENERAL WELT (MDW)	19	70.54	hepatitis C
MED GENERAL WELT (MDW)	19	70.54	hepatitis C	2
MED GENERAL WELT (MDW)	19	70.54	hepatitis C	2
MED GENERAL WELT (MDW)	19	275.01	hereditary hemochromatosis
MED GENERAL WELT (MDW)	19	275.01	hereditary hemochromatosis
MED GENERAL WELT (MDW)	19	300	anxiety
MED GENERAL WELT (MDW)	19	303.9	unspecified alcohol dependence
MED GENERAL WELT (MDW)	19	303.9	unspecified alcohol dependence
MED GENERAL WELT (MDW)	19	571.3	alcoholic liver damage, unspecified
MED GENERAL WELT (MDW)	19	571.5	cirrhosis without mention of alcohol
MED GENERAL WELT (MDW)	19	571.5	cirrhosis without mention of alcohol
MED GENERAL WELT (MDW)	19	571.5	cirrhosis without mention of alcohol	2
MED GENERAL WELT (MDW)	19	571.5	cirrhosis without mention of alcohol	2
MED GENERAL WELT (MDW)	19	571.5	cirrhosis without mention of alcohol	2
MED GENERAL WELT (MDW)	19	571.5	cirrhosis without mention of alcohol	3
MED GENERAL WELT (MDW)	19	571.5	cirrhosis without mention of alcohol	1
MED GENERAL WELT (MDW)	19	571.5	cirrhosis without mention of alcohol	1
MED GENERAL WELT (MDW)	19	571.5	cirrhosis without mention of alcohol	4
MED GENERAL WELT (MDW)	19	572.2	hepatic encephalopathy	1
MED GENERAL WELT (MDW)	19	572.3	portal hypertension
MED GENERAL WELT (MDW)	19	572.3	portal hypertension
MED GENERAL WELT (MDW)	19	572.3	portal hypertension
MED GENERAL WELT (MDW)	19	572.3	portal hypertension
MED GENERAL WELT (MDW)	19	789.59	ascites	4
MED GENERAL WELT (MDW)	19	789.59	ascites	1
MED GENERAL WELT (MDW)	19	789.59	ascites	3
FAMILY MEDICINE (FAM)	20	291	alcohol induced mental disorders
FAMILY MEDICINE (FAM)	20	291.81	alcohol withdrawal	13
FAMILY MEDICINE (FAM)	20	303	alcohol dependence	13
FAMILY MEDICINE (FAM)	20	303.9	unspecified alcohol dependence
FAMILY MEDICINE (FAM)	20	303.9	unspecified alcohol dependence
FAMILY MEDICINE (FAM)	20	303.9	unspecified alcohol dependence	2
FAMILY MEDICINE (FAM)	20	303.9	unspecified alcohol dependence	20
FAMILY MEDICINE (FAM)	20	305	alcohol abuse, unspecified
FAMILY MEDICINE (FAM)	20	305	alcohol abuse, unspecified	3
FAMILY MEDICINE (FAM)	20	305	alcohol abuse, unspecified	1
FAMILY MEDICINE (FAM)	20	305	alcohol abuse, unspecified	3
FAMILY MEDICINE (FAM)	20	456.21	esophageal varices
FAMILY MEDICINE (FAM)	20	456.21	esophageal varices	2
FAMILY MEDICINE (FAM)	20	571.2	cirrhosis with alcoholism
FAMILY MEDICINE (FAM)	20	571.2	cirrhosis with alcoholism
FAMILY MEDICINE (FAM)	20	571.2	cirrhosis with alcoholism	1
FAMILY MEDICINE (FAM)	20	571.2	cirrhosis with alcoholism	6
FAMILY MEDICINE (FAM)	20	571.2	cirrhosis with alcoholism	27
FAMILY MEDICINE (FAM)	20	571.5	cirrhosis without mention of alcohol
FAMILY MEDICINE (FAM)	20	571.5	cirrhosis without mention of alcohol
FAMILY MEDICINE (FAM)	20	571.5	cirrhosis without mention of alcohol
FAMILY MEDICINE (FAM)	20	571.5	cirrhosis without mention of alcohol	1
FAMILY MEDICINE (FAM)	20	571.5	cirrhosis without mention of alcohol	1
FAMILY MEDICINE (FAM)	20	571.5	cirrhosis without mention of alcohol	1
FAMILY MEDICINE (FAM)	20	571.5	cirrhosis without mention of alcohol	1
FAMILY MEDICINE (FAM)	20	571.5	cirrhosis without mention of alcohol	1
FAMILY MEDICINE (FAM)	20	571.5	cirrhosis without mention of alcohol	2
FAMILY MEDICINE (FAM)	20	572.2	hepatic encephalopathy	2
FAMILY MEDICINE (FAM)	20	572.2	hepatic encephalopathy	1
FAMILY MEDICINE (FAM)	20	572.3	portal hypertension
FAMILY MEDICINE (FAM)	20	572.3	portal hypertension	9
FAMILY MEDICINE (FAM)	20	572.3	portal hypertension	15
FAMILY MEDICINE (FAM)	20	789.59	ascites	12
MED GENERAL BURNETT (MDU)	21	291.81	alcohol withdrawal
MED GENERAL BURNETT (MDU)	21	291.81	alcohol withdrawal	1
MED GENERAL BURNETT (MDU)	21	291.81	alcohol withdrawal	5
MED GENERAL BURNETT (MDU)	21	291.81	alcohol withdrawal	4
MED GENERAL BURNETT (MDU)	21	300	anxiety
MED GENERAL BURNETT (MDU)	21	303.9	unspecified alcohol dependence
MED GENERAL BURNETT (MDU)	21	303.9	unspecified alcohol dependence
MED GENERAL BURNETT (MDU)	21	303.9	unspecified alcohol dependence
MED GENERAL BURNETT (MDU)	21	303.9	unspecified alcohol dependence
MED GENERAL BURNETT (MDU)	21	303.9	unspecified alcohol dependence
MED GENERAL BURNETT (MDU)	21	303.9	unspecified alcohol dependence	5
MED GENERAL BURNETT (MDU)	21	303.9	unspecified alcohol dependence	13
MED GENERAL BURNETT (MDU)	21	303.9	unspecified alcohol dependence	17
MED GENERAL BURNETT (MDU)	21	305	alcohol abuse, unspecified
MED GENERAL BURNETT (MDU)	21	305	alcohol abuse, unspecified	3
MED GENERAL BURNETT (MDU)	21	305	alcohol abuse, unspecified	2
MED GENERAL BURNETT (MDU)	21	311	depression
MED GENERAL BURNETT (MDU)	21	311	depression
MED GENERAL BURNETT (MDU)	21	311	depression
MED GENERAL BURNETT (MDU)	21	456.21	esophageal varices	3
MED GENERAL BURNETT (MDU)	21	567.23	SBP
MED GENERAL BURNETT (MDU)	21	571.2	cirrhosis with alcoholism
MED GENERAL BURNETT (MDU)	21	571.2	cirrhosis with alcoholism
MED GENERAL BURNETT (MDU)	21	571.2	cirrhosis with alcoholism
MED GENERAL BURNETT (MDU)	21	571.2	cirrhosis with alcoholism
MED GENERAL BURNETT (MDU)	21	571.2	cirrhosis with alcoholism
MED GENERAL BURNETT (MDU)	21	571.2	cirrhosis with alcoholism
MED GENERAL BURNETT (MDU)	21	571.2	cirrhosis with alcoholism	9
MED GENERAL BURNETT (MDU)	21	571.2	cirrhosis with alcoholism	4
MED GENERAL BURNETT (MDU)	21	571.2	cirrhosis with alcoholism	14
MED GENERAL BURNETT (MDU)	21	571.2	cirrhosis with alcoholism	18
MED GENERAL BURNETT (MDU)	21	572.2	hepatic encephalopathy
MED GENERAL BURNETT (MDU)	21	572.2	hepatic encephalopathy
MED GENERAL BURNETT (MDU)	21	572.3	portal hypertension
MED GENERAL BURNETT (MDU)	21	572.3	portal hypertension
MED GENERAL BURNETT (MDU)	21	572.3	portal hypertension
MED GENERAL BURNETT (MDU)	21	572.3	portal hypertension	9
MED GENERAL BURNETT (MDU)	21	789.59	ascites
MED GENERAL BURNETT (MDU)	21	789.59	ascites
MED GENERAL BURNETT (MDU)	21	789.59	ascites	6
MED GENERAL BURNETT (MDU)	21	250	diabetes	10
MED GENERAL BURNETT (MDU)	21	250	diabetes	11
MED GENERAL WELT (MDW)	22	300	anxiety
MED GENERAL WELT (MDW)	22	300	anxiety
MED GENERAL WELT (MDW)	22	300	anxiety
MED GENERAL WELT (MDW)	22	300	anxiety
MED GENERAL WELT (MDW)	22	300	anxiety
MED GENERAL WELT (MDW)	22	300	anxiety
MED GENERAL WELT (MDW)	22	300	anxiety
MED GENERAL WELT (MDW)	22	300	anxiety
MED GENERAL WELT (MDW)	22	300	anxiety
MED GENERAL WELT (MDW)	22	300.01	anxiety
MED GENERAL WELT (MDW)	22	300.01	anxiety
MED GENERAL WELT (MDW)	22	311	depression
MED GENERAL WELT (MDW)	22	311	depression
MED GENERAL WELT (MDW)	22	311	depression
MED GENERAL WELT (MDW)	22	456.1	esophageal varices
MED GENERAL WELT (MDW)	22	456.1	esophageal varices
MED GENERAL WELT (MDW)	22	456.1	esophageal varices	3
MED GENERAL WELT (MDW)	22	456.1	esophageal varices	6
MED GENERAL WELT (MDW)	22	456.21	esophageal varices	2
MED GENERAL WELT (MDW)	22	456.21	esophageal varices	3
MED GENERAL WELT (MDW)	22	456.21	esophageal varices	5
MED GENERAL WELT (MDW)	22	571.5	cirrhosis without mention of alcohol
MED GENERAL WELT (MDW)	22	571.5	cirrhosis without mention of alcohol
MED GENERAL WELT (MDW)	22	571.5	cirrhosis without mention of alcohol
MED GENERAL WELT (MDW)	22	571.5	cirrhosis without mention of alcohol
MED GENERAL WELT (MDW)	22	571.5	cirrhosis without mention of alcohol
MED GENERAL WELT (MDW)	22	571.5	cirrhosis without mention of alcohol
MED GENERAL WELT (MDW)	22	571.5	cirrhosis without mention of alcohol
MED GENERAL WELT (MDW)	22	571.5	cirrhosis without mention of alcohol
MED GENERAL WELT (MDW)	22	571.5	cirrhosis without mention of alcohol
MED GENERAL WELT (MDW)	22	571.5	cirrhosis without mention of alcohol
MED GENERAL WELT (MDW)	22	571.5	cirrhosis without mention of alcohol
MED GENERAL WELT (MDW)	22	571.5	cirrhosis without mention of alcohol
MED GENERAL WELT (MDW)	22	571.5	cirrhosis without mention of alcohol
MED GENERAL WELT (MDW)	22	571.5	cirrhosis without mention of alcohol
MED GENERAL WELT (MDW)	22	571.5	cirrhosis without mention of alcohol
MED GENERAL WELT (MDW)	22	571.5	cirrhosis without mention of alcohol
MED GENERAL WELT (MDW)	22	571.5	cirrhosis without mention of alcohol
MED GENERAL WELT (MDW)	22	571.5	cirrhosis without mention of alcohol
MED GENERAL WELT (MDW)	22	571.5	cirrhosis without mention of alcohol
MED GENERAL WELT (MDW)	22	571.5	cirrhosis without mention of alcohol
MED GENERAL WELT (MDW)	22	571.5	cirrhosis without mention of alcohol
MED GENERAL WELT (MDW)	22	571.5	cirrhosis without mention of alcohol
MED GENERAL WELT (MDW)	22	571.5	cirrhosis without mention of alcohol
MED GENERAL WELT (MDW)	22	571.5	cirrhosis without mention of alcohol
MED GENERAL WELT (MDW)	22	571.5	cirrhosis without mention of alcohol
MED GENERAL WELT (MDW)	22	571.5	cirrhosis without mention of alcohol
MED GENERAL WELT (MDW)	22	571.5	cirrhosis without mention of alcohol
MED GENERAL WELT (MDW)	22	571.5	cirrhosis without mention of alcohol
MED GENERAL WELT (MDW)	22	571.5	cirrhosis without mention of alcohol
MED GENERAL WELT (MDW)	22	571.5	cirrhosis without mention of alcohol
MED GENERAL WELT (MDW)	22	571.5	cirrhosis without mention of alcohol
MED GENERAL WELT (MDW)	22	571.5	cirrhosis without mention of alcohol
MED GENERAL WELT (MDW)	22	571.5	cirrhosis without mention of alcohol
MED GENERAL WELT (MDW)	22	571.5	cirrhosis without mention of alcohol
MED GENERAL WELT (MDW)	22	571.5	cirrhosis without mention of alcohol	1
MED GENERAL WELT (MDW)	22	571.5	cirrhosis without mention of alcohol	4
MED GENERAL WELT (MDW)	22	571.5	cirrhosis without mention of alcohol	1
MED GENERAL WELT (MDW)	22	571.5	cirrhosis without mention of alcohol	1
MED GENERAL WELT (MDW)	22	571.5	cirrhosis without mention of alcohol	2
MED GENERAL WELT (MDW)	22	571.5	cirrhosis without mention of alcohol	1
MED GENERAL WELT (MDW)	22	571.5	cirrhosis without mention of alcohol	1
MED GENERAL WELT (MDW)	22	571.5	cirrhosis without mention of alcohol	1
MED GENERAL WELT (MDW)	22	571.5	cirrhosis without mention of alcohol	1
MED GENERAL WELT (MDW)	22	571.5	cirrhosis without mention of alcohol	1
MED GENERAL WELT (MDW)	22	571.5	cirrhosis without mention of alcohol	3
MED GENERAL WELT (MDW)	22	571.5	cirrhosis without mention of alcohol	4
MED GENERAL WELT (MDW)	22	571.5	cirrhosis without mention of alcohol	4
MED GENERAL WELT (MDW)	22	572.2	hepatic encephalopathy
MED GENERAL WELT (MDW)	22	572.2	hepatic encephalopathy	3
MED GENERAL WELT (MDW)	22	572.3	portal hypertension
MED GENERAL WELT (MDW)	22	572.3	portal hypertension
MED GENERAL WELT (MDW)	22	572.3	portal hypertension
MED GENERAL WELT (MDW)	22	572.3	portal hypertension
MED GENERAL WELT (MDW)	22	572.3	portal hypertension
MED GENERAL WELT (MDW)	22	572.3	portal hypertension	2
MED GENERAL WELT (MDW)	22	572.3	portal hypertension	1
MED GENERAL WELT (MDW)	22	789.59	ascites
MED GENERAL WELT (MDW)	22	789.59	ascites
MED GENERAL WELT (MDW)	22	789.59	ascites
MED GENERAL WELT (MDW)	22	789.59	ascites
MED GENERAL WELT (MDW)	22	789.59	ascites
MED GENERAL WELT (MDW)	22	789.59	ascites	2
MED GENERAL WELT (MDW)	22	789.59	ascites	3
MED GENERAL WELT (MDW)	22	789.59	ascites	5
MED GENERAL WELT (MDW)	22	789.59	ascites	2
MED GENERAL WELT (MDW)	22	250	diabetes
MED GENERAL WELT (MDW)	22	250	diabetes
MED GENERAL WELT (MDW)	22	250	diabetes
MED GENERAL WELT (MDW)	22	250	diabetes
MED GENERAL WELT (MDW)	22	250	diabetes
MED GENERAL WELT (MDW)	22	250	diabetes
MED GENERAL WELT (MDW)	22	250	diabetes
MED GENERAL WELT (MDW)	22	250	diabetes
MED GENERAL WELT (MDW)	22	250	diabetes
MED GENERAL WELT (MDW)	22	250	diabetes
MED GENERAL WELT (MDW)	22	250	diabetes
MED GENERAL WELT (MDW)	22	250	diabetes
MED GENERAL WELT (MDW)	22	250	diabetes
MED GENERAL WELT (MDW)	22	250	diabetes
MED GENERAL WELT (MDW)	22	250	diabetes
MED GENERAL WELT (MDW)	22	250	diabetes
MED GENERAL WELT (MDW)	22	250	diabetes
MED GENERAL WELT (MDW)	22	250	diabetes
MED GENERAL WELT (MDW)	22	250	diabetes
MED GENERAL WELT (MDW)	22	250	diabetes
MED GENERAL WELT (MDW)	22	250	diabetes
MED GENERAL WELT (MDW)	22	250	diabetes
MED GENERAL WELT (MDW)	22	250	diabetes
MED GENERAL WELT (MDW)	22	250	diabetes
MED GENERAL WELT (MDW)	22	250	diabetes
MED GENERAL WELT (MDW)	22	250	diabetes
MED GENERAL WELT (MDW)	22	250	diabetes
MED GENERAL WELT (MDW)	22	250	diabetes
MED GENERAL WELT (MDW)	22	250	diabetes
MED GENERAL WELT (MDW)	22	250	diabetes
MED GENERAL WELT (MDW)	22	250	diabetes
MED GENERAL WELT (MDW)	22	250	diabetes
MED GENERAL WELT (MDW)	22	250	diabetes
MED GENERAL WELT (MDW)	22	250	diabetes
MED GENERAL WELT (MDW)	22	250	diabetes
MED GENERAL WELT (MDW)	22	250	diabetes
MED GENERAL WELT (MDW)	22	250	diabetes
MED GENERAL WELT (MDW)	22	250	diabetes
MED GENERAL WELT (MDW)	22	250	diabetes
MED GENERAL WELT (MDW)	22	250	diabetes
MED GENERAL WELT (MDW)	22	250	diabetes
MED GENERAL WELT (MDW)	22	250	diabetes
MED GENERAL WELT (MDW)	22	250	diabetes
MED GENERAL WELT (MDW)	22	250	diabetes
MED GENERAL WELT (MDW)	22	250	diabetes
MED GENERAL WELT (MDW)	22	250	diabetes
MED GENERAL WELT (MDW)	22	250	diabetes
MED GENERAL WELT (MDW)	22	250	diabetes
MED GENERAL WELT (MDW)	22	250	diabetes
MED GENERAL WELT (MDW)	22	250	diabetes
MED GENERAL WELT (MDW)	22	250	diabetes
MED GENERAL WELT (MDW)	22	250	diabetes
MED GENERAL WELT (MDW)	22	250	diabetes	3
MED GENERAL WELT (MDW)	22	250	diabetes	3
MED GENERAL WELT (MDW)	22	250	diabetes	6
MED GENERAL WELT (MDW)	22	250	diabetes	8
MED GENERAL WELT (MDW)	22	250	diabetes	3
MED GENERAL WELT (MDW)	22	250	diabetes	8
MED GENERAL WELT (MDW)	22	250	diabetes	1
MED GENERAL WELT (MDW)	22	250	diabetes	2
MED GENERAL WELT (MDW)	22	250	diabetes	8
MED GENERAL WELT (MDW)	22	250.02	diabetes
MED GENERAL WELT (MDW)	22	250.02	diabetes
MED GENERAL WELT (MDW)	22	250.5	diabetes
MED GENERAL WELT (MDW)	22	250.5	diabetes
MED GENERAL WELT (MDW)	22	250.5	diabetes
MED GENERAL WELT (MDW)	22	250.5	diabetes
MED GENERAL WELT (MDW)	22	250.5	diabetes
MED GENERAL WELT (MDW)	22	250.5	diabetes
MED GENERAL WELT (MDW)	22	250.5	diabetes
MED GENERAL WELT (MDW)	22	250.5	diabetes
MED GENERAL WELT (MDW)	22	250.5	diabetes
MED GENERAL WELT (MDW)	22	250.5	diabetes
MED GENERAL WELT (MDW)	22	250.5	diabetes
MED GENERAL WELT (MDW)	22	250.5	diabetes
MED GENERAL WELT (MDW)	22	250.5	diabetes
MED GENERAL WELT (MDW)	22	250.5	diabetes
MED GENERAL WELT (MDW)	22	250.5	diabetes
MED GENERAL WELT (MDW)	22	250.5	diabetes
MED GENERAL WELT (MDW)	22	250.5	diabetes
MED GENERAL WELT (MDW)	22	250.5	diabetes
MED GENERAL WELT (MDW)	22	250.5	diabetes
MED GENERAL WELT (MDW)	22	250.5	diabetes
MED GENERAL WELT (MDW)	22	250.5	diabetes
MED GENERAL WELT (MDW)	22	250.5	diabetes
MED GENERAL WELT (MDW)	22	250.5	diabetes
MED GENERAL WELT (MDW)	22	250.5	diabetes
MED GENERAL WELT (MDW)	22	250.5	diabetes	9
MED GENERAL WELT (MDW)	22	250.51	diabetes
MED GENERAL WELT (MDW)	22	250.6	diabetes
MED GENERAL WELT (MDW)	22	250.6	diabetes
MED GENERAL WELT (MDW)	22	250.6	diabetes
MED GENERAL WELT (MDW)	22	250.6	diabetes
MED GENERAL WELT (MDW)	22	250.6	diabetes
MED GENERAL WELT (MDW)	22	250.6	diabetes
MED GENERAL WELT (MDW)	22	250.6	diabetes
MED GENERAL WELT (MDW)	22	250.61	diabetes
FAMILY MEDICINE (FAM)	23	311	depression	23
FAMILY MEDICINE (FAM)	23	571	alcoholic fatty liver	6
FAMILY MEDICINE (FAM)	23	571.2	cirrhosis with alcoholism	6
FAMILY MEDICINE (FAM)	23	571.2	cirrhosis with alcoholism	12
FAMILY MEDICINE (FAM)	23	571.2	cirrhosis with alcoholism	7
FAMILY MEDICINE (FAM)	23	572.2	hepatic encephalopathy	1
MED HOSP L (MDL)	24	303.9	unspecified alcohol dependence	1
MED HOSP L (MDL)	24	303.9	unspecified alcohol dependence	1
MED HOSP L (MDL)	24	303.9	unspecified alcohol dependence	1
MED HOSP L (MDL)	24	303.9	unspecified alcohol dependence	1
MED HOSP L (MDL)	24	305	alcohol abuse, unspecified
MED HOSP L (MDL)	24	305	alcohol abuse, unspecified	16
MED HOSP L (MDL)	24	305	alcohol abuse, unspecified	15
MED HOSP L (MDL)	24	305	alcohol abuse, unspecified	2
MED HOSP L (MDL)	24	305	alcohol abuse, unspecified	1
MED HOSP L (MDL)	24	305	alcohol abuse, unspecified	3
MED HOSP L (MDL)	24	305	alcohol abuse, unspecified	1
MED HOSP L (MDL)	24	311	depression	2
MED HOSP L (MDL)	24	311	depression	10
MED HOSP L (MDL)	24	571.2	cirrhosis with alcoholism	16
MED HOSP L (MDL)	24	571.2	cirrhosis with alcoholism	14
MED HOSP L (MDL)	24	571.5	cirrhosis without mention of alcohol	8
MED HOSP L (MDL)	24	571.5	cirrhosis without mention of alcohol	1
MED HOSP L (MDL)	24	582.1	renal disease
MED HOSP L (MDL)	24	583.1	renal disease
MED HOSP L (MDL)	24	583.1	renal disease
MED HOSP L (MDL)	24	583.1	renal disease
MED HOSP L (MDL)	24	583.1	renal disease
MED HOSP L (MDL)	24	583.1	renal disease
MED HOSP L (MDL)	24	583.1	renal disease
MED HOSP L (MDL)	24	585.6	hemodialysis
MED HOSP L (MDL)	24	585.6	hemodialysis
MED HOSP L (MDL)	24	585.6	hemodialysis
MED HOSP L (MDL)	24	585.6	hemodialysis
MED HOSP L (MDL)	24	585.6	hemodialysis
MED HOSP L (MDL)	24	585.6	hemodialysis
MED HOSP L (MDL)	24	585.6	hemodialysis
MED HOSP L (MDL)	24	585.6	hemodialysis	1
MED HOSP L (MDL)	24	585.6	hemodialysis	2
MED HOSP L (MDL)	24	585.6	hemodialysis	3
MED HOSP L (MDL)	24	585.6	hemodialysis	6
MED HOSP L (MDL)	24	585.6	hemodialysis	3
MED HOSP L (MDL)	24	585.6	hemodialysis	3
MED HOSP L (MDL)	24	585.6	hemodialysis	2
MED HOSP L (MDL)	24	585.6	hemodialysis	2
MED HOSP L (MDL)	24	585.6	hemodialysis	3
MED HOSP L (MDL)	24	585.6	hemodialysis	4
MED HOSP L (MDL)	24	585.6	hemodialysis	2
MED HOSP L (MDL)	24	250	diabetes
MED HOSP L (MDL)	24	250	diabetes
MED GENERAL BURNETT (MDU)	25	571.5	cirrhosis without mention of alcohol	1
MED GENERAL BURNETT (MDU)	25	571.5	cirrhosis without mention of alcohol	1
MED GENERAL BURNETT (MDU)	25	571.5	cirrhosis without mention of alcohol	1
MED GENERAL BURNETT (MDU)	25	571.5	cirrhosis without mention of alcohol	1
MED GENERAL BURNETT (MDU)	25	571.5	cirrhosis without mention of alcohol	7
MED GENERAL BURNETT (MDU)	25	789.59	ascites	1
MED GENERAL BURNETT (MDU)	25	789.59	ascites	4
MED GENERAL BURNETT (MDU)	25	789.59	ascites	2
MED HOSP H (MDH)	26	291	alcohol induced mental disorders
MED HOSP H (MDH)	26	291	alcohol induced mental disorders
MED HOSP H (MDH)	26	291	alcohol induced mental disorders
MED HOSP H (MDH)	26	291	alcohol induced mental disorders	5
MED HOSP H (MDH)	26	291.81	alcohol withdrawal
MED HOSP H (MDH)	26	291.81	alcohol withdrawal
MED HOSP H (MDH)	26	291.81	alcohol withdrawal
MED HOSP H (MDH)	26	291.81	alcohol withdrawal
MED HOSP H (MDH)	26	291.81	alcohol withdrawal
MED HOSP H (MDH)	26	291.81	alcohol withdrawal
MED HOSP H (MDH)	26	291.81	alcohol withdrawal
MED HOSP H (MDH)	26	291.81	alcohol withdrawal
MED HOSP H (MDH)	26	291.81	alcohol withdrawal
MED HOSP H (MDH)	26	291.81	alcohol withdrawal
MED HOSP H (MDH)	26	291.81	alcohol withdrawal	1
MED HOSP H (MDH)	26	291.81	alcohol withdrawal	1
MED HOSP H (MDH)	26	291.81	alcohol withdrawal	1
MED HOSP H (MDH)	26	291.81	alcohol withdrawal	2
MED HOSP H (MDH)	26	291.81	alcohol withdrawal	2
MED HOSP H (MDH)	26	291.81	alcohol withdrawal	3
MED HOSP H (MDH)	26	291.81	alcohol withdrawal	1
MED HOSP H (MDH)	26	303	alcohol dependence
MED HOSP H (MDH)	26	303	alcohol dependence
MED HOSP H (MDH)	26	303	alcohol dependence
MED HOSP H (MDH)	26	303	alcohol dependence	13
MED HOSP H (MDH)	26	303.9	unspecified alcohol dependence
MED HOSP H (MDH)	26	303.9	unspecified alcohol dependence
MED HOSP H (MDH)	26	303.9	unspecified alcohol dependence
MED HOSP H (MDH)	26	303.9	unspecified alcohol dependence
MED HOSP H (MDH)	26	303.9	unspecified alcohol dependence
MED HOSP H (MDH)	26	303.9	unspecified alcohol dependence
MED HOSP H (MDH)	26	303.9	unspecified alcohol dependence
MED HOSP H (MDH)	26	303.9	unspecified alcohol dependence
MED HOSP H (MDH)	26	303.9	unspecified alcohol dependence
MED HOSP H (MDH)	26	303.9	unspecified alcohol dependence
MED HOSP H (MDH)	26	303.9	unspecified alcohol dependence
MED HOSP H (MDH)	26	303.9	unspecified alcohol dependence	2
MED HOSP H (MDH)	26	303.9	unspecified alcohol dependence	3
MED HOSP H (MDH)	26	303.9	unspecified alcohol dependence	5
MED HOSP H (MDH)	26	303.9	unspecified alcohol dependence	1
MED HOSP H (MDH)	26	303.9	unspecified alcohol dependence	1
MED HOSP H (MDH)	26	303.9	unspecified alcohol dependence	1
MED HOSP H (MDH)	26	303.9	unspecified alcohol dependence	1
MED HOSP H (MDH)	26	303.9	unspecified alcohol dependence	1
MED HOSP H (MDH)	26	303.9	unspecified alcohol dependence	1
MED HOSP H (MDH)	26	303.9	unspecified alcohol dependence	1
MED HOSP H (MDH)	26	303.9	unspecified alcohol dependence	1
MED HOSP H (MDH)	26	303.9	unspecified alcohol dependence	6
MED HOSP H (MDH)	26	303.9	unspecified alcohol dependence	1
MED HOSP H (MDH)	26	303.9	unspecified alcohol dependence	1
MED HOSP H (MDH)	26	303.9	unspecified alcohol dependence	1
MED HOSP H (MDH)	26	303.9	unspecified alcohol dependence	1
MED HOSP H (MDH)	26	303.9	unspecified alcohol dependence	2
MED HOSP H (MDH)	26	303.9	unspecified alcohol dependence	4
MED HOSP H (MDH)	26	305	alcohol abuse, unspecified
MED HOSP H (MDH)	26	305	alcohol abuse, unspecified
MED HOSP H (MDH)	26	305	alcohol abuse, unspecified
MED HOSP H (MDH)	26	305	alcohol abuse, unspecified
MED HOSP H (MDH)	26	305	alcohol abuse, unspecified
MED HOSP H (MDH)	26	305	alcohol abuse, unspecified
MED HOSP H (MDH)	26	305	alcohol abuse, unspecified
MED HOSP H (MDH)	26	305	alcohol abuse, unspecified
MED HOSP H (MDH)	26	305	alcohol abuse, unspecified
MED HOSP H (MDH)	26	305	alcohol abuse, unspecified	1
MED HOSP H (MDH)	26	305	alcohol abuse, unspecified	2
MED HOSP H (MDH)	26	305	alcohol abuse, unspecified	1
MED HOSP H (MDH)	26	305	alcohol abuse, unspecified	3
MED HOSP H (MDH)	26	305	alcohol abuse, unspecified	5
MED HOSP H (MDH)	26	305	alcohol abuse, unspecified	1
MED HOSP H (MDH)	26	305	alcohol abuse, unspecified	1
MED HOSP H (MDH)	26	305	alcohol abuse, unspecified	1
MED HOSP H (MDH)	26	305.2	drug abuse	2
MED HOSP H (MDH)	26	305.6	drug abuse
MED HOSP H (MDH)	26	305.6	drug abuse
MED HOSP H (MDH)	26	305.6	drug abuse	3
MED HOSP H (MDH)	26	305.9	drug abuse
MED HOSP H (MDH)	26	305.93	drug abuse
MED HOSP H (MDH)	26	311	depression
MED HOSP H (MDH)	26	311	depression
MED HOSP H (MDH)	26	311	depression
MED HOSP H (MDH)	26	311	depression
MED HOSP H (MDH)	26	311	depression
MED HOSP H (MDH)	26	311	depression
MED HOSP H (MDH)	26	311	depression
MED HOSP H (MDH)	26	311	depression
MED HOSP H (MDH)	26	311	depression
MED HOSP H (MDH)	26	311	depression	4
MED HOSP H (MDH)	26	311	depression	4
MED HOSP H (MDH)	26	311	depression	2
MED HOSP H (MDH)	26	311	depression	4
MED HOSP H (MDH)	26	571.1	acute alcoholic hepatitis
MED HOSP H (MDH)	26	571.1	acute alcoholic hepatitis	10
MED HOSP H (MDH)	26	571.2	cirrhosis with alcoholism
MED HOSP H (MDH)	26	571.2	cirrhosis with alcoholism
MED HOSP H (MDH)	26	571.2	cirrhosis with alcoholism
MED HOSP H (MDH)	26	571.2	cirrhosis with alcoholism
MED HOSP H (MDH)	26	571.2	cirrhosis with alcoholism
MED HOSP H (MDH)	26	571.2	cirrhosis with alcoholism	12
MED HOSP H (MDH)	26	571.5	cirrhosis without mention of alcohol	10
MED HOSP H (MDH)	26	571.5	cirrhosis without mention of alcohol	3
MED HOSP H (MDH)	26	571.5	cirrhosis without mention of alcohol	11
MED HOSP H (MDH)	26	572.3	portal hypertension
MED HOSP H (MDH)	26	572.3	portal hypertension
MED HOSP H (MDH)	26	789.59	ascites	8
MED GENERAL WELT (MDW)	27	70.54	hepatitis C	2
MED GENERAL WELT (MDW)	27	70.54	hepatitis C	1
MED GENERAL WELT (MDW)	27	70.54	hepatitis C	1
MED GENERAL WELT (MDW)	27	70.54	hepatitis C	1
MED GENERAL WELT (MDW)	27	70.54	hepatitis C	2
MED GENERAL WELT (MDW)	27	70.54	hepatitis C	7
MED GENERAL WELT (MDW)	27	155	hepatocellular carcinoma	1
MED GENERAL WELT (MDW)	27	155	hepatocellular carcinoma	1
MED GENERAL WELT (MDW)	27	155	hepatocellular carcinoma	8
MED GENERAL WELT (MDW)	27	155	hepatocellular carcinoma	1
MED GENERAL WELT (MDW)	27	155	hepatocellular carcinoma	5
MED GENERAL WELT (MDW)	27	303.9	unspecified alcohol dependence
MED GENERAL WELT (MDW)	27	303.9	unspecified alcohol dependence	3
MED GENERAL WELT (MDW)	27	305	alcohol abuse, unspecified
MED GENERAL WELT (MDW)	27	305	alcohol abuse, unspecified
MED GENERAL WELT (MDW)	27	305	alcohol abuse, unspecified	3
MED GENERAL WELT (MDW)	27	571.2	cirrhosis with alcoholism
MED GENERAL WELT (MDW)	27	571.2	cirrhosis with alcoholism
MED GENERAL WELT (MDW)	27	571.2	cirrhosis with alcoholism
MED GENERAL WELT (MDW)	27	571.2	cirrhosis with alcoholism	1
MED GENERAL WELT (MDW)	27	571.2	cirrhosis with alcoholism	2
MED GENERAL WELT (MDW)	27	571.2	cirrhosis with alcoholism	1
MED GENERAL WELT (MDW)	27	571.2	cirrhosis with alcoholism	1
MED GENERAL WELT (MDW)	27	571.2	cirrhosis with alcoholism	2
MED GENERAL WELT (MDW)	27	571.5	cirrhosis without mention of alcohol
MED GENERAL WELT (MDW)	27	571.5	cirrhosis without mention of alcohol	1
MED GENERAL WELT (MDW)	27	571.5	cirrhosis without mention of alcohol	2
MED GENERAL WELT (MDW)	27	571.5	cirrhosis without mention of alcohol	1
MED GENERAL WELT (MDW)	27	571.5	cirrhosis without mention of alcohol	2
MED GENERAL WELT (MDW)	27	571.5	cirrhosis without mention of alcohol	4
MED GENERAL WELT (MDW)	27	571.5	cirrhosis without mention of alcohol	10
MED GENERAL WELT (MDW)	27	572.3	portal hypertension	2
MED GENERAL WELT (MDW)	27	572.3	portal hypertension	7
MED GENERAL WELT (MDW)	27	572.3	portal hypertension	4
MED GENERAL WELT (MDW)	27	789.59	ascites
MED HOSP H (MDH)	28	155	hepatocellular carcinoma	4
MED HOSP H (MDH)	28	155	hepatocellular carcinoma	1
MED HOSP H (MDH)	28	155	hepatocellular carcinoma	1
MED HOSP H (MDH)	28	155	hepatocellular carcinoma	2
MED HOSP H (MDH)	28	155	hepatocellular carcinoma	2
MED HOSP H (MDH)	28	303.9	unspecified alcohol dependence
MED HOSP H (MDH)	28	303.9	unspecified alcohol dependence
MED HOSP H (MDH)	28	303.9	unspecified alcohol dependence
MED HOSP H (MDH)	28	303.9	unspecified alcohol dependence	16
MED HOSP H (MDH)	28	305	alcohol abuse, unspecified
MED HOSP H (MDH)	28	305	alcohol abuse, unspecified	9
MED HOSP H (MDH)	28	571.2	cirrhosis with alcoholism
MED HOSP H (MDH)	28	571.2	cirrhosis with alcoholism
MED HOSP H (MDH)	28	571.2	cirrhosis with alcoholism
MED HOSP H (MDH)	28	571.2	cirrhosis with alcoholism
MED HOSP H (MDH)	28	571.2	cirrhosis with alcoholism
MED HOSP H (MDH)	28	571.2	cirrhosis with alcoholism
MED HOSP H (MDH)	28	571.2	cirrhosis with alcoholism	1
MED HOSP H (MDH)	28	571.2	cirrhosis with alcoholism	2
MED HOSP H (MDH)	28	571.2	cirrhosis with alcoholism	5
MED HOSP H (MDH)	28	571.2	cirrhosis with alcoholism	3
MED HOSP H (MDH)	28	571.2	cirrhosis with alcoholism	11
MED HOSP H (MDH)	28	571.2	cirrhosis with alcoholism	1
MED HOSP H (MDH)	28	571.2	cirrhosis with alcoholism	3
MED HOSP H (MDH)	28	571.5	cirrhosis without mention of alcohol
MED HOSP H (MDH)	28	571.5	cirrhosis without mention of alcohol
MED HOSP H (MDH)	28	571.5	cirrhosis without mention of alcohol
MED HOSP H (MDH)	28	571.5	cirrhosis without mention of alcohol
MED HOSP H (MDH)	28	571.5	cirrhosis without mention of alcohol
MED HOSP H (MDH)	28	571.5	cirrhosis without mention of alcohol
MED HOSP H (MDH)	28	571.5	cirrhosis without mention of alcohol
MED HOSP H (MDH)	28	571.5	cirrhosis without mention of alcohol
MED HOSP H (MDH)	28	571.5	cirrhosis without mention of alcohol
MED HOSP H (MDH)	28	571.5	cirrhosis without mention of alcohol
MED HOSP H (MDH)	28	571.5	cirrhosis without mention of alcohol
MED HOSP H (MDH)	28	571.5	cirrhosis without mention of alcohol
MED HOSP H (MDH)	28	571.5	cirrhosis without mention of alcohol
MED HOSP H (MDH)	28	571.5	cirrhosis without mention of alcohol
MED HOSP H (MDH)	28	571.5	cirrhosis without mention of alcohol
MED HOSP H (MDH)	28	571.5	cirrhosis without mention of alcohol	1
MED HOSP H (MDH)	28	571.5	cirrhosis without mention of alcohol	3
MED HOSP H (MDH)	28	571.5	cirrhosis without mention of alcohol	3
MED HOSP H (MDH)	28	572.3	portal hypertension
MED HOSP H (MDH)	28	250	diabetes
MED HOSP H (MDH)	28	250	diabetes
MED HOSP H (MDH)	28	250	diabetes
MED HOSP H (MDH)	28	250	diabetes
MED HOSP H (MDH)	28	250	diabetes
MED HOSP H (MDH)	28	250	diabetes
MED HOSP H (MDH)	28	250	diabetes
MED HOSP H (MDH)	28	250	diabetes
MED HOSP H (MDH)	28	250	diabetes
MED HOSP H (MDH)	28	250	diabetes
MED HOSP H (MDH)	28	250	diabetes
MED HOSP H (MDH)	28	250	diabetes
MED HOSP H (MDH)	28	250	diabetes
MED HOSP H (MDH)	28	250	diabetes
MED HOSP H (MDH)	28	250	diabetes
MED HOSP H (MDH)	28	250	diabetes
MED HOSP H (MDH)	28	250	diabetes
MED HOSP H (MDH)	28	250	diabetes
MED HOSP H (MDH)	28	250	diabetes
MED HOSP H (MDH)	28	250	diabetes
MED HOSP H (MDH)	28	250	diabetes
MED HOSP H (MDH)	28	250	diabetes
MED HOSP H (MDH)	28	250	diabetes	1
MED HOSP H (MDH)	28	250	diabetes	2
MED HOSP H (MDH)	28	250	diabetes	10
MED HOSP H (MDH)	28	250	diabetes	1
MED HOSP H (MDH)	28	250	diabetes	8
MED HOSP H (MDH)	28	250	diabetes	10
MED HOSP H (MDH)	28	250	diabetes	1
MED HOSP H (MDH)	28	250	diabetes	3
MED HOSP H (MDH)	28	250	diabetes	1
MED HOSP H (MDH)	28	250	diabetes	9
MED HOSP H (MDH)	28	250.01	diabetes
MED HOSP H (MDH)	28	250.02	diabetes
MED HOSP H (MDH)	28	250.02	diabetes
MED HOSP H (MDH)	28	250.02	diabetes
MED HOSP H (MDH)	28	250.02	diabetes
MED HOSP H (MDH)	28	250.02	diabetes
MED HOSP H (MDH)	28	250.02	diabetes
MED HOSP H (MDH)	28	250.8	diabetes
MED HOSP H (MDH)	28	250.81	diabetes
MED HOSP H (MDH)	28	250.81	diabetes
MED HOSP H (MDH)	28	250.82	diabetes
MED HOSP H (MDH)	28	250.92	diabetes
MED HOSP H (MDH)	28	250.92	diabetes
MED GENERAL BURNETT (MDU)	29	70.51	acute hepatitis c
MED GENERAL BURNETT (MDU)	29	70.54	hepatitis C
MED GENERAL BURNETT (MDU)	29	70.54	hepatitis C
MED GENERAL BURNETT (MDU)	29	70.54	hepatitis C
MED GENERAL BURNETT (MDU)	29	70.54	hepatitis C
MED GENERAL BURNETT (MDU)	29	70.54	hepatitis C
MED GENERAL BURNETT (MDU)	29	70.54	hepatitis C
MED GENERAL BURNETT (MDU)	29	70.54	hepatitis C
MED GENERAL BURNETT (MDU)	29	70.54	hepatitis C
MED GENERAL BURNETT (MDU)	29	70.54	hepatitis C
MED GENERAL BURNETT (MDU)	29	70.54	hepatitis C
MED GENERAL BURNETT (MDU)	29	70.54	hepatitis C
MED GENERAL BURNETT (MDU)	29	70.54	hepatitis C
MED GENERAL BURNETT (MDU)	29	70.54	hepatitis C
MED GENERAL BURNETT (MDU)	29	70.54	hepatitis C
MED GENERAL BURNETT (MDU)	29	70.54	hepatitis C
MED GENERAL BURNETT (MDU)	29	70.54	hepatitis C	7
MED GENERAL BURNETT (MDU)	29	296.2	depression
MED GENERAL BURNETT (MDU)	29	296.32	depression
MED GENERAL BURNETT (MDU)	29	296.32	depression
MED GENERAL BURNETT (MDU)	29	296.32	depression
MED GENERAL BURNETT (MDU)	29	296.32	depression
MED GENERAL BURNETT (MDU)	29	300	anxiety	4
MED GENERAL BURNETT (MDU)	29	300	anxiety	5
MED GENERAL BURNETT (MDU)	29	300	anxiety	13
MED GENERAL BURNETT (MDU)	29	300	anxiety	2
MED GENERAL BURNETT (MDU)	29	300.4	depression
MED GENERAL BURNETT (MDU)	29	305.6	drug abuse
MED GENERAL BURNETT (MDU)	29	305.6	drug abuse
MED GENERAL BURNETT (MDU)	29	305.62	drug abuse
MED GENERAL BURNETT (MDU)	29	305.93	drug abuse
MED GENERAL BURNETT (MDU)	29	311	depression
MED GENERAL BURNETT (MDU)	29	311	depression
MED GENERAL BURNETT (MDU)	29	311	depression
MED GENERAL BURNETT (MDU)	29	311	depression
MED GENERAL BURNETT (MDU)	29	311	depression
MED GENERAL BURNETT (MDU)	29	311	depression
MED GENERAL BURNETT (MDU)	29	311	depression
MED GENERAL BURNETT (MDU)	29	311	depression
MED GENERAL BURNETT (MDU)	29	311	depression	4
MED GENERAL BURNETT (MDU)	29	311	depression	5
MED GENERAL BURNETT (MDU)	29	311	depression	8
MED GENERAL BURNETT (MDU)	29	311	depression	16
MED GENERAL BURNETT (MDU)	29	456.1	esophageal varices	7
MED GENERAL BURNETT (MDU)	29	456.21	esophageal varices
MED GENERAL BURNETT (MDU)	29	456.21	esophageal varices
MED GENERAL BURNETT (MDU)	29	456.21	esophageal varices
MED GENERAL BURNETT (MDU)	29	456.21	esophageal varices
MED GENERAL BURNETT (MDU)	29	456.21	esophageal varices
MED GENERAL BURNETT (MDU)	29	456.21	esophageal varices
MED GENERAL BURNETT (MDU)	29	456.21	esophageal varices	20
MED GENERAL BURNETT (MDU)	29	571.5	cirrhosis without mention of alcohol
MED GENERAL BURNETT (MDU)	29	571.5	cirrhosis without mention of alcohol
MED GENERAL BURNETT (MDU)	29	571.5	cirrhosis without mention of alcohol
MED GENERAL BURNETT (MDU)	29	571.5	cirrhosis without mention of alcohol
MED GENERAL BURNETT (MDU)	29	571.5	cirrhosis without mention of alcohol
MED GENERAL BURNETT (MDU)	29	571.5	cirrhosis without mention of alcohol
MED GENERAL BURNETT (MDU)	29	571.5	cirrhosis without mention of alcohol
MED GENERAL BURNETT (MDU)	29	571.5	cirrhosis without mention of alcohol
MED GENERAL BURNETT (MDU)	29	571.5	cirrhosis without mention of alcohol
MED GENERAL BURNETT (MDU)	29	571.5	cirrhosis without mention of alcohol
MED GENERAL BURNETT (MDU)	29	571.5	cirrhosis without mention of alcohol
MED GENERAL BURNETT (MDU)	29	571.5	cirrhosis without mention of alcohol
MED GENERAL BURNETT (MDU)	29	571.5	cirrhosis without mention of alcohol
MED GENERAL BURNETT (MDU)	29	571.5	cirrhosis without mention of alcohol
MED GENERAL BURNETT (MDU)	29	571.5	cirrhosis without mention of alcohol	9
MED GENERAL BURNETT (MDU)	29	571.5	cirrhosis without mention of alcohol	9
MED GENERAL BURNETT (MDU)	29	571.5	cirrhosis without mention of alcohol	4
MED GENERAL BURNETT (MDU)	29	571.5	cirrhosis without mention of alcohol	3
MED GENERAL BURNETT (MDU)	29	571.5	cirrhosis without mention of alcohol	8
MED GENERAL BURNETT (MDU)	29	571.5	cirrhosis without mention of alcohol	7
MED GENERAL BURNETT (MDU)	29	571.5	cirrhosis without mention of alcohol	18
MED GENERAL BURNETT (MDU)	29	571.5	cirrhosis without mention of alcohol	3
MED GENERAL BURNETT (MDU)	29	572.3	portal hypertension
MED GENERAL BURNETT (MDU)	29	572.3	portal hypertension
MED GENERAL BURNETT (MDU)	29	572.3	portal hypertension
MED GENERAL BURNETT (MDU)	29	572.3	portal hypertension
MED GENERAL BURNETT (MDU)	29	572.3	portal hypertension
MED GENERAL BURNETT (MDU)	29	572.3	portal hypertension
MED GENERAL BURNETT (MDU)	29	572.3	portal hypertension
MED GENERAL BURNETT (MDU)	29	572.3	portal hypertension
MED GENERAL BURNETT (MDU)	29	572.3	portal hypertension
MED GENERAL BURNETT (MDU)	29	572.3	portal hypertension
MED GENERAL BURNETT (MDU)	29	572.3	portal hypertension
MED GENERAL BURNETT (MDU)	29	572.3	portal hypertension	6
MED GENERAL BURNETT (MDU)	29	572.3	portal hypertension	12
MED GENERAL BURNETT (MDU)	29	572.3	portal hypertension	5
MED GENERAL BURNETT (MDU)	29	572.3	portal hypertension	8
MED GENERAL BURNETT (MDU)	29	572.3	portal hypertension	19
MED GENERAL BURNETT (MDU)	29	789.59	ascites
MED GENERAL BURNETT (MDU)	29	789.59	ascites	6
MED GENERAL BURNETT (MDU)	29	250	diabetes
MED GENERAL BURNETT (MDU)	29	250	diabetes
MED GENERAL BURNETT (MDU)	29	250	diabetes
MED GENERAL BURNETT (MDU)	29	250	diabetes
MED GENERAL BURNETT (MDU)	29	250	diabetes
MED GENERAL BURNETT (MDU)	29	250	diabetes
MED GENERAL BURNETT (MDU)	29	250	diabetes
MED GENERAL BURNETT (MDU)	29	250	diabetes
MED GENERAL BURNETT (MDU)	29	250	diabetes
MED GENERAL BURNETT (MDU)	29	250	diabetes
MED GENERAL BURNETT (MDU)	29	250	diabetes
MED GENERAL BURNETT (MDU)	29	250	diabetes
MED GENERAL BURNETT (MDU)	29	250	diabetes
MED GENERAL BURNETT (MDU)	29	250	diabetes
MED GENERAL BURNETT (MDU)	29	250	diabetes
MED GENERAL BURNETT (MDU)	29	250	diabetes
MED GENERAL BURNETT (MDU)	29	250	diabetes
MED GENERAL BURNETT (MDU)	29	250	diabetes
MED GENERAL BURNETT (MDU)	29	250	diabetes
MED GENERAL BURNETT (MDU)	29	250	diabetes
MED GENERAL BURNETT (MDU)	29	250	diabetes
MED GENERAL BURNETT (MDU)	29	250	diabetes
MED GENERAL BURNETT (MDU)	29	250	diabetes
MED GENERAL BURNETT (MDU)	29	250	diabetes
MED GENERAL BURNETT (MDU)	29	250	diabetes
MED GENERAL BURNETT (MDU)	29	250	diabetes
MED GENERAL BURNETT (MDU)	29	250	diabetes
MED GENERAL BURNETT (MDU)	29	250	diabetes
MED GENERAL BURNETT (MDU)	29	250	diabetes
MED GENERAL BURNETT (MDU)	29	250	diabetes
MED GENERAL BURNETT (MDU)	29	250	diabetes
MED GENERAL BURNETT (MDU)	29	250	diabetes
MED GENERAL BURNETT (MDU)	29	250	diabetes
MED GENERAL BURNETT (MDU)	29	250	diabetes
MED GENERAL BURNETT (MDU)	29	250	diabetes
MED GENERAL BURNETT (MDU)	29	250	diabetes
MED GENERAL BURNETT (MDU)	29	250	diabetes
MED GENERAL BURNETT (MDU)	29	250	diabetes
MED GENERAL BURNETT (MDU)	29	250	diabetes
MED GENERAL BURNETT (MDU)	29	250	diabetes	6
MED GENERAL BURNETT (MDU)	29	250	diabetes	2
MED GENERAL BURNETT (MDU)	29	250	diabetes	7
MED GENERAL BURNETT (MDU)	29	250	diabetes	9
MED GENERAL BURNETT (MDU)	29	250	diabetes	1
MED GENERAL BURNETT (MDU)	29	250	diabetes	5
MED GENERAL BURNETT (MDU)	29	250	diabetes	5
MED GENERAL BURNETT (MDU)	29	250.02	diabetes
MED GENERAL BURNETT (MDU)	29	250.02	diabetes	6
MED GENERAL BURNETT (MDU)	29	250.6	diabetes
MED GENERAL BURNETT (MDU)	29	250.6	diabetes
MED GENERAL BURNETT (MDU)	29	250.6	diabetes
MED GENERAL BURNETT (MDU)	29	250.6	diabetes
MED GENERAL BURNETT (MDU)	29	250.6	diabetes
MED GENERAL BURNETT (MDU)	29	250.62	diabetes	12
MED GENERAL BURNETT (MDU)	29	250.62	diabetes	5
MED GENERAL BURNETT (MDU)	29	250.8	diabetes
MED GENERAL BURNETT (MDU)	29	250.92	diabetes	2
FAMILY MEDICINE (FAM)	30	70.54	hepatitis C
FAMILY MEDICINE (FAM)	30	70.54	hepatitis C
FAMILY MEDICINE (FAM)	30	70.54	hepatitis C
FAMILY MEDICINE (FAM)	30	70.54	hepatitis C
FAMILY MEDICINE (FAM)	30	70.54	hepatitis C
FAMILY MEDICINE (FAM)	30	70.54	hepatitis C
FAMILY MEDICINE (FAM)	30	70.54	hepatitis C
FAMILY MEDICINE (FAM)	30	70.54	hepatitis C
FAMILY MEDICINE (FAM)	30	70.54	hepatitis C
FAMILY MEDICINE (FAM)	30	70.54	hepatitis C
FAMILY MEDICINE (FAM)	30	70.54	hepatitis C
FAMILY MEDICINE (FAM)	30	70.54	hepatitis C
FAMILY MEDICINE (FAM)	30	291.81	alcohol withdrawal
FAMILY MEDICINE (FAM)	30	303.9	unspecified alcohol dependence
FAMILY MEDICINE (FAM)	30	303.9	unspecified alcohol dependence
FAMILY MEDICINE (FAM)	30	303.9	unspecified alcohol dependence
FAMILY MEDICINE (FAM)	30	303.9	unspecified alcohol dependence
FAMILY MEDICINE (FAM)	30	303.9	unspecified alcohol dependence
FAMILY MEDICINE (FAM)	30	305	alcohol abuse, unspecified
FAMILY MEDICINE (FAM)	30	305	alcohol abuse, unspecified
FAMILY MEDICINE (FAM)	30	305	alcohol abuse, unspecified	15
FAMILY MEDICINE (FAM)	30	305	alcohol abuse, unspecified	7
FAMILY MEDICINE (FAM)	30	305.6	drug abuse
FAMILY MEDICINE (FAM)	30	305.6	drug abuse	8
FAMILY MEDICINE (FAM)	30	305.9	drug abuse
FAMILY MEDICINE (FAM)	30	305.9	drug abuse
FAMILY MEDICINE (FAM)	30	305.9	drug abuse	5
FAMILY MEDICINE (FAM)	30	305.93	drug abuse
FAMILY MEDICINE (FAM)	30	456.1	esophageal varices
FAMILY MEDICINE (FAM)	30	456.1	esophageal varices
FAMILY MEDICINE (FAM)	30	456.21	esophageal varices
FAMILY MEDICINE (FAM)	30	456.21	esophageal varices
FAMILY MEDICINE (FAM)	30	571.1	acute alcoholic hepatitis
FAMILY MEDICINE (FAM)	30	571.2	cirrhosis with alcoholism
FAMILY MEDICINE (FAM)	30	571.2	cirrhosis with alcoholism
FAMILY MEDICINE (FAM)	30	571.2	cirrhosis with alcoholism
FAMILY MEDICINE (FAM)	30	571.2	cirrhosis with alcoholism
FAMILY MEDICINE (FAM)	30	571.2	cirrhosis with alcoholism
FAMILY MEDICINE (FAM)	30	571.2	cirrhosis with alcoholism
FAMILY MEDICINE (FAM)	30	571.2	cirrhosis with alcoholism
FAMILY MEDICINE (FAM)	30	571.2	cirrhosis with alcoholism
FAMILY MEDICINE (FAM)	30	571.2	cirrhosis with alcoholism	8
FAMILY MEDICINE (FAM)	30	571.3	alcoholic liver damage, unspecified
FAMILY MEDICINE (FAM)	30	571.5	cirrhosis without mention of alcohol
FAMILY MEDICINE (FAM)	30	571.5	cirrhosis without mention of alcohol
FAMILY MEDICINE (FAM)	30	571.5	cirrhosis without mention of alcohol	2
FAMILY MEDICINE (FAM)	30	571.5	cirrhosis without mention of alcohol	4
FAMILY MEDICINE (FAM)	30	789.59	ascites	4
FAMILY MEDICINE (FAM)	30	250	diabetes	7
MED GENERAL WELT (MDW)	31	303.9	unspecified alcohol dependence	11
MED GENERAL WELT (MDW)	31	456.21	esophageal varices	8
MED GENERAL WELT (MDW)	31	571.2	cirrhosis with alcoholism	9
MED GENERAL WELT (MDW)	31	571.2	cirrhosis with alcoholism	10
MED GENERAL WELT (MDW)	31	572.2	hepatic encephalopathy	1
MED GENERAL WELT (MDW)	31	572.2	hepatic encephalopathy	1
MED GENERAL WELT (MDW)	31	572.3	portal hypertension	7
MED GENERAL WELT (MDW)	31	572.3	portal hypertension	14
MED GENERAL WELT (MDW)	31	789.59	ascites	1
MED GENERAL WELT (MDW)	31	789.59	ascites	5
MED HOSP J (MDJ)	32	291	alcohol induced mental disorders
MED HOSP J (MDJ)	32	291	alcohol induced mental disorders
MED HOSP J (MDJ)	32	300.4	depression
MED HOSP J (MDJ)	32	303.9	unspecified alcohol dependence
MED HOSP J (MDJ)	32	303.9	unspecified alcohol dependence
MED HOSP J (MDJ)	32	303.9	unspecified alcohol dependence
MED HOSP J (MDJ)	32	303.9	unspecified alcohol dependence
MED HOSP J (MDJ)	32	303.9	unspecified alcohol dependence
MED HOSP J (MDJ)	32	303.9	unspecified alcohol dependence
MED HOSP J (MDJ)	32	305	alcohol abuse, unspecified
MED HOSP J (MDJ)	32	305	alcohol abuse, unspecified	12
MED HOSP J (MDJ)	32	305.6	drug abuse
MED HOSP J (MDJ)	32	305.6	drug abuse
MED HOSP J (MDJ)	32	305.6	drug abuse
MED HOSP J (MDJ)	32	305.9	drug abuse
MED HOSP J (MDJ)	32	311	depression
[truncated: 14,199 more rows]

## Sheet: Charlson Comorbidity Score
Study ID	DGNS_ICD9_CD	Diagnosis	DGNS_PRTY	Charlson Score
1	571.2	cirrhosis with alcoholism	6	1
1	571.2	cirrhosis with alcoholism	2	1
1	571.5	cirrhosis without mention of alcohol	2	1
1	571.5	cirrhosis without mention of alcohol	11	1
1	572.3	portal hypertension	3	3
1	572.3	portal hypertension	1	3
2	571.5	cirrhosis without mention of alcohol	1	1
2	571.5	cirrhosis without mention of alcohol	1	1
2	571.5	cirrhosis without mention of alcohol	1	1
2	571.5	cirrhosis without mention of alcohol	3	1
2	571.5	cirrhosis without mention of alcohol	7	1
2	250	diabetes		1
2	250	diabetes		1
2	250	diabetes		1
2	250	diabetes		1
2	250	diabetes		1
2	250	diabetes		1
2	250	diabetes		1
2	250	diabetes		1
2	250	diabetes		1
2	250	diabetes		1
2	250	diabetes		1
2	250	diabetes		1
2	250	diabetes		1
2	250	diabetes		1
2	250	diabetes		1
2	250	diabetes		1
2	250	diabetes		1
2	250	diabetes		1
2	250	diabetes		1
2	250	diabetes		1
2	250	diabetes		1
2	250	diabetes		1
2	250	diabetes		1
2	250	diabetes		1
2	250	diabetes		1
2	250	diabetes		1
2	250	diabetes		1
2	250	diabetes		1
2	250	diabetes		1
2	250	diabetes		1
2	250	diabetes		1
2	250	diabetes		1
2	250	diabetes		1
2	250	diabetes		1
2	250	diabetes		1
2	250	diabetes		1
2	250	diabetes		1
2	250	diabetes		1
2	250	diabetes		1
2	250	diabetes		1
2	250	diabetes		1
2	250	diabetes		1
2	250	diabetes		1
2	250	diabetes		1
2	250	diabetes	1	1
2	250	diabetes	1	1
2	250	diabetes	3	1
2	250	diabetes	1	1
2	250	diabetes	2	1
2	250	diabetes	2	1
2	250	diabetes	2	1
2	250	diabetes	1	1
2	250	diabetes	5	1
2	250.01	diabetes		1
2	250.01	diabetes		1
2	250.02	diabetes		1
2	250.02	diabetes		1
2	250.02	diabetes		1
2	250.02	diabetes		1
2	250.02	diabetes		1
2	250.02	diabetes		1
2	250.02	diabetes		1
2	250.02	diabetes		1
2	250.02	diabetes		1
2	250.02	diabetes		1
2	250.02	diabetes		1
2	250.02	diabetes		1
2	250.02	diabetes		1
2	250.02	diabetes		1
2	250.03	diabetes		1
2	250.03	diabetes		1
2	250.4	diabetes with chronic complications		2
2	250.6	diabetes with chronic complications		2
2	250.62	diabetes with chronic complications	1	2
3	433.1	cerebrovascular disease		1
3	438.84	cerebrovascular disease		1
3	493.9	chronic pulmonary disease		1
3	493.9	chronic pulmonary disease		1
3	493.9	chronic pulmonary disease		1
3	493.9	chronic pulmonary disease		1
3	493.9	chronic pulmonary disease		1
3	493.9	chronic pulmonary disease		1
3	493.9	chronic pulmonary disease		1
3	493.9	chronic pulmonary disease		1
3	493.9	chronic pulmonary disease		1
3	493.9	chronic pulmonary disease		1
3	493.9	chronic pulmonary disease		1
3	493.9	chronic pulmonary disease	9	1
3	493.9	chronic pulmonary disease	16	1
3	493.9	chronic pulmonary disease	9	1
3	493.9	chronic pulmonary disease	2	1
3	493.9	chronic pulmonary disease	10	1
3	493.9	chronic pulmonary disease	9	1
3	493.92	chronic pulmonary disease	6	1
3	493.92	chronic pulmonary disease	16	1
3	571.5	cirrhosis without mention of alcohol		1
3	571.5	cirrhosis without mention of alcohol		1
3	571.5	cirrhosis without mention of alcohol		1
3	571.5	cirrhosis without mention of alcohol		1
3	571.5	cirrhosis without mention of alcohol		1
3	571.5	cirrhosis without mention of alcohol		1
3	571.5	cirrhosis without mention of alcohol		1
3	571.5	cirrhosis without mention of alcohol		1
3	571.5	cirrhosis without mention of alcohol		1
3	571.5	cirrhosis without mention of alcohol		1
3	571.5	cirrhosis without mention of alcohol	2	1
3	571.5	cirrhosis without mention of alcohol	1	1
3	571.5	cirrhosis without mention of alcohol	1	1
3	571.5	cirrhosis without mention of alcohol	1	1
3	571.5	cirrhosis without mention of alcohol	1	1
3	571.5	cirrhosis without mention of alcohol	2	1
3	571.5	cirrhosis without mention of alcohol	6	1
3	571.5	cirrhosis without mention of alcohol	7	1
3	571.5	cirrhosis without mention of alcohol	2	1
3	571.5	cirrhosis without mention of alcohol	3	1
3	571.5	cirrhosis without mention of alcohol	2	1
3	571.5	cirrhosis without mention of alcohol	2	1
3	571.5	cirrhosis without mention of alcohol	1	1
3	571.5	cirrhosis without mention of alcohol	3	1
3	571.5	cirrhosis without mention of alcohol	4	1
3	571.5	cirrhosis without mention of alcohol	7	1
3	571.5	cirrhosis without mention of alcohol	4	1
3	571.5	cirrhosis without mention of alcohol	1	1
3	571.5	cirrhosis without mention of alcohol	1	1
3	571.5	cirrhosis without mention of alcohol	1	1
3	571.5	cirrhosis without mention of alcohol	3	1
3	250	diabetes		1
3	250	diabetes		1
3	250	diabetes		1
3	250	diabetes		1
3	250	diabetes		1
3	250	diabetes		1
3	250	diabetes		1
3	250	diabetes		1
3	250	diabetes		1
3	250	diabetes		1
3	250	diabetes		1
3	250	diabetes		1
3	250	diabetes		1
3	250	diabetes		1
3	250	diabetes		1
3	250	diabetes		1
3	250	diabetes		1
3	250	diabetes		1
3	250	diabetes		1
3	250	diabetes		1
3	250	diabetes		1
3	250	diabetes		1
3	250	diabetes		1
3	250	diabetes		1
3	250	diabetes		1
3	250	diabetes		1
3	250	diabetes		1
3	250	diabetes		1
3	250	diabetes		1
3	250	diabetes		1
3	250	diabetes		1
3	250	diabetes		1
3	250	diabetes		1
3	250	diabetes		1
3	250	diabetes		1
3	250	diabetes		1
3	250	diabetes		1
3	250	diabetes		1
3	250	diabetes		1
3	250	diabetes		1
3	250	diabetes		1
3	250	diabetes		1
3	250	diabetes		1
3	250	diabetes		1
3	250	diabetes		1
3	250	diabetes		1
3	250	diabetes		1
3	250	diabetes		1
3	250	diabetes	3	1
3	250	diabetes	5	1
3	250	diabetes	5	1
3	250	diabetes	15	1
3	250	diabetes	10	1
3	250	diabetes	3	1
3	250	diabetes	3	1
3	250	diabetes	10	1
3	250.01	diabetes		1
3	250.01	diabetes		1
3	250.02	diabetes		1
3	250.02	diabetes		1
3	250.02	diabetes		1
3	250.02	diabetes		1
3	250.02	diabetes		1
3	250.02	diabetes		1
3	250.02	diabetes		1
3	250.03	diabetes		1
3	250.5	diabetes with chronic complications		2
3	250.61	diabetes with chronic complications	5	2
3	250.63	diabetes with chronic complications		2
3	250.63	diabetes with chronic complications	8	2
3	572.2	hepatic encephalopathy		3
3	572.2	hepatic encephalopathy		3
3	572.2	hepatic encephalopathy	3	3
3	572.2	hepatic encephalopathy	1	3
3	572.3	portal hypertension		3
3	572.3	portal hypertension		3
3	572.3	portal hypertension		3
3	572.3	portal hypertension	14	3
3	572.3	portal hypertension	2	3
3	572.3	portal hypertension	9	3
3	572.3	portal hypertension	6	3
3	572.8		1	3
3	572.8		2	3
3	572.8		1	3
3	572.8		3	3
3	572.8		1	3
3	572.8		2	3
3	572.8		2	3
3	572.8		2	3
3	572.8		14	3
4	571.5	cirrhosis without mention of alcohol		1
4	571.5	cirrhosis without mention of alcohol		1
4	571.5	cirrhosis without mention of alcohol		1
4	571.5	cirrhosis without mention of alcohol		1
4	571.5	cirrhosis without mention of alcohol		1
4	571.5	cirrhosis without mention of alcohol		1
4	571.5	cirrhosis without mention of alcohol	2	1
4	571.5	cirrhosis without mention of alcohol	2	1
4	571.5	cirrhosis without mention of alcohol	2	1
4	571.5	cirrhosis without mention of alcohol	2	1
4	571.5	cirrhosis without mention of alcohol	1	1
4	571.5	cirrhosis without mention of alcohol	1	1
4	571.5	cirrhosis without mention of alcohol	2	1
4	571.5	cirrhosis without mention of alcohol	2	1
4	571.5	cirrhosis without mention of alcohol	3	1
4	571.5	cirrhosis without mention of alcohol	2	1
4	571.5	cirrhosis without mention of alcohol	3	1
4	571.5	cirrhosis without mention of alcohol	2	1
4	571.5	cirrhosis without mention of alcohol	1	1
4	571.5	cirrhosis without mention of alcohol	1	1
4	571.5	cirrhosis without mention of alcohol	1	1
4	571.5	cirrhosis without mention of alcohol	1	1
4	571.5	cirrhosis without mention of alcohol	2	1
4	571.5	cirrhosis without mention of alcohol	1	1
4	571.5	cirrhosis without mention of alcohol	2	1
4	571.5	cirrhosis without mention of alcohol	2	1
4	571.5	cirrhosis without mention of alcohol	1	1
4	571.5	cirrhosis without mention of alcohol	1	1
4	571.5	cirrhosis without mention of alcohol	2	1
4	571.5	cirrhosis without mention of alcohol	4	1
4	571.5	cirrhosis without mention of alcohol	7	1
4	571.5	cirrhosis without mention of alcohol	5	1
4	571.5	cirrhosis without mention of alcohol	1	1
4	571.5	cirrhosis without mention of alcohol	3	1
4	571.5	cirrhosis without mention of alcohol	4	1
4	571.5	cirrhosis without mention of alcohol	2	1
4	571.5	cirrhosis without mention of alcohol	2	1
4	571.5	cirrhosis without mention of alcohol	6	1
4	571.5	cirrhosis without mention of alcohol	2	1
4	571.5	cirrhosis without mention of alcohol	5	1
4	572.2	hepatic encephalopathy	1	3
4	572.2	hepatic encephalopathy	1	3
4	572.3	portal hypertension		3
4	572.3	portal hypertension		3
4	572.3	portal hypertension		3
4	572.3	portal hypertension		3
4	572.3	portal hypertension		3
4	572.3	portal hypertension	6	3
4	572.3	portal hypertension	3	3
4	572.3	portal hypertension	5	3
4	572.3	portal hypertension	5	3
4	572.3	portal hypertension	7	3
4	572.3	portal hypertension	3	3
4	572.3	portal hypertension	5	3
4	572.3	portal hypertension	4	3
4	572.3	portal hypertension	7	3
4	572.8			3
4	572.8		1	3
4	572.8		2	3
4	572.8		2	3
5	491.21	chronic pulmonary disease		1
5	492.8	chronic pulmonary disease		1
5	492.8	chronic pulmonary disease		1
5	493.2	chronic pulmonary disease		1
5	493.2	chronic pulmonary disease		1
5	493.2	chronic pulmonary disease		1
5	493.2	chronic pulmonary disease		1
5	493.2	chronic pulmonary disease		1
5	493.2	chronic pulmonary disease		1
5	493.2	chronic pulmonary disease		1
5	493.2	chronic pulmonary disease		1
5	493.2	chronic pulmonary disease		1
5	493.2	chronic pulmonary disease		1
5	493.2	chronic pulmonary disease		1
5	493.2	chronic pulmonary disease		1
5	493.2	chronic pulmonary disease		1
5	493.2	chronic pulmonary disease		1
5	493.2	chronic pulmonary disease		1
5	493.2	chronic pulmonary disease		1
5	493.2	chronic pulmonary disease		1
5	493.2	chronic pulmonary disease		1
5	493.2	chronic pulmonary disease		1
5	493.2	chronic pulmonary disease		1
5	493.2	chronic pulmonary disease	11	1
5	493.2	chronic pulmonary disease	13	1
5	493.2	chronic pulmonary disease	9	1
5	493.22	chronic pulmonary disease		1
5	493.22	chronic pulmonary disease		1
5	493.22	chronic pulmonary disease		1
5	493.9	chronic pulmonary disease		1
5	493.9	chronic pulmonary disease		1
5	493.9	chronic pulmonary disease		1
5	493.9	chronic pulmonary disease		1
5	493.9	chronic pulmonary disease		1
5	493.9	chronic pulmonary disease		1
5	493.9	chronic pulmonary disease		1
5	493.9	chronic pulmonary disease		1
5	493.9	chronic pulmonary disease		1
5	493.9	chronic pulmonary disease		1
5	493.9	chronic pulmonary disease		1
5	493.9	chronic pulmonary disease		1
5	493.9	chronic pulmonary disease		1
5	493.9	chronic pulmonary disease		1
5	493.9	chronic pulmonary disease		1
5	493.9	chronic pulmonary disease		1
5	493.9	chronic pulmonary disease		1
5	496	chronic pulmonary disease		1
5	496	chronic pulmonary disease		1
5	496	chronic pulmonary disease		1
5	496	chronic pulmonary disease		1
5	496	chronic pulmonary disease		1
5	496	chronic pulmonary disease		1
5	571.2	cirrhosis with alcoholism		1
5	571.2	cirrhosis with alcoholism		1
5	571.2	cirrhosis with alcoholism		1
5	571.2	cirrhosis with alcoholism		1
5	571.2	cirrhosis with alcoholism		1
5	571.2	cirrhosis with alcoholism		1
5	571.2	cirrhosis with alcoholism		1
5	571.2	cirrhosis with alcoholism		1
5	571.2	cirrhosis with alcoholism	3	1
5	571.2	cirrhosis with alcoholism	2	1
5	571.2	cirrhosis with alcoholism	4	1
5	571.2	cirrhosis with alcoholism	4	1
5	571.5	cirrhosis without mention of alcohol		1
5	571.5	cirrhosis without mention of alcohol		1
5	571.5	cirrhosis without mention of alcohol		1
5	571.5	cirrhosis without mention of alcohol	2	1
5	571.4	chronic hepatitis		1
5	250	diabetes		1
5	250	diabetes		1
5	250	diabetes		1
5	572.3	portal hypertension		3
6	428	congestive heart failure		1
6	428	congestive heart failure		1
6	428	congestive heart failure		1
6	428	congestive heart failure		1
6	428	congestive heart failure		1
6	428	congestive heart failure		1
6	428	congestive heart failure		1
6	428	congestive heart failure		1
6	428	congestive heart failure	3	1
6	428	congestive heart failure	19	1
6	428.1	congestive heart failure	4	1
6	428.22	congestive heart failure		1
6	428.22	congestive heart failure	2	1
6	428.23	congestive heart failure	2	1
6	428.33	congestive heart failure		1
6	428.4	congestive heart failure		1
6	428.4	congestive heart failure		1
6	428.4	congestive heart failure		1
6	428.4	congestive heart failure		1
6	428.4	congestive heart failure		1
6	428.42	congestive heart failure		1
6	428.42	congestive heart failure		1
6	428.42	congestive heart failure		1
6	428.42	congestive heart failure		1
6	491.21	chronic pulmonary disease		1
6	491.21	chronic pulmonary disease		1
6	491.21	chronic pulmonary disease		1
6	493.9	chronic pulmonary disease		1
6	493.9	chronic pulmonary disease		1
6	493.9	chronic pulmonary disease		1
6	493.9	chronic pulmonary disease		1
6	494	chronic pulmonary disease		1
6	494	chronic pulmonary disease		1
6	494	chronic pulmonary disease		1
6	494	chronic pulmonary disease		1
6	494	chronic pulmonary disease		1
6	494	chronic pulmonary disease		1
6	494	chronic pulmonary disease	2	1
6	494	chronic pulmonary disease	2	1
6	494	chronic pulmonary disease	16	1
6	494.1	chronic pulmonary disease		1
6	494.1	chronic pulmonary disease	1	1
6	494.1	chronic pulmonary disease	1	1
6	496	chronic pulmonary disease		1
6	496	chronic pulmonary disease		1
6	496	chronic pulmonary disease		1
6	496	chronic pulmonary disease		1
6	496	chronic pulmonary disease		1
6	496	chronic pulmonary disease		1
6	496	chronic pulmonary disease		1
6	496	chronic pulmonary disease		1
6	496	chronic pulmonary disease		1
6	496	chronic pulmonary disease		1
6	496	chronic pulmonary disease		1
6	496	chronic pulmonary disease		1
6	496	chronic pulmonary disease		1
6	496	chronic pulmonary disease		1
6	496	chronic pulmonary disease		1
6	496	chronic pulmonary disease		1
6	496	chronic pulmonary disease		1
6	496	chronic pulmonary disease		1
6	496	chronic pulmonary disease		1
6	496	chronic pulmonary disease		1
6	496	chronic pulmonary disease		1
6	496	chronic pulmonary disease		1
6	496	chronic pulmonary disease		1
6	496	chronic pulmonary disease		1
6	496	chronic pulmonary disease		1
6	496	chronic pulmonary disease		1
6	496	chronic pulmonary disease		1
6	496	chronic pulmonary disease		1
6	496	chronic pulmonary disease		1
6	496	chronic pulmonary disease		1
6	496	chronic pulmonary disease		1
6	496	chronic pulmonary disease		1
6	496	chronic pulmonary disease		1
6	496	chronic pulmonary disease		1
6	496	chronic pulmonary disease		1
6	496	chronic pulmonary disease		1
6	496	chronic pulmonary disease		1
6	496	chronic pulmonary disease		1
6	496	chronic pulmonary disease		1
6	496	chronic pulmonary disease		1
6	496	chronic pulmonary disease		1
6	496	chronic pulmonary disease		1
6	496	chronic pulmonary disease		1
6	496	chronic pulmonary disease		1
6	496	chronic pulmonary disease		1
6	496	chronic pulmonary disease		1
6	496	chronic pulmonary disease		1
6	496	chronic pulmonary disease		1
6	496	chronic pulmonary disease		1
6	496	chronic pulmonary disease		1
6	496	chronic pulmonary disease		1
6	496	chronic pulmonary disease		1
6	496	chronic pulmonary disease		1
6	496	chronic pulmonary disease		1
6	496	chronic pulmonary disease		1
6	496	chronic pulmonary disease		1
6	496	chronic pulmonary disease	4	1
6	532.4	peptic ulcer disease		1
6	571.2	cirrhosis with alcoholism		1
6	571.2	cirrhosis with alcoholism		1
6	571.2	cirrhosis with alcoholism		1
6	571.2	cirrhosis with alcoholism		1
6	571.2	cirrhosis with alcoholism		1
6	571.2	cirrhosis with alcoholism		1
6	571.2	cirrhosis with alcoholism		1
6	571.2	cirrhosis with alcoholism		1
6	571.2	cirrhosis with alcoholism		1
6	571.2	cirrhosis with alcoholism		1
6	571.2	cirrhosis with alcoholism		1
6	571.2	cirrhosis with alcoholism		1
6	571.2	cirrhosis with alcoholism		1
6	571.2	cirrhosis with alcoholism		1
6	571.2	cirrhosis with alcoholism		1
6	571.2	cirrhosis with alcoholism		1
6	571.2	cirrhosis with alcoholism		1
6	571.2	cirrhosis with alcoholism		1
6	571.2	cirrhosis with alcoholism		1
6	571.2	cirrhosis with alcoholism		1
6	571.2	cirrhosis with alcoholism		1
6	571.2	cirrhosis with alcoholism		1
6	571.2	cirrhosis with alcoholism		1
6	571.2	cirrhosis with alcoholism		1
6	571.2	cirrhosis with alcoholism		1
6	571.2	cirrhosis with alcoholism		1
6	571.2	cirrhosis with alcoholism		1
6	571.2	cirrhosis with alcoholism		1
6	571.2	cirrhosis with alcoholism		1
6	571.2	cirrhosis with alcoholism		1
6	571.2	cirrhosis with alcoholism		1
6	571.2	cirrhosis with alcoholism		1
6	571.2	cirrhosis with alcoholism		1
6	571.2	cirrhosis with alcoholism		1
6	571.2	cirrhosis with alcoholism	8	1
6	571.2	cirrhosis with alcoholism	14	1
6	571.5	cirrhosis without mention of alcohol		1
6	571.5	cirrhosis without mention of alcohol		1
6	571.5	cirrhosis without mention of alcohol		1
6	571.5	cirrhosis without mention of alcohol		1
6	571.5	cirrhosis without mention of alcohol		1
6	571.5	cirrhosis without mention of alcohol		1
6	571.5	cirrhosis without mention of alcohol		1
6	571.5	cirrhosis without mention of alcohol		1
6	250	diabetes		1
6	250	diabetes		1
6	250	diabetes		1
6	250	diabetes		1
6	250	diabetes		1
6	250	diabetes		1
6	250	diabetes		1
6	250	diabetes	6	1
6	250	diabetes	24	1
6	250.02	diabetes		1
6	572.2	hepatic encephalopathy		3
6	572.2	hepatic encephalopathy		3
6	572.2	hepatic encephalopathy		3
6	572.3	portal hypertension		3
6	572.3	portal hypertension		3
6	572.3	portal hypertension		3
6	572.3	portal hypertension		3
6	572.3	portal hypertension		3
7	410.71	myocardial infarction		1
7	410.71	myocardial infarction		1
7	410.71	myocardial infarction		1
7	410.71	myocardial infarction		1
7	411.1	myocardial infarction		1
7	411.89	myocardial infarction	4	1
7	428	congestive heart failure		1
7	428	congestive heart failure		1
7	428	congestive heart failure		1
7	428	congestive heart failure	6	1
7	428	congestive heart failure	6	1
7	428	congestive heart failure	21	1
7	428	congestive heart failure	11	1
7	428.32	congestive heart failure		1
7	428.32	congestive heart failure	3	1
7	428.32	congestive heart failure	3	1
7	428.32	congestive heart failure	3	1
7	428.32	congestive heart failure	1	1
7	428.32	congestive heart failure	4	1
7	428.32	congestive heart failure	5	1
7	428.32	congestive heart failure	2	1
7	434.9	cerebrovascular disease		1
7	438.89	cerebrovascular disease		1
7	438.89	cerebrovascular disease		1
7	290.4	dementia	18	1
7	491.21	chronic pulmonary disease		1
7	491.21	chronic pulmonary disease		1
7	492.8	chronic pulmonary disease		1
7	496	chronic pulmonary disease		1
7	496	chronic pulmonary disease		1
7	496	chronic pulmonary disease		1
7	496	chronic pulmonary disease		1
7	496	chronic pulmonary disease		1
7	496	chronic pulmonary disease		1
7	496	chronic pulmonary disease		1
7	496	chronic pulmonary disease		1
7	496	chronic pulmonary disease		1
7	496	chronic pulmonary disease		1
7	496	chronic pulmonary disease		1
7	496	chronic pulmonary disease		1
7	496	chronic pulmonary disease		1
7	496	chronic pulmonary disease		1
7	496	chronic pulmonary disease		1
7	496	chronic pulmonary disease		1
7	496	chronic pulmonary disease		1
7	496	chronic pulmonary disease		1
7	496	chronic pulmonary disease		1
7	496	chronic pulmonary disease		1
7	496	chronic pulmonary disease		1
7	496	chronic pulmonary disease		1
7	496	chronic pulmonary disease		1
7	496	chronic pulmonary disease		1
7	496	chronic pulmonary disease		1
7	496	chronic pulmonary disease		1
7	496	chronic pulmonary disease	7	1
7	496	chronic pulmonary disease	7	1
7	496	chronic pulmonary disease	8	1
7	496	chronic pulmonary disease	12	1
7	714	rheumatologic disease		1
7	714	rheumatologic disease		1
7	714	rheumatologic disease		1
7	714	rheumatologic disease		1
7	714	rheumatologic disease		1
7	571.2	cirrhosis with alcoholism		1
7	571.2	cirrhosis with alcoholism		1
7	571.2	cirrhosis with alcoholism	15	1
7	571.5	cirrhosis without mention of alcohol		1
7	571.5	cirrhosis without mention of alcohol		1
7	571.5	cirrhosis without mention of alcohol		1
7	571.5	cirrhosis without mention of alcohol		1
7	571.5	cirrhosis without mention of alcohol		1
7	571.5	cirrhosis without mention of alcohol		1
7	571.5	cirrhosis without mention of alcohol		1
7	571.5	cirrhosis without mention of alcohol		1
7	571.5	cirrhosis without mention of alcohol		1
7	571.5	cirrhosis without mention of alcohol		1
7	571.5	cirrhosis without mention of alcohol		1
7	571.5	cirrhosis without mention of alcohol		1
7	571.5	cirrhosis without mention of alcohol		1
7	571.5	cirrhosis without mention of alcohol		1
7	571.5	cirrhosis without mention of alcohol	7	1
7	571.5	cirrhosis without mention of alcohol	14	1
7	571.5	cirrhosis without mention of alcohol	4	1
7	571.5	cirrhosis without mention of alcohol	1	1
7	571.5	cirrhosis without mention of alcohol	5	1
7	571.5	cirrhosis without mention of alcohol	5	1
7	572.2	hepatic encephalopathy		3
7	572.2	hepatic encephalopathy	1	3
7	572.3	portal hypertension		3
7	572.3	portal hypertension		3
7	572.3	portal hypertension		3
7	572.3	portal hypertension		3
7	572.3	portal hypertension	2	3
8	492.8	chronic pulmonary disease		1
8	492.8	chronic pulmonary disease		1
8	492.8	chronic pulmonary disease	11	1
8	494	chronic pulmonary disease		1
8	496	chronic pulmonary disease		1
8	571.5	cirrhosis without mention of alcohol		1
8	571.5	cirrhosis without mention of alcohol		1
8	571.5	cirrhosis without mention of alcohol		1
8	571.5	cirrhosis without mention of alcohol		1
8	571.5	cirrhosis without mention of alcohol		1
8	571.5	cirrhosis without mention of alcohol		1
8	571.5	cirrhosis without mention of alcohol		1
8	571.5	cirrhosis without mention of alcohol	6	1
8	571.5	cirrhosis without mention of alcohol	1	1
8	571.5	cirrhosis without mention of alcohol	8	1
8	572.3	portal hypertension		3
8	572.3	portal hypertension		3
8	572.3	portal hypertension	7	3
8	572.3	portal hypertension	4	3
9	571.2	cirrhosis with alcoholism	7	1
9	571.2	cirrhosis with alcoholism	7	1
9	250	diabetes		1
9	250	diabetes		1
9	250	diabetes		1
9	250	diabetes		1
9	250	diabetes		1
9	250	diabetes	10	1
9	250	diabetes	12	1
10	571.5	cirrhosis without mention of alcohol		1
10	571.5	cirrhosis without mention of alcohol		1
10	571.5	cirrhosis without mention of alcohol		1
10	571.5	cirrhosis without mention of alcohol		1
10	571.5	cirrhosis without mention of alcohol		1
10	571.5	cirrhosis without mention of alcohol		1
10	571.5	cirrhosis without mention of alcohol	4	1
10	571.5	cirrhosis without mention of alcohol	7	1
10	571.6	primary biliary cirrhosis		1
10	572.3	portal hypertension		3
10	572.3	portal hypertension		3
10	572.3	portal hypertension		3
10	572.3	portal hypertension	6	3
10	572.8			3
11	490	chronic pulmonary disease		1
11	571.2	cirrhosis with alcoholism		1
11	571.2	cirrhosis with alcoholism	2	1
11	571.2	cirrhosis with alcoholism	2	1
11	571.2	cirrhosis with alcoholism	9	1
11	571.5	cirrhosis without mention of alcohol		1
11	571.5	cirrhosis without mention of alcohol		1
11	571.5	cirrhosis without mention of alcohol		1
11	571.5	cirrhosis without mention of alcohol		1
11	571.5	cirrhosis without mention of alcohol	1	1
11	571.5	cirrhosis without mention of alcohol	1	1
11	571.5	cirrhosis without mention of alcohol	4	1
11	571.5	cirrhosis without mention of alcohol	2	1
11	571.5	cirrhosis without mention of alcohol	2	1
11	571.5	cirrhosis without mention of alcohol	3	1
11	571.5	cirrhosis without mention of alcohol	1	1
11	572.3	portal hypertension		3
11	572.3	portal hypertension		3
11	572.3	portal hypertension		3
11	572.3	portal hypertension		3
11	572.3	portal hypertension	3	3
11	572.3	portal hypertension	3	3
11	572.3	portal hypertension	1	3
11	572.3	portal hypertension	3	3
12	410.41	myocardial infarction		1
12	410.7	myocardial infarction	1	1
12	410.71	myocardial infarction		1
12	410.92	myocardial infarction		1
12	428	congestive heart failure		1
12	428	congestive heart failure		1
12	428	congestive heart failure		1
12	428	congestive heart failure		1
12	428	congestive heart failure		1
12	428	congestive heart failure		1
12	428	congestive heart failure		1
12	428	congestive heart failure	9	1
12	428.22	congestive heart failure		1
12	428.22	congestive heart failure		1
12	428.3	congestive heart failure		1
12	428.3	congestive heart failure	5	1
12	428.3	congestive heart failure	1	1
12	428.3	congestive heart failure	4	1
12	428.32	congestive heart failure		1
12	428.32	congestive heart failure		1
12	428.33	congestive heart failure		1
12	428.43	congestive heart failure		1
12	428.43	congestive heart failure		1
12	428.43	congestive heart failure	1	1
12	490	chronic pulmonary disease		1
12	496	chronic pulmonary disease		1
12	496	chronic pulmonary disease		1
12	496	chronic pulmonary disease	5	1
12	571.2	cirrhosis with alcoholism		1
12	571.2	cirrhosis with alcoholism	10	1
12	571.5	cirrhosis without mention of alcohol		1
12	571.5	cirrhosis without mention of alcohol		1
12	571.5	cirrhosis without mention of alcohol		1
12	571.5	cirrhosis without mention of alcohol		1
12	571.5	cirrhosis without mention of alcohol		1
12	571.5	cirrhosis without mention of alcohol		1
12	571.5	cirrhosis without mention of alcohol		1
12	571.5	cirrhosis without mention of alcohol		1
12	571.5	cirrhosis without mention of alcohol		1
12	571.5	cirrhosis without mention of alcohol		1
12	571.5	cirrhosis without mention of alcohol		1
12	571.5	cirrhosis without mention of alcohol		1
12	571.5	cirrhosis without mention of alcohol		1
12	571.5	cirrhosis without mention of alcohol		1
12	571.5	cirrhosis without mention of alcohol		1
12	571.5	cirrhosis without mention of alcohol		1
12	571.5	cirrhosis without mention of alcohol		1
12	571.5	cirrhosis without mention of alcohol		1
12	571.5	cirrhosis without mention of alcohol	6	1
12	571.5	cirrhosis without mention of alcohol	13	1
12	571.5	cirrhosis without mention of alcohol	14	1
12	250	diabetes		1
12	250	diabetes		1
12	250	diabetes		1
12	250	diabetes		1
12	250	diabetes		1
12	250	diabetes		1
12	250	diabetes		1
12	250	diabetes		1
12	250	diabetes		1
12	250	diabetes		1
12	250	diabetes		1
12	250	diabetes		1
12	250	diabetes		1
12	250	diabetes		1
12	250	diabetes		1
12	250	diabetes		1
12	250	diabetes		1
12	250	diabetes		1
12	250	diabetes		1
12	250	diabetes		1
12	250	diabetes		1
12	250	diabetes		1
12	250	diabetes		1
12	250	diabetes		1
12	250	diabetes		1
12	250	diabetes		1
12	250	diabetes		1
12	250	diabetes		1
12	250	diabetes		1
12	250	diabetes	7	1
12	250	diabetes	1	1
12	250	diabetes	8	1
12	250.02	diabetes		1
12	250.02	diabetes		1
12	250.02	diabetes		1
12	250.02	diabetes		1
12	250.02	diabetes		1
12	250.02	diabetes	7	1
12	250.4	diabetes with chronic complications		2
12	250.4	diabetes with chronic complications		2
12	250.4	diabetes with chronic complications		2
12	250.42	diabetes with chronic complications		2
12	250.6	diabetes with chronic complications		2
12	250.6	diabetes with chronic complications		2
12	250.6	diabetes with chronic complications		2
12	250.6	diabetes with chronic complications		2
12	250.6	diabetes with chronic complications		2
12	250.6	diabetes with chronic complications		2
12	250.6	diabetes with chronic complications		2
12	250.6	diabetes with chronic complications		2
12	250.6	diabetes with chronic complications		2
12	250.6	diabetes with chronic complications		2
12	250.6	diabetes with chronic complications		2
12	250.6	diabetes with chronic complications		2
12	250.6	diabetes with chronic complications		2
12	250.6	diabetes with chronic complications		2
12	250.6	diabetes with chronic complications		2
12	250.6	diabetes with chronic complications	4	2
12	250.62	diabetes with chronic complications		2
12	250.62	diabetes with chronic complications		2
12	250.62	diabetes with chronic complications		2
12	250.62	diabetes with chronic complications		2
12	250.62	diabetes with chronic complications		2
12	586	renal disease	2	2
12	572.3	portal hypertension		3
12	572.3	portal hypertension		3
12	572.3	portal hypertension		3
12	572.3	portal hypertension		3
13	571.5	cirrhosis without mention of alcohol		1
13	571.5	cirrhosis without mention of alcohol		1
13	571.5	cirrhosis without mention of alcohol	1	1
13	571.5	cirrhosis without mention of alcohol	2	1
13	571.5	cirrhosis without mention of alcohol	3	1
13	571.5	cirrhosis without mention of alcohol	2	1
13	571.5	cirrhosis without mention of alcohol	2	1
13	571.5	cirrhosis without mention of alcohol	4	1
13	571.5	cirrhosis without mention of alcohol	2	1
13	571.5	cirrhosis without mention of alcohol	1	1
13	571.5	cirrhosis without mention of alcohol	2	1
13	571.5	cirrhosis without mention of alcohol	1	1
13	571.5	cirrhosis without mention of alcohol	2	1
13	571.5	cirrhosis without mention of alcohol	2	1
13	571.5	cirrhosis without mention of alcohol	1	1
13	571.5	cirrhosis without mention of alcohol	2	1
13	571.5	cirrhosis without mention of alcohol	10	1
13	572.3	portal hypertension		3
14	571.5	cirrhosis without mention of alcohol		1
14	571.42	autoimmune hepatitis		1
14	571.42	autoimmune hepatitis		1
14	571.42	autoimmune hepatitis		1
14	571.42	autoimmune hepatitis		1
14	571.42	autoimmune hepatitis	10	1
14	571.42	autoimmune hepatitis	7	1
14	571.49	other chronic hepatitis		1
14	571.49	other chronic hepatitis		1
14	571.49	other chronic hepatitis		1
14	571.49	other chronic hepatitis		1
14	571.49	other chronic hepatitis		1
14	571.49	other chronic hepatitis		1
14	571.49	other chronic hepatitis		1
14	571.49	other chronic hepatitis		1
14	571.49	other chronic hepatitis		1
14	571.49	other chronic hepatitis		1
14	571.49	other chronic hepatitis		1
14	571.49	other chronic hepatitis		1
14	571.49	other chronic hepatitis		1
14	571.49	other chronic hepatitis		1
14	571.49	other chronic hepatitis		1
14	571.49	other chronic hepatitis		1
14	571.49	other chronic hepatitis		1
14	571.49	other chronic hepatitis		1
14	250	diabetes		1
14	588.81	renal disease	3	2
14	588.81	renal disease	4	2
14	588.9	renal disease		2
14	572.8			3
14	572.8			3
15	493.2	chronic pulmonary disease		1
15	493.9	chronic pulmonary disease		1
15	493.9	chronic pulmonary disease	9	1
15	533.9	peptic ulcer disease		1
15	533.9	peptic ulcer disease		1
15	533.9	peptic ulcer disease		1
15	571.2	cirrhosis with alcoholism		1
15	571.2	cirrhosis with alcoholism		1
15	571.2	cirrhosis with alcoholism		1
15	571.2	cirrhosis with alcoholism	3	1
15	571.5	cirrhosis without mention of alcohol		1
15	571.5	cirrhosis without mention of alcohol		1
15	571.5	cirrhosis without mention of alcohol		1
15	571.5	cirrhosis without mention of alcohol	3	1
15	572.3	portal hypertension		3
16	431	cerebrovascular disease		1
16	493.2	chronic pulmonary disease		1
16	493.2	chronic pulmonary disease		1
16	493.2	chronic pulmonary disease		1
16	493.9	chronic pulmonary disease		1
16	493.9	chronic pulmonary disease		1
16	493.9	chronic pulmonary disease		1
16	493.9	chronic pulmonary disease		1
16	493.9	chronic pulmonary disease		1
16	493.9	chronic pulmonary disease		1
16	493.9	chronic pulmonary disease		1
16	493.9	chronic pulmonary disease		1
16	493.9	chronic pulmonary disease	7	1
16	493.9	chronic pulmonary disease	11	1
16	493.92	chronic pulmonary disease		1
16	496	chronic pulmonary disease		1
16	531.9	peptic ulcer disease		1
16	571.5	cirrhosis without mention of alcohol		1
16	571.5	cirrhosis without mention of alcohol		1
16	571.5	cirrhosis without mention of alcohol		1
16	571.5	cirrhosis without mention of alcohol		1
16	571.5	cirrhosis without mention of alcohol		1
16	571.5	cirrhosis without mention of alcohol		1
16	571.5	cirrhosis without mention of alcohol		1
16	571.5	cirrhosis without mention of alcohol		1
16	571.5	cirrhosis without mention of alcohol		1
16	571.5	cirrhosis without mention of alcohol		1
16	571.5	cirrhosis without mention of alcohol		1
16	571.5	cirrhosis without mention of alcohol		1
16	250	diabetes		1
16	586	renal disease	1	2
16	572.3	portal hypertension		3
16	572.3	portal hypertension		3
16	572.3	portal hypertension		3
16	572.3	portal hypertension		3
16	572.3	portal hypertension		3
17	491.9	chronic pulmonary disease		1
17	493.9	chronic pulmonary disease		1
17	493.9	chronic pulmonary disease		1
17	493.9	chronic pulmonary disease	17	1
17	571.2	cirrhosis with alcoholism		1
17	571.2	cirrhosis with alcoholism		1
17	571.2	cirrhosis with alcoholism		1
17	571.2	cirrhosis with alcoholism	3	1
17	571.5	cirrhosis without mention of alcohol		1
17	571.5	cirrhosis without mention of alcohol		1
17	571.5	cirrhosis without mention of alcohol		1
17	571.5	cirrhosis without mention of alcohol		1
17	571.5	cirrhosis without mention of alcohol		1
17	571.5	cirrhosis without mention of alcohol		1
17	571.5	cirrhosis without mention of alcohol		1
17	571.5	cirrhosis without mention of alcohol		1
17	571.5	cirrhosis without mention of alcohol		1
17	571.5	cirrhosis without mention of alcohol		1
17	571.5	cirrhosis without mention of alcohol		1
17	571.5	cirrhosis without mention of alcohol		1
17	571.5	cirrhosis without mention of alcohol		1
17	571.5	cirrhosis without mention of alcohol		1
17	571.5	cirrhosis without mention of alcohol		1
17	571.5	cirrhosis without mention of alcohol		1
17	571.5	cirrhosis without mention of alcohol		1
17	571.5	cirrhosis without mention of alcohol		1
17	571.5	cirrhosis without mention of alcohol		1
17	571.5	cirrhosis without mention of alcohol		1
17	571.5	cirrhosis without mention of alcohol		1
17	571.5	cirrhosis without mention of alcohol		1
17	571.5	cirrhosis without mention of alcohol		1
17	571.5	cirrhosis without mention of alcohol		1
17	571.5	cirrhosis without mention of alcohol	2	1
17	571.5	cirrhosis without mention of alcohol	2	1
17	571.5	cirrhosis without mention of alcohol	2	1
17	571.5	cirrhosis without mention of alcohol	19	1
17	250	diabetes		1
17	250	diabetes		1
17	250	diabetes		1
17	250	diabetes	8	1
17	250	diabetes	15	1
17	250	diabetes	16	1
17	572.3	portal hypertension		3
17	572.3	portal hypertension		3
17	572.3	portal hypertension		3
17	572.3	portal hypertension		3
17	572.3	portal hypertension		3
17	572.3	portal hypertension	6	3
17	572.3	portal hypertension	6	3
17	572.4	hepatorenal syndrome	3	3
18	571.2	cirrhosis with alcoholism		1
18	571.2	cirrhosis with alcoholism	1	1
18	571.2	cirrhosis with alcoholism	4	1
18	571.2	cirrhosis with alcoholism	8	1
18	571.5	cirrhosis without mention of alcohol	6	1
18	571.5	cirrhosis without mention of alcohol	7	1
18	571.5	cirrhosis without mention of alcohol	5	1
18	571.5	cirrhosis without mention of alcohol	1	1
18	571.5	cirrhosis without mention of alcohol	4	1
18	571.5	cirrhosis without mention of alcohol	1	1
18	571.5	cirrhosis without mention of alcohol	2	1
18	571.5	cirrhosis without mention of alcohol	4	1
18	572.8		3	3
18	572.8		2	3
19	714	rheumatologic disease		1
19	571.5	cirrhosis without mention of alcohol		1
19	571.5	cirrhosis without mention of alcohol		1
19	571.5	cirrhosis without mention of alcohol	2	1
19	571.5	cirrhosis without mention of alcohol	2	1
19	571.5	cirrhosis without mention of alcohol	2	1
19	571.5	cirrhosis without mention of alcohol	3	1
19	571.5	cirrhosis without mention of alcohol	1	1
19	571.5	cirrhosis without mention of alcohol	1	1
19	571.5	cirrhosis without mention of alcohol	4	1
19	571.4	chronic hepatitis		1
19	571.41	chronic persistent hepatitis		1
19	571.41	chronic persistent hepatitis		1
19	571.49	other chronic hepatitis		1
19	572.2	hepatic encephalopathy	1	3
19	572.3	portal hypertension		3
19	572.3	portal hypertension		3
19	572.3	portal hypertension		3
19	572.3	portal hypertension		3
20	435.9	cerebrovascular disease		1
20	435.9	cerebrovascular disease		1
20	571.2	cirrhosis with alcoholism		1
20	571.2	cirrhosis with alcoholism		1
20	571.2	cirrhosis with alcoholism	1	1
20	571.2	cirrhosis with alcoholism	6	1
20	571.2	cirrhosis with alcoholism	27	1
20	571.5	cirrhosis without mention of alcohol		1
20	571.5	cirrhosis without mention of alcohol		1
20	571.5	cirrhosis without mention of alcohol		1
20	571.5	cirrhosis without mention of alcohol	1	1
20	571.5	cirrhosis without mention of alcohol	1	1
20	571.5	cirrhosis without mention of alcohol	1	1
20	571.5	cirrhosis without mention of alcohol	1	1
20	571.5	cirrhosis without mention of alcohol	1	1
20	571.5	cirrhosis without mention of alcohol	2	1
20	572.2	hepatic encephalopathy	2	3
20	572.2	hepatic encephalopathy	1	3
20	572.3	portal hypertension		3
20	572.3	portal hypertension	9	3
20	572.3	portal hypertension	15	3
21	491.21	chronic pulmonary disease		1
21	496	chronic pulmonary disease	6	1
21	496	chronic pulmonary disease	11	1
21	496	chronic pulmonary disease	15	1
21	532.4	peptic ulcer disease		1
21	532.9	peptic ulcer disease		1
21	571.2	cirrhosis with alcoholism		1
21	571.2	cirrhosis with alcoholism		1
21	571.2	cirrhosis with alcoholism		1
21	571.2	cirrhosis with alcoholism		1
21	571.2	cirrhosis with alcoholism		1
21	571.2	cirrhosis with alcoholism		1
21	571.2	cirrhosis with alcoholism	9	1
21	571.2	cirrhosis with alcoholism	4	1
21	571.2	cirrhosis with alcoholism	14	1
21	571.2	cirrhosis with alcoholism	18	1
21	250	diabetes	10	1
21	250	diabetes	11	1
21	572.2	hepatic encephalopathy		3
21	572.2	hepatic encephalopathy		3
21	572.3	portal hypertension		3
21	572.3	portal hypertension		3
21	572.3	portal hypertension		3
21	572.3	portal hypertension	9	3
22	428	congestive heart failure		1
22	428.3	congestive heart failure		1
22	433.1	cerebrovascular disease	1	1
22	433.1	cerebrovascular disease	9	1
22	433.3	cerebrovascular disease	2	1
22	433.3	cerebrovascular disease	10	1
22	531.9	peptic ulcer disease	5	1
22	571.5	cirrhosis without mention of alcohol		1
22	571.5	cirrhosis without mention of alcohol		1
22	571.5	cirrhosis without mention of alcohol		1
22	571.5	cirrhosis without mention of alcohol		1
22	571.5	cirrhosis without mention of alcohol		1
22	571.5	cirrhosis without mention of alcohol		1
22	571.5	cirrhosis without mention of alcohol		1
22	571.5	cirrhosis without mention of alcohol		1
22	571.5	cirrhosis without mention of alcohol		1
22	571.5	cirrhosis without mention of alcohol		1
22	571.5	cirrhosis without mention of alcohol		1
22	571.5	cirrhosis without mention of alcohol		1
22	571.5	cirrhosis without mention of alcohol		1
22	571.5	cirrhosis without mention of alcohol		1
22	571.5	cirrhosis without mention of alcohol		1
22	571.5	cirrhosis without mention of alcohol		1
22	571.5	cirrhosis without mention of alcohol		1
22	571.5	cirrhosis without mention of alcohol		1
22	571.5	cirrhosis without mention of alcohol		1
22	571.5	cirrhosis without mention of alcohol		1
22	571.5	cirrhosis without mention of alcohol		1
22	571.5	cirrhosis without mention of alcohol		1
22	571.5	cirrhosis without mention of alcohol		1
22	571.5	cirrhosis without mention of alcohol		1
22	571.5	cirrhosis without mention of alcohol		1
22	571.5	cirrhosis without mention of alcohol		1
22	571.5	cirrhosis without mention of alcohol		1
22	571.5	cirrhosis without mention of alcohol		1
22	571.5	cirrhosis without mention of alcohol		1
22	571.5	cirrhosis without mention of alcohol		1
22	571.5	cirrhosis without mention of alcohol		1
22	571.5	cirrhosis without mention of alcohol		1
22	571.5	cirrhosis without mention of alcohol		1
22	571.5	cirrhosis without mention of alcohol		1
22	571.5	cirrhosis without mention of alcohol	1	1
22	571.5	cirrhosis without mention of alcohol	4	1
22	571.5	cirrhosis without mention of alcohol	1	1
22	571.5	cirrhosis without mention of alcohol	1	1
22	571.5	cirrhosis without mention of alcohol	2	1
22	571.5	cirrhosis without mention of alcohol	1	1
22	571.5	cirrhosis without mention of alcohol	1	1
22	571.5	cirrhosis without mention of alcohol	1	1
22	571.5	cirrhosis without mention of alcohol	1	1
22	571.5	cirrhosis without mention of alcohol	1	1
22	571.5	cirrhosis without mention of alcohol	3	1
22	571.5	cirrhosis without mention of alcohol	4	1
22	571.5	cirrhosis without mention of alcohol	4	1
22	250	diabetes		1
22	250	diabetes		1
22	250	diabetes		1
22	250	diabetes		1
22	250	diabetes		1
22	250	diabetes		1
22	250	diabetes		1
22	250	diabetes		1
22	250	diabetes		1
22	250	diabetes		1
22	250	diabetes		1
22	250	diabetes		1
22	250	diabetes		1
22	250	diabetes		1
22	250	diabetes		1
22	250	diabetes		1
22	250	diabetes		1
22	250	diabetes		1
22	250	diabetes		1
22	250	diabetes		1
22	250	diabetes		1
22	250	diabetes		1
22	250	diabetes		1
22	250	diabetes		1
22	250	diabetes		1
22	250	diabetes		1
22	250	diabetes		1
22	250	diabetes		1
22	250	diabetes		1
22	250	diabetes		1
22	250	diabetes		1
22	250	diabetes		1
22	250	diabetes		1
22	250	diabetes		1
22	250	diabetes		1
22	250	diabetes		1
22	250	diabetes		1
22	250	diabetes		1
22	250	diabetes		1
22	250	diabetes		1
22	250	diabetes		1
22	250	diabetes		1
22	250	diabetes		1
22	250	diabetes		1
22	250	diabetes		1
22	250	diabetes		1
22	250	diabetes		1
22	250	diabetes		1
22	250	diabetes		1
22	250	diabetes		1
22	250	diabetes		1
22	250	diabetes		1
22	250	diabetes	3	1
22	250	diabetes	3	1
22	250	diabetes	6	1
22	250	diabetes	8	1
22	250	diabetes	3	1
22	250	diabetes	8	1
22	250	diabetes	1	1
22	250	diabetes	2	1
22	250	diabetes	8	1
22	250.02	diabetes		1
22	250.02	diabetes		1
22	250.5	diabetes with chronic complications		2
22	250.5	diabetes with chronic complications		2
22	250.5	diabetes with chronic complications		2
22	250.5	diabetes with chronic complications		2
22	250.5	diabetes with chronic complications		2
22	250.5	diabetes with chronic complications		2
22	250.5	diabetes with chronic complications		2
22	250.5	diabetes with chronic complications		2
22	250.5	diabetes with chronic complications		2
22	250.5	diabetes with chronic complications		2
22	250.5	diabetes with chronic complications		2
22	250.5	diabetes with chronic complications		2
22	250.5	diabetes with chronic complications		2
22	250.5	diabetes with chronic complications		2
22	250.5	diabetes with chronic complications		2
22	250.5	diabetes with chronic complications		2
22	250.5	diabetes with chronic complications		2
22	250.5	diabetes with chronic complications		2
22	250.5	diabetes with chronic complications		2
22	250.5	diabetes with chronic complications		2
22	250.5	diabetes with chronic complications		2
22	250.5	diabetes with chronic complications		2
22	250.5	diabetes with chronic complications		2
22	250.5	diabetes with chronic complications		2
22	250.5	diabetes with chronic complications	9	2
22	250.51	diabetes with chronic complications		2
22	250.6	diabetes with chronic complications		2
22	250.6	diabetes with chronic complications		2
22	250.6	diabetes with chronic complications		2
22	250.6	diabetes with chronic complications		2
22	250.6	diabetes with chronic complications		2
22	250.6	diabetes with chronic complications		2
22	250.6	diabetes with chronic complications		2
22	250.61	diabetes with chronic complications		2
22	572.2	hepatic encephalopathy		3
22	572.2	hepatic encephalopathy	3	3
22	572.3	portal hypertension		3
22	572.3	portal hypertension		3
22	572.3	portal hypertension		3
22	572.3	portal hypertension		3
22	572.3	portal hypertension		3
22	572.3	portal hypertension	2	3
22	572.3	portal hypertension	1	3
23	428	congestive heart failure	16	1
23	428.32	congestive heart failure	2	1
23	428.32	congestive heart failure	2	1
23	428.32	congestive heart failure	2	1
23	571.2	cirrhosis with alcoholism	6	1
23	571.2	cirrhosis with alcoholism	12	1
23	571.2	cirrhosis with alcoholism	7	1
23	572.2	hepatic encephalopathy	1	3
24	428	congestive heart failure		1
24	428	congestive heart failure		1
24	428	congestive heart failure		1
24	428	congestive heart failure	5	1
24	428	congestive heart failure	13	1
24	428	congestive heart failure	7	1
24	428	congestive heart failure	9	1
24	428	congestive heart failure	8	1
24	428	congestive heart failure	12	1
24	428.32	congestive heart failure		1
24	428.32	congestive heart failure	3	1
24	428.32	congestive heart failure	7	1
24	428.32	congestive heart failure	3	1
24	571.2	cirrhosis with alcoholism	16	1
24	571.2	cirrhosis with alcoholism	14	1
24	571.5	cirrhosis without mention of alcohol	8	1
24	571.5	cirrhosis without mention of alcohol	1	1
24	250	diabetes		1
24	250	diabetes		1
24	582.1	renal disease		2
24	583.1	renal disease		2
24	583.1	renal disease		2
24	583.1	renal disease		2
24	583.1	renal disease		2
24	583.1	renal disease		2
24	583.1	renal disease		2
25	571.5	cirrhosis without mention of alcohol	1	1
25	571.5	cirrhosis without mention of alcohol	1	1
25	571.5	cirrhosis without mention of alcohol	1	1
25	571.5	cirrhosis without mention of alcohol	1	1
25	571.5	cirrhosis without mention of alcohol	7	1
26	428	congestive heart failure	3	1
26	428	congestive heart failure	5	1
26	428	congestive heart failure	2	1
26	428	congestive heart failure	5	1
26	432.1	cerebrovascular disease	1	1
26	432.1	cerebrovascular disease	1	1
26	432.1	cerebrovascular disease	3	1
26	432.1	cerebrovascular disease	4	1
26	432.1	cerebrovascular disease	3	1
26	571.2	cirrhosis with alcoholism		1
26	571.2	cirrhosis with alcoholism		1
26	571.2	cirrhosis with alcoholism		1
26	571.2	cirrhosis with alcoholism		1
26	571.2	cirrhosis with alcoholism		1
26	571.2	cirrhosis with alcoholism	12	1
26	571.5	cirrhosis without mention of alcohol	10	1
26	571.5	cirrhosis without mention of alcohol	3	1
26	571.5	cirrhosis without mention of alcohol	11	1
26	572.3	portal hypertension		3
26	572.3	portal hypertension		3
27	571.2	cirrhosis with alcoholism		1
27	571.2	cirrhosis with alcoholism		1
27	571.2	cirrhosis with alcoholism		1
27	571.2	cirrhosis with alcoholism	1	1
27	571.2	cirrhosis with alcoholism	2	1
27	571.2	cirrhosis with alcoholism	1	1
27	571.2	cirrhosis with alcoholism	1	1
27	571.2	cirrhosis with alcoholism	2	1
27	571.5	cirrhosis without mention of alcohol		1
27	571.5	cirrhosis without mention of alcohol	1	1
27	571.5	cirrhosis without mention of alcohol	2	1
27	571.5	cirrhosis without mention of alcohol	1	1
27	571.5	cirrhosis without mention of alcohol	2	1
27	571.5	cirrhosis without mention of alcohol	4	1
27	571.5	cirrhosis without mention of alcohol	10	1
27	572.3	portal hypertension	2	3
27	572.3	portal hypertension	7	3
27	572.3	portal hypertension	4	3
28	428	congestive heart failure		1
28	571.2	cirrhosis with alcoholism		1
28	571.2	cirrhosis with alcoholism		1
28	571.2	cirrhosis with alcoholism		1
28	571.2	cirrhosis with alcoholism		1
28	571.2	cirrhosis with alcoholism		1
28	571.2	cirrhosis with alcoholism		1
28	571.2	cirrhosis with alcoholism	1	1
28	571.2	cirrhosis with alcoholism	2	1
28	571.2	cirrhosis with alcoholism	5	1
28	571.2	cirrhosis with alcoholism	3	1
28	571.2	cirrhosis with alcoholism	11	1
28	571.2	cirrhosis with alcoholism	1	1
28	571.2	cirrhosis with alcoholism	3	1
28	571.5	cirrhosis without mention of alcohol		1
28	571.5	cirrhosis without mention of alcohol		1
28	571.5	cirrhosis without mention of alcohol		1
28	571.5	cirrhosis without mention of alcohol		1
28	571.5	cirrhosis without mention of alcohol		1
28	571.5	cirrhosis without mention of alcohol		1
28	571.5	cirrhosis without mention of alcohol		1
28	571.5	cirrhosis without mention of alcohol		1
28	571.5	cirrhosis without mention of alcohol		1
28	571.5	cirrhosis without mention of alcohol		1
28	571.5	cirrhosis without mention of alcohol		1
28	571.5	cirrhosis without mention of alcohol		1
28	571.5	cirrhosis without mention of alcohol		1
28	571.5	cirrhosis without mention of alcohol		1
28	571.5	cirrhosis without mention of alcohol		1
28	571.5	cirrhosis without mention of alcohol	1	1
28	571.5	cirrhosis without mention of alcohol	3	1
28	571.5	cirrhosis without mention of alcohol	3	1
28	250	diabetes		1
28	250	diabetes		1
28	250	diabetes		1
28	250	diabetes		1
28	250	diabetes		1
28	250	diabetes		1
28	250	diabetes		1
28	250	diabetes		1
28	250	diabetes		1
28	250	diabetes		1
28	250	diabetes		1
28	250	diabetes		1
28	250	diabetes		1
28	250	diabetes		1
28	250	diabetes		1
28	250	diabetes		1
28	250	diabetes		1
28	250	diabetes		1
28	250	diabetes		1
28	250	diabetes		1
28	250	diabetes		1
28	250	diabetes		1
28	250	diabetes	1	1
28	250	diabetes	2	1
28	250	diabetes	10	1
28	250	diabetes	1	1
28	250	diabetes	8	1
28	250	diabetes	10	1
28	250	diabetes	1	1
28	250	diabetes	3	1
28	250	diabetes	1	1
28	250	diabetes	9	1
28	250.01	diabetes		1
28	250.02	diabetes		1
28	250.02	diabetes		1
28	250.02	diabetes		1
28	250.02	diabetes		1
28	250.02	diabetes		1
28	250.02	diabetes		1
28	572.3	portal hypertension		3
28	572.8			3
28	572.8		25	3
29	428	congestive heart failure		1
29	428	congestive heart failure		1
29	428	congestive heart failure	1	1
29	428	congestive heart failure	1	1
29	428	congestive heart failure	1	1
29	428	congestive heart failure	10	1
29	428	congestive heart failure	3	1
29	428	congestive heart failure	1	1
29	428	congestive heart failure	3	1
29	428	congestive heart failure	3	1
29	428	congestive heart failure	1	1
29	428	congestive heart failure	1	1
29	428	congestive heart failure	2	1
29	428.33	congestive heart failure		1
29	428.33	congestive heart failure	1	1
29	428.33	congestive heart failure	1	1
29	491.21	chronic pulmonary disease		1
29	496	chronic pulmonary disease	21	1
29	496	chronic pulmonary disease	7	1
29	496	chronic pulmonary disease	7	1
29	496	chronic pulmonary disease	4	1
29	496	chronic pulmonary disease	10	1
29	496	chronic pulmonary disease	2	1
29	496	chronic pulmonary disease	4	1
29	496	chronic pulmonary disease	8	1
29	571.5	cirrhosis without mention of alcohol		1
29	571.5	cirrhosis without mention of alcohol		1
29	571.5	cirrhosis without mention of alcohol		1
29	571.5	cirrhosis without mention of alcohol		1
29	571.5	cirrhosis without mention of alcohol		1
29	571.5	cirrhosis without mention of alcohol		1
29	571.5	cirrhosis without mention of alcohol		1
29	571.5	cirrhosis without mention of alcohol		1
29	571.5	cirrhosis without mention of alcohol		1
29	571.5	cirrhosis without mention of alcohol		1
29	571.5	cirrhosis without mention of alcohol		1
29	571.5	cirrhosis without mention of alcohol		1
29	571.5	cirrhosis without mention of alcohol		1
29	571.5	cirrhosis without mention of alcohol		1
29	571.5	cirrhosis without mention of alcohol	9	1
29	571.5	cirrhosis without mention of alcohol	9	1
29	571.5	cirrhosis without mention of alcohol	4	1
29	571.5	cirrhosis without mention of alcohol	3	1
29	571.5	cirrhosis without mention of alcohol	8	1
29	571.5	cirrhosis without mention of alcohol	7	1
29	571.5	cirrhosis without mention of alcohol	18	1
29	571.5	cirrhosis without mention of alcohol	3	1
29	250	diabetes		1
29	250	diabetes		1
29	250	diabetes		1
29	250	diabetes		1
29	250	diabetes		1
29	250	diabetes		1
29	250	diabetes		1
29	250	diabetes		1
29	250	diabetes		1
29	250	diabetes		1
29	250	diabetes		1
29	250	diabetes		1
29	250	diabetes		1
29	250	diabetes		1
29	250	diabetes		1
29	250	diabetes		1
29	250	diabetes		1
29	250	diabetes		1
29	250	diabetes		1
29	250	diabetes		1
29	250	diabetes		1
29	250	diabetes		1
29	250	diabetes		1
29	250	diabetes		1
29	250	diabetes		1
29	250	diabetes		1
29	250	diabetes		1
29	250	diabetes		1
29	250	diabetes		1
29	250	diabetes		1
29	250	diabetes		1
29	250	diabetes		1
29	250	diabetes		1
29	250	diabetes		1
29	250	diabetes		1
29	250	diabetes		1
29	250	diabetes		1
29	250	diabetes		1
29	250	diabetes		1
29	250	diabetes	6	1
29	250	diabetes	2	1
29	250	diabetes	7	1
29	250	diabetes	9	1
29	250	diabetes	1	1
29	250	diabetes	5	1
29	250	diabetes	5	1
29	250.02	diabetes		1
29	250.02	diabetes	6	1
29	250.6	diabetes with chronic complications		2
29	250.6	diabetes with chronic complications		2
29	250.6	diabetes with chronic complications		2
29	250.6	diabetes with chronic complications		2
29	250.6	diabetes with chronic complications		2
29	250.62	diabetes with chronic complications	12	2
29	250.62	diabetes with chronic complications	5	2
29	572.3	portal hypertension		3
29	572.3	portal hypertension		3
29	572.3	portal hypertension		3
29	572.3	portal hypertension		3
29	572.3	portal hypertension		3
29	572.3	portal hypertension		3
29	572.3	portal hypertension		3
29	572.3	portal hypertension		3
29	572.3	portal hypertension		3
29	572.3	portal hypertension		3
29	572.3	portal hypertension		3
29	572.3	portal hypertension	6	3
29	572.3	portal hypertension	12	3
29	572.3	portal hypertension	5	3
29	572.3	portal hypertension	8	3
29	572.3	portal hypertension	19	3
30	434.91	cerebrovascular disease	1	1
30	434.91	cerebrovascular disease	1	1
30	438.89	cerebrovascular disease	14	1
30	571.2	cirrhosis with alcoholism		1
30	571.2	cirrhosis with alcoholism		1
30	571.2	cirrhosis with alcoholism		1
30	571.2	cirrhosis with alcoholism		1
30	571.2	cirrhosis with alcoholism		1
30	571.2	cirrhosis with alcoholism		1
30	571.2	cirrhosis with alcoholism		1
30	571.2	cirrhosis with alcoholism		1
30	571.2	cirrhosis with alcoholism	8	1
30	571.5	cirrhosis without mention of alcohol		1
30	571.5	cirrhosis without mention of alcohol		1
30	571.5	cirrhosis without mention of alcohol	2	1
30	571.5	cirrhosis without mention of alcohol	4	1
30	250	diabetes	7	1
30	572.8			3
31	571.2	cirrhosis with alcoholism	9	1
31	571.2	cirrhosis with alcoholism	10	1
31	572.2	hepatic encephalopathy	1	3
31	572.2	hepatic encephalopathy	1	3
31	572.3	portal hypertension	7	3
31	572.3	portal hypertension	14	3
32	571.2	cirrhosis with alcoholism		1
32	571.2	cirrhosis with alcoholism		1
32	571.2	cirrhosis with alcoholism		1
32	571.2	cirrhosis with alcoholism		1
32	571.2	cirrhosis with alcoholism		1
32	571.2	cirrhosis with alcoholism	1	1
32	571.2	cirrhosis with alcoholism	6	1
32	571.5	cirrhosis without mention of alcohol		1
32	571.5	cirrhosis without mention of alcohol	10	1
32	250	diabetes		1
32	250	diabetes		1
32	250	diabetes		1
32	250	diabetes		1
32	250	diabetes		1
32	250	diabetes		1
32	250	diabetes		1
32	250	diabetes	3	1
32	250	diabetes	18	1
32	250.6	diabetes with chronic complications		2
32	250.6	diabetes with chronic complications		2
32	250.6	diabetes with chronic complications		2
32	572.3	portal hypertension		3
32	572.3	portal hypertension		3
33	428	congestive heart failure		1
33	428	congestive heart failure		1
33	428	congestive heart failure		1
33	428	congestive heart failure		1
33	428	congestive heart failure		1
33	428	congestive heart failure		1
33	428	congestive heart failure		1
33	428	congestive heart failure		1
33	428	congestive heart failure		1
33	428	congestive heart failure		1
33	428	congestive heart failure		1
33	428	congestive heart failure		1
33	428	congestive heart failure		1
33	428	congestive heart failure		1
33	428	congestive heart failure		1
33	428	congestive heart failure		1
33	428	congestive heart failure		1
33	428	congestive heart failure	21	1
33	428	congestive heart failure	1	1
33	428	congestive heart failure	1	1
33	428.3	congestive heart failure		1
33	428.3	congestive heart failure		1
33	428.3	congestive heart failure		1
33	428.32	congestive heart failure		1
33	428.32	congestive heart failure		1
33	428.32	congestive heart failure		1
33	428.32	congestive heart failure		1
33	428.32	congestive heart failure	3	1
33	428.9	congestive heart failure		1
33	490	chronic pulmonary disease		1
33	490	chronic pulmonary disease		1
33	491.9	chronic pulmonary disease		1
33	493.9	chronic pulmonary disease		1
33	496	chronic pulmonary disease	1	1
33	496	chronic pulmonary disease	1	1
33	496	chronic pulmonary disease	2	1
33	496	chronic pulmonary disease	7	1
33	571.2	cirrhosis with alcoholism		1
33	571.2	cirrhosis with alcoholism		1
33	571.2	cirrhosis with alcoholism		1
33	571.2	cirrhosis with alcoholism		1
33	571.2	cirrhosis with alcoholism		1
33	571.2	cirrhosis with alcoholism	5	1
33	571.5	cirrhosis without mention of alcohol		1
33	571.5	cirrhosis without mention of alcohol		1
33	571.5	cirrhosis without mention of alcohol		1
33	571.5	cirrhosis without mention of alcohol		1
33	571.5	cirrhosis without mention of alcohol		1
33	571.5	cirrhosis without mention of alcohol		1
33	571.5	cirrhosis without mention of alcohol		1
33	571.5	cirrhosis without mention of alcohol		1
33	571.5	cirrhosis without mention of alcohol		1
33	571.5	cirrhosis without mention of alcohol		1
33	571.5	cirrhosis without mention of alcohol		1
33	571.5	cirrhosis without mention of alcohol		1
33	571.5	cirrhosis without mention of alcohol		1
33	571.5	cirrhosis without mention of alcohol		1
33	571.5	cirrhosis without mention of alcohol		1
33	571.5	cirrhosis without mention of alcohol		1
33	571.5	cirrhosis without mention of alcohol		1
33	571.5	cirrhosis without mention of alcohol		1
33	571.5	cirrhosis without mention of alcohol		1
33	571.5	cirrhosis without mention of alcohol		1
33	571.5	cirrhosis without mention of alcohol		1
33	571.5	cirrhosis without mention of alcohol		1
33	571.5	cirrhosis without mention of alcohol		1
33	571.5	cirrhosis without mention of alcohol		1
33	571.5	cirrhosis without mention of alcohol		1
33	571.5	cirrhosis without mention of alcohol		1
33	571.5	cirrhosis without mention of alcohol		1
33	571.5	cirrhosis without mention of alcohol		1
33	571.5	cirrhosis without mention of alcohol		1
33	571.5	cirrhosis without mention of alcohol		1
33	571.5	cirrhosis without mention of alcohol		1
33	571.5	cirrhosis without mention of alcohol		1
33	571.5	cirrhosis without mention of alcohol		1
33	571.5	cirrhosis without mention of alcohol		1
33	571.5	cirrhosis without mention of alcohol		1
33	571.5	cirrhosis without mention of alcohol		1
33	571.5	cirrhosis without mention of alcohol		1
33	571.5	cirrhosis without mention of alcohol		1
33	571.5	cirrhosis without mention of alcohol		1
33	571.5	cirrhosis without mention of alcohol	2	1
33	571.5	cirrhosis without mention of alcohol	4	1
33	571.5	cirrhosis without mention of alcohol	6	1
33	571.5	cirrhosis without mention of alcohol	15	1
33	571.5	cirrhosis without mention of alcohol	2	1
33	571.5	cirrhosis without mention of alcohol	2	1
33	571.5	cirrhosis without mention of alcohol	4	1
33	571.5	cirrhosis without mention of alcohol	2	1
33	571.5	cirrhosis without mention of alcohol	3	1
33	571.5	cirrhosis without mention of alcohol	4	1
33	571.5	cirrhosis without mention of alcohol	2	1
33	571.5	cirrhosis without mention of alcohol	3	1
33	571.5	cirrhosis without mention of alcohol	4	1
33	571.5	cirrhosis without mention of alcohol	2	1
33	571.5	cirrhosis without mention of alcohol	11	1
33	250	diabetes		1
33	250	diabetes		1
33	250	diabetes		1
33	250	diabetes		1
33	250	diabetes		1
33	250	diabetes		1
33	250	diabetes		1
33	250	diabetes		1
33	250	diabetes		1
33	250	diabetes		1
33	250	diabetes		1
33	250	diabetes		1
33	250	diabetes		1
33	250	diabetes		1
33	250	diabetes		1
33	250	diabetes		1
33	250	diabetes		1
33	250	diabetes		1
33	250	diabetes		1
33	250	diabetes		1
33	250	diabetes		1
33	250	diabetes		1
33	250	diabetes		1
33	250	diabetes		1
33	250	diabetes		1
33	250	diabetes		1
33	250	diabetes		1
33	250	diabetes		1
33	250	diabetes		1
33	250	diabetes		1
33	250	diabetes		1
33	250	diabetes		1
33	250	diabetes		1
33	250	diabetes		1
33	250	diabetes		1
33	250	diabetes		1
33	250	diabetes		1
33	250	diabetes		1
33	250	diabetes		1
33	250	diabetes		1
33	250	diabetes		1
33	250	diabetes		1
33	250	diabetes		1
33	250	diabetes		1
33	250	diabetes		1
33	250	diabetes		1
33	250	diabetes		1
33	250	diabetes		1
33	250	diabetes		1
33	250	diabetes		1
33	250	diabetes		1
33	250	diabetes		1
33	250	diabetes		1
33	250	diabetes		1
33	250	diabetes		1
33	250	diabetes		1
33	250	diabetes		1
33	250	diabetes		1
33	250	diabetes		1
33	250	diabetes		1
33	250	diabetes		1
33	250	diabetes		1
33	250	diabetes		1
33	250	diabetes		1
33	250	diabetes		1
33	250	diabetes		1
33	250	diabetes		1
33	250	diabetes		1
33	250	diabetes		1
33	250	diabetes		1
33	250	diabetes	3	1
33	250	diabetes	2	1
33	250	diabetes	2	1
33	250	diabetes	1	1
33	250	diabetes	1	1
33	250	diabetes	1	1
33	250	diabetes	2	1
33	250	diabetes	3	1
33	250	diabetes	1	1
33	250.01	diabetes		1
33	250.01	diabetes		1
33	250.01	diabetes		1
33	250.02	diabetes		1
33	250.02	diabetes		1
33	250.02	diabetes		1
33	250.02	diabetes		1
33	250.02	diabetes		1
33	250.02	diabetes		1
33	250.02	diabetes		1
33	250.02	diabetes		1
33	250.7	diabetes		1
33	250.4	diabetes with chronic complications		2
33	250.4	diabetes with chronic complications		2
33	250.4	diabetes with chronic complications		2
33	250.4	diabetes with chronic complications		2
33	250.4	diabetes with chronic complications		2
33	250.4	diabetes with chronic complications		2
33	250.4	diabetes with chronic complications		2
33	250.4	diabetes with chronic complications	4	2
33	250.4	diabetes with chronic complications	6	2
33	250.5	diabetes with chronic complications		2
33	250.5	diabetes with chronic complications		2
33	250.5	diabetes with chronic complications		2
33	250.5	diabetes with chronic complications		2
33	250.5	diabetes with chronic complications		2
33	250.5	diabetes with chronic complications	16	2
33	250.5	diabetes with chronic complications	8	2
33	250.52	diabetes with chronic complications		2
33	250.52	diabetes with chronic complications		2
33	250.6	diabetes with chronic complications		2
33	250.6	diabetes with chronic complications		2
33	250.6	diabetes with chronic complications		2
33	250.6	diabetes with chronic complications		2
33	250.6	diabetes with chronic complications		2
33	250.6	diabetes with chronic complications		2
33	250.6	diabetes with chronic complications		2
33	250.6	diabetes with chronic complications		2
33	250.6	diabetes with chronic complications		2
33	250.6	diabetes with chronic complications		2
33	250.6	diabetes with chronic complications		2
33	250.6	diabetes with chronic complications		2
33	250.6	diabetes with chronic complications		2
33	250.6	diabetes with chronic complications		2
33	250.6	diabetes with chronic complications		2
33	250.6	diabetes with chronic complications		2
33	250.6	diabetes with chronic complications	12	2
33	250.6	diabetes with chronic complications	10	2
33	250.6	diabetes with chronic complications	10	2
33	250.6	diabetes with chronic complications	11	2
33	250.6	diabetes with chronic complications	8	2
33	250.6	diabetes with chronic complications	2	2
33	250.6	diabetes with chronic complications	15	2
33	250.61	diabetes with chronic complications		2
33	250.62	diabetes with chronic complications		2
33	250.62	diabetes with chronic complications		2
33	250.62	diabetes with chronic complications		2
33	250.62	diabetes with chronic complications		2
33	250.62	diabetes with chronic complications		2
33	250.62	diabetes with chronic complications		2
33	250.62	diabetes with chronic complications		2
33	250.62	diabetes with chronic complications		2
33	250.63	diabetes with chronic complications		2
33	588.9	renal disease		2
33	572.3	portal hypertension		3
34	410.71	myocardial infarction	2	1
34	571.5	cirrhosis without mention of alcohol	2	1
34	571.5	cirrhosis without mention of alcohol	5	1
34	571.5	cirrhosis without mention of alcohol	18	1
34	250	diabetes	13	1
34	250	diabetes	13	1
34	583.2	renal disease	9	2
34	572.2	hepatic encephalopathy	3	3
34	572.3	portal hypertension	7	3
35	571.2	cirrhosis with alcoholism		1
35	571.2	cirrhosis with alcoholism		1
35	571.2	cirrhosis with alcoholism		1
35	571.2	cirrhosis with alcoholism	1	1
35	571.2	cirrhosis with alcoholism	3	1
35	571.2	cirrhosis with alcoholism	4	1
35	571.5	cirrhosis without mention of alcohol		1
35	571.5	cirrhosis without mention of alcohol	2	1
35	571.5	cirrhosis without mention of alcohol	1	1
35	571.4	chronic hepatitis		1
35	572.8		3	3
36	433.1	cerebrovascular disease		1
36	433.1	cerebrovascular disease		1
36	433.1	cerebrovascular disease		1
36	433.1	cerebrovascular disease		1
36	433.1	cerebrovascular disease		1
36	433.1	cerebrovascular disease		1
36	433.1	cerebrovascular disease		1
36	433.1	cerebrovascular disease		1
36	433.1	cerebrovascular disease		1
36	433.1	cerebrovascular disease		1
36	433.1	cerebrovascular disease		1
36	433.1	cerebrovascular disease		1
36	433.1	cerebrovascular disease		1
36	433.1	cerebrovascular disease		1
36	433.1	cerebrovascular disease		1
36	433.1	cerebrovascular disease		1
36	433.1	cerebrovascular disease	2	1
36	433.1	cerebrovascular disease	2	1
36	433.1	cerebrovascular disease	2	1
36	433.1	cerebrovascular disease	12	1
36	435.9	cerebrovascular disease		1
36	438.89	cerebrovascular disease		1
36	438.89	cerebrovascular disease		1
36	438.89	cerebrovascular disease		1
36	571.2	cirrhosis with alcoholism		1
36	571.2	cirrhosis with alcoholism		1
36	571.2	cirrhosis with alcoholism		1
36	571.2	cirrhosis with alcoholism	1	1
36	571.2	cirrhosis with alcoholism	1	1
36	571.2	cirrhosis with alcoholism	11	1
36	571.5	cirrhosis without mention of alcohol		1
36	571.5	cirrhosis without mention of alcohol		1
36	571.5	cirrhosis without mention of alcohol		1
36	571.5	cirrhosis without mention of alcohol		1
36	571.5	cirrhosis without mention of alcohol	6	1
36	572.3	portal hypertension		3
36	572.8		3	3
37	436	cerebrovascular disease		1
37	436	cerebrovascular disease		1
37	571.2	cirrhosis with alcoholism		1
37	571.2	cirrhosis with alcoholism		1
37	571.2	cirrhosis with alcoholism		1
37	571.2	cirrhosis with alcoholism		1
37	571.2	cirrhosis with alcoholism		1
37	571.2	cirrhosis with alcoholism		1
37	571.2	cirrhosis with alcoholism		1
37	571.2	cirrhosis with alcoholism		1
37	571.2	cirrhosis with alcoholism		1
37	571.2	cirrhosis with alcoholism		1
37	571.2	cirrhosis with alcoholism		1
37	571.2	cirrhosis with alcoholism		1
37	571.2	cirrhosis with alcoholism		1
37	571.2	cirrhosis with alcoholism		1
37	571.2	cirrhosis with alcoholism		1
37	571.2	cirrhosis with alcoholism		1
37	571.2	cirrhosis with alcoholism		1
37	571.2	cirrhosis with alcoholism		1
37	571.2	cirrhosis with alcoholism		1
37	571.2	cirrhosis with alcoholism		1
37	571.2	cirrhosis with alcoholism		1
37	571.2	cirrhosis with alcoholism		1
37	571.2	cirrhosis with alcoholism		1
37	571.2	cirrhosis with alcoholism		1
37	571.2	cirrhosis with alcoholism		1
37	571.2	cirrhosis with alcoholism		1
37	571.2	cirrhosis with alcoholism		1
37	571.2	cirrhosis with alcoholism		1
37	571.2	cirrhosis with alcoholism		1
37	571.2	cirrhosis with alcoholism		1
37	571.2	cirrhosis with alcoholism		1
37	571.2	cirrhosis with alcoholism		1
37	571.2	cirrhosis with alcoholism		1
37	571.2	cirrhosis with alcoholism		1
37	571.2	cirrhosis with alcoholism	4	1
37	571.5	cirrhosis without mention of alcohol		1
37	571.5	cirrhosis without mention of alcohol		1
37	571.5	cirrhosis without mention of alcohol		1
37	571.5	cirrhosis without mention of alcohol		1
37	571.5	cirrhosis without mention of alcohol		1
37	571.5	cirrhosis without mention of alcohol		1
37	571.5	cirrhosis without mention of alcohol		1
37	571.5	cirrhosis without mention of alcohol		1
37	571.5	cirrhosis without mention of alcohol		1
37	571.5	cirrhosis without mention of alcohol		1
37	571.5	cirrhosis without mention of alcohol		1
37	571.5	cirrhosis without mention of alcohol		1
37	571.5	cirrhosis without mention of alcohol		1
37	571.5	cirrhosis without mention of alcohol		1
37	571.5	cirrhosis without mention of alcohol		1
37	571.5	cirrhosis without mention of alcohol		1
37	571.5	cirrhosis without mention of alcohol		1
37	571.5	cirrhosis without mention of alcohol		1
37	571.5	cirrhosis without mention of alcohol	10	1
37	571.5	cirrhosis without mention of alcohol	2	1
37	571.5	cirrhosis without mention of alcohol	4	1
37	571.5	cirrhosis without mention of alcohol	4	1
37	571.4	chronic hepatitis		1
37	572.3	portal hypertension		3
37	572.3	portal hypertension		3
37	572.3	portal hypertension		3
37	572.3	portal hypertension		3
37	572.3	portal hypertension		3
37	572.3	portal hypertension		3
37	572.3	portal hypertension		3
37	572.3	portal hypertension		3
37	572.3	portal hypertension		3
37	572.3	portal hypertension		3
37	572.3	portal hypertension		3
37	572.3	portal hypertension		3
37	572.3	portal hypertension		3
37	572.3	portal hypertension		3
37	572.3	portal hypertension		3
37	572.3	portal hypertension		3
37	572.3	portal hypertension		3
37	572.3	portal hypertension	6	3
37	572.8			3
37	572.8			3
38	571.5	cirrhosis without mention of alcohol	2	1
38	571.5	cirrhosis without mention of alcohol	8	1
38	571.5	cirrhosis without mention of alcohol	2	1
38	571.5	cirrhosis without mention of alcohol	2	1
38	571.5	cirrhosis without mention of alcohol	7	1
38	572.3	portal hypertension	5	3
38	572.3	portal hypertension	3	3
39	571.5	cirrhosis without mention of alcohol		1
39	571.5	cirrhosis without mention of alcohol		1
39	571.5	cirrhosis without mention of alcohol		1
39	571.5	cirrhosis without mention of alcohol		1
39	571.5	cirrhosis without mention of alcohol		1
39	571.5	cirrhosis without mention of alcohol		1
39	571.5	cirrhosis without mention of alcohol		1
39	571.5	cirrhosis without mention of alcohol		1
39	571.5	cirrhosis without mention of alcohol		1
39	571.5	cirrhosis without mention of alcohol	1	1
39	571.5	cirrhosis without mention of alcohol	6	1
39	571.5	cirrhosis without mention of alcohol	2	1
39	571.5	cirrhosis without mention of alcohol	2	1
39	571.5	cirrhosis without mention of alcohol	4	1
39	571.5	cirrhosis without mention of alcohol	6	1
39	571.5	cirrhosis without mention of alcohol	5	1
39	571.5	cirrhosis without mention of alcohol	1	1
39	571.5	cirrhosis without mention of alcohol	7	1
39	571.5	cirrhosis without mention of alcohol	17	1
39	571.5	cirrhosis without mention of alcohol	10	1
39	571.5	cirrhosis without mention of alcohol	6	1
39	571.5	cirrhosis without mention of alcohol	1	1
39	571.5	cirrhosis without mention of alcohol	7	1
39	571.42	autoimmune hepatitis		1
39	250	diabetes		1
39	250	diabetes		1
39	250	diabetes		1
39	250	diabetes	5	1
39	250	diabetes	7	1
39	250	diabetes	8	1
39	250	diabetes	10	1
39	250	diabetes	20	1
39	250	diabetes	10	1
39	250	diabetes	11	1
39	250	diabetes	6	1
39	250	diabetes	6	1
39	250	diabetes	6	1
39	250	diabetes	8	1
39	250	diabetes	8	1
39	250	diabetes	3	1
39	250	diabetes	5	1
39	250	diabetes	8	1
39	250	diabetes	8	1
39	250	diabetes	7	1
39	250.02	diabetes		1
39	250.5	diabetes with chronic complications	22	2
39	250.6	diabetes with chronic complications	20	2
39	572.2	hepatic encephalopathy		3
39	572.2	hepatic encephalopathy	1	3
39	572.3	portal hypertension		3
39	572.3	portal hypertension		3
39	572.3	portal hypertension	4	3
39	572.3	portal hypertension	8	3
39	572.3	portal hypertension	14	3
39	572.3	portal hypertension	1	3
39	572.4	hepatorenal syndrome	2	3
39	572.4	hepatorenal syndrome	3	3
39	572.8		9	3
39	572.8		2	3
40	410.71	myocardial infarction		1
40	571.2	cirrhosis with alcoholism		1
40	571.2	cirrhosis with alcoholism		1
40	571.2	cirrhosis with alcoholism		1
40	571.2	cirrhosis with alcoholism		1
40	571.2	cirrhosis with alcoholism		1
40	571.2	cirrhosis with alcoholism		1
40	571.2	cirrhosis with alcoholism		1
40	571.2	cirrhosis with alcoholism		1
40	571.2	cirrhosis with alcoholism		1
40	571.2	cirrhosis with alcoholism		1
40	571.2	cirrhosis with alcoholism		1
40	571.2	cirrhosis with alcoholism		1
40	571.2	cirrhosis with alcoholism		1
40	571.2	cirrhosis with alcoholism		1
40	571.2	cirrhosis with alcoholism		1
40	571.2	cirrhosis with alcoholism		1
40	571.2	cirrhosis with alcoholism		1
40	571.2	cirrhosis with alcoholism		1
40	571.2	cirrhosis with alcoholism		1
40	571.2	cirrhosis with alcoholism		1
40	571.2	cirrhosis with alcoholism		1
40	571.2	cirrhosis with alcoholism		1
40	571.2	cirrhosis with alcoholism		1
40	571.2	cirrhosis with alcoholism		1
40	571.2	cirrhosis with alcoholism		1
40	571.2	cirrhosis with alcoholism		1
40	571.2	cirrhosis with alcoholism		1
40	571.2	cirrhosis with alcoholism		1
40	571.2	cirrhosis with alcoholism		1
40	571.2	cirrhosis with alcoholism		1
40	571.2	cirrhosis with alcoholism	1	1
40	571.2	cirrhosis with alcoholism	5	1
40	571.2	cirrhosis with alcoholism	1	1
40	571.5	cirrhosis without mention of alcohol		1
40	571.5	cirrhosis without mention of alcohol		1
40	571.5	cirrhosis without mention of alcohol		1
40	571.5	cirrhosis without mention of alcohol		1
40	571.5	cirrhosis without mention of alcohol		1
40	571.5	cirrhosis without mention of alcohol		1
40	571.5	cirrhosis without mention of alcohol		1
40	571.5	cirrhosis without mention of alcohol		1
40	571.5	cirrhosis without mention of alcohol		1
40	571.5	cirrhosis without mention of alcohol		1
40	571.5	cirrhosis without mention of alcohol		1
40	571.5	cirrhosis without mention of alcohol		1
40	571.5	cirrhosis without mention of alcohol		1
40	571.5	cirrhosis without mention of alcohol		1
40	571.5	cirrhosis without mention of alcohol		1
40	571.5	cirrhosis without mention of alcohol		1
[truncated: 8,070 more rows]

## Sheet: ICU Transfers
Study ID	days_from_index	ADT Event Type	ADT Event Sub Type	Reporting Base Class	ADT Patient Class	Accomodation	ADT Patient Service	First Time Inpatient Admission Indicator
17	3.88472	TRANSFER IN	ORIGINAL	UNKNOWN	INPATIENT	INTENSIVE CARE	MEDICAL ICU (MDI)	1
18	1.22639	TRANSFER IN	ORIGINAL	UNKNOWN	INPATIENT	INTENSIVE CARE	MEDICAL ICU (MDI)	1
20	0.158333	TRANSFER IN	UPDATE	INPATIENT	INPATIENT	INTENSIVE CARE	MEDICAL ICU (MDI)	1
20	7.86389	TRANSFER IN	ORIGINAL	UNKNOWN	INPATIENT	INTENSIVE CARE	MEDICAL ICU (MDI)	0
35	2.09306	TRANSFER IN	ORIGINAL	UNKNOWN	INPATIENT	INTENSIVE CARE	MEDICAL ICU (MDI)	1
53	6.92708	TRANSFER IN	ORIGINAL	UNKNOWN	INPATIENT	INTENSIVE CARE	MEDICAL ICU (MDI)	0
53	25.5076	TRANSFER IN	ORIGINAL	UNKNOWN	INPATIENT	INTENSIVE CARE	MEDICAL ICU (MDI)	0
56	1.43194	TRANSFER IN	ORIGINAL	UNKNOWN	INPATIENT	INTENSIVE CARE	SURGTRAUMA (SRH)	1
62	1.23819	TRANSFER IN	ORIGINAL	UNKNOWN	INPATIENT	INTENSIVE CARE	MEDICAL ICU (MDI)	1
81	2.93472	TRANSFER IN	ORIGINAL	UNKNOWN	INPATIENT	INTENSIVE CARE	MEDICAL ICU (MDI)	1
92	1.62847	TRANSFER IN	ORIGINAL	UNKNOWN	INPATIENT	INTENSIVE CARE	MEDICAL ICU (MDI)	1
93	0.779861	TRANSFER IN	ORIGINAL	UNKNOWN	INPATIENT	INTENSIVE CARE	MEDICAL ICU (MDI)	1
93	1.87083	TRANSFER IN	ORIGINAL	UNKNOWN	INPATIENT	INTENSIVE CARE	MEDICAL ICU (MDI)	0
108	5.00764	TRANSFER IN	ORIGINAL	UNKNOWN	INPATIENT	INTENSIVE CARE	MEDICAL ICU (MDI)	0
108	7.68611	TRANSFER IN	ORIGINAL	UNKNOWN	INPATIENT	INTENSIVE CARE	MEDICAL ICU (MDI)	0
108	7.68681	TRANSFER IN	ORIGINAL	UNKNOWN	INPATIENT	INTENSIVE CARE	MEDICAL ICU (MDI)	0
108	17.7514	TRANSFER IN	ORIGINAL	UNKNOWN	INPATIENT	INTENSIVE CARE	MEDICAL ICU (MDI)	0
132	0.976389	TRANSFER IN	ORIGINAL	UNKNOWN	INPATIENT	INTENSIVE CARE	MEDICAL ICU (MDI)	1
132	1.38819	TRANSFER IN	ORIGINAL	UNKNOWN	INPATIENT	INTENSIVE CARE	MEDICAL ICU (MDI)	0
139	1.77569	TRANSFER IN	ORIGINAL	UNKNOWN	INPATIENT	INTENSIVE CARE	MEDICAL ICU (MDI)	1
139	8.86181	TRANSFER IN	ORIGINAL	UNKNOWN	INPATIENT	INTENSIVE CARE	MEDICAL ICU (MDI)	0
150	1.56042	TRANSFER IN	ORIGINAL	UNKNOWN	INPATIENT	INTENSIVE CARE	MEDICAL ICU (MDI)	1
171	14.7062	TRANSFER IN	ORIGINAL	UNKNOWN	INPATIENT	INTENSIVE CARE	SURG TRANSPLANT (SRF)	0
177	4.58889	TRANSFER IN	ORIGINAL	UNKNOWN	INPATIENT	INTENSIVE CARE	MEDICAL ICU (MDI)	1
177	5.06875	TRANSFER IN	ORIGINAL	UNKNOWN	INPATIENT	INTENSIVE CARE	MEDICAL ICU (MDI)	0
188	2.89306	TRANSFER IN	ORIGINAL	UNKNOWN	INPATIENT	INTENSIVE CARE	MEDICAL ICU (MDI)	0
205	3.70972	ADMISSION	ORIGINAL	INPATIENT	INPATIENT	INTENSIVE CARE	MEDICAL ICU (MDI)	1
205	8.02431	TRANSFER IN	ORIGINAL	UNKNOWN	INPATIENT	INTENSIVE CARE	MEDICAL ICU (MDI)	0
206	3.92917	TRANSFER IN	UPDATE	INPATIENT	INPATIENT	INTENSIVE CARE	MEDICAL ICU (MDI)	1
206	28.0201	TRANSFER IN	ORIGINAL	UNKNOWN	INPATIENT	INTENSIVE CARE	SURG TRANSPLANT (SRF)	0
211	3.26875	TRANSFER IN	ORIGINAL	UNKNOWN	INPATIENT	INTENSIVE CARE	MEDICAL ICU (MDI)	1
217	6.96319	TRANSFER IN	ORIGINAL	UNKNOWN	INPATIENT	INTENSIVE CARE	MEDICAL ICU (MDI)	0
217	7.93056	TRANSFER IN	ORIGINAL	UNKNOWN	INPATIENT	INTENSIVE CARE	SURG TRANSPLANT (SRF)	0
217	8.63889	TRANSFER IN	UPDATE	UNKNOWN	INPATIENT	INTENSIVE CARE	SURG TRANSPLANT (SRF)	0
217	15.259	TRANSFER IN	ORIGINAL	UNKNOWN	INPATIENT	INTENSIVE CARE	SURG TRANSPLANT (SRF)	0
220	14.4632	TRANSFER IN	ORIGINAL	UNKNOWN	INPATIENT	INTENSIVE CARE	MEDICAL ICU (MDI)	1
227	2.3	TRANSFER IN	UPDATE	UNKNOWN	OBSERVATION	INTENSIVE CARE	MEDICAL ICU (MDI)	0
233	11.4917	TRANSFER IN	UPDATE	UNKNOWN	INPATIENT	INTENSIVE CARE	MED GENERAL WELT (MDW)	0
234	0.197917	TRANSFER IN	ORIGINAL	UNKNOWN	INPATIENT	INTENSIVE CARE	MEDICAL ICU (MDI)	1
235	3.77014	ADMISSION	ORIGINAL	INPATIENT	INPATIENT	INTENSIVE CARE	MEDICAL ICU (MDI)	1
240	10.8028	TRANSFER IN	ORIGINAL	UNKNOWN	INPATIENT	INTENSIVE CARE	GENERAL MEDICINE (MED)	1
244	0.766667	TRANSFER IN	ORIGINAL	UNKNOWN	INPATIENT	INTENSIVE CARE	SURGTRAUMA (SRH)	1
244	5.36181	TRANSFER IN	ORIGINAL	UNKNOWN	INPATIENT	INTENSIVE CARE	SURGTRAUMA (SRH)	0
258	6.51597	TRANSFER IN	ORIGINAL	UNKNOWN	INPATIENT	INTENSIVE CARE	MEDICAL ICU (MDI)	0
259	22.1229	TRANSFER IN	ORIGINAL	UNKNOWN	INPATIENT	INTENSIVE CARE	MEDICAL ICU (MDI)	0
259	24.95	TRANSFER IN	ORIGINAL	UNKNOWN	INPATIENT	INTENSIVE CARE	MEDICAL ICU (MDI)	0
262	3.92986	TRANSFER IN	UPDATE	UNKNOWN	INPATIENT	INTENSIVE CARE	MEDICAL ICU (MDI)	1
267	2.70972	TRANSFER IN	ORIGINAL	UNKNOWN	INPATIENT	INTENSIVE CARE	MEDICAL ICU (MDI)	1
267	24.6417	TRANSFER IN	ORIGINAL	UNKNOWN	INPATIENT	INTENSIVE CARE	SURG TRANSPLANT (SRF)	0
268	21.9979	TRANSFER IN	ORIGINAL	UNKNOWN	INPATIENT	INTENSIVE CARE	MEDICAL ICU (MDI)	0
272	9.15833	TRANSFER IN	ORIGINAL	UNKNOWN	INPATIENT	INTENSIVE CARE	MEDICAL ICU (MDI)	0
285	5.14931	ADMISSION	ORIGINAL	INPATIENT	INPATIENT	INTENSIVE CARE	MED GENERAL BURNETT (MDU)	1
293	13.0146	TRANSFER IN	ORIGINAL	UNKNOWN	INPATIENT	INTENSIVE CARE	MEDICAL ICU (MDI)	1
294	3.98194	ADMISSION	ORIGINAL	INPATIENT	INPATIENT	INTENSIVE CARE	MEDICAL ICU (MDI)	1
295	0.806944	ADMISSION	ORIGINAL	INPATIENT	INPATIENT	INTENSIVE CARE	MED GENERAL BURNETT (MDU)	1
295	0.898611	TRANSFER IN	ORIGINAL	UNKNOWN	INPATIENT	INTENSIVE CARE	MED GENERAL BURNETT (MDU)	0
296	14.766	TRANSFER IN	UPDATE	UNKNOWN	INPATIENT	INTENSIVE CARE	SURG TRANSPLANT (SRF)	1
301	3.86458	ADMISSION	ORIGINAL	INPATIENT	INPATIENT	INTENSIVE CARE	MEDICAL ICU (MDI)	1
303	22.7007	TRANSFER IN	ORIGINAL	UNKNOWN	INPATIENT	INTENSIVE CARE	MEDICAL ICU (MDI)	0
305	0.522222	ADMISSION	ORIGINAL	INPATIENT	INPATIENT	INTENSIVE CARE	MEDICAL ICU (MDI)	1

## Sheet: Non-Narcotic Analgesics
Study ID	MEDICATION	ADMN_PD_STRGTH_QTY	UOM	Type of medication	ROUTE
2	ACETAMINOPHEN 325 MG TABLET	650	MG	acetaminophen	ORAL
2	GABAPENTIN 300 MG CAPSULE	300	MG	gabapentanoid	ORAL
2	GABAPENTIN 300 MG CAPSULE	300	MG	gabapentanoid	ORAL
2	GABAPENTIN 300 MG CAPSULE	300	MG	gabapentanoid	ORAL
5	ACETAMINOPHEN 325 MG TABLET	975	MG	acetaminophen	ORAL
5	GABAPENTIN 300 MG CAPSULE	600	MG	gabapentanoid	ORAL
5	GABAPENTIN 300 MG CAPSULE	600	MG	gabapentanoid	ORAL
5	GABAPENTIN 300 MG CAPSULE	600	MG	gabapentanoid	ORAL
5	GABAPENTIN 300 MG CAPSULE	600	MG	gabapentanoid	ORAL
5	GABAPENTIN 300 MG CAPSULE	600	MG	gabapentanoid	ORAL
5	IBUPROFEN 600 MG TABLET	600	MG	nonsteroidal anti-inflammatory drug	ORAL
5	IBUPROFEN 600 MG TABLET	600	MG	nonsteroidal anti-inflammatory drug	ORAL
5	LIDOCAINE 5 % TOPICAL PATCH	1	PATCH	topical analgesic	TRANSDERMAL
5	LIDOCAINE 5 % TOPICAL PATCH	1	PATCH	topical analgesic	TRANSDERMAL
5	LIDOCAINE 5 % TOPICAL PATCH	1	PATCH	topical analgesic	TRANSDERMAL
5	LIDOCAINE 5 % TOPICAL PATCH	1	PATCH	topical analgesic	TRANSDERMAL
5	LIDOCAINE 5 % TOPICAL PATCH	1	PATCH	topical analgesic	TRANSDERMAL
5	LIDOCAINE 5 % TOPICAL PATCH	1	PATCH	topical analgesic	TRANSDERMAL
9	ACETAMINOPHEN 325 MG TABLET	325	MG	acetaminophen	ORAL
9	ACETAMINOPHEN 325 MG TABLET	325	MG	acetaminophen	ORAL
9	ACETAMINOPHEN 325 MG TABLET	650	MG	acetaminophen	ORAL
9	ACETAMINOPHEN 325 MG TABLET	325	MG	acetaminophen	ORAL
10	ACETAMINOPHEN 325 MG TABLET	650	MG	acetaminophen	ORAL
12	ACETAMINOPHEN 325 MG TABLET	650	MG	acetaminophen	ORAL
12	GABAPENTIN 100 MG CAPSULE	100	MG	gabapentanoid	ORAL
12	GABAPENTIN 100 MG CAPSULE	100	MG	gabapentanoid	ORAL
12	GABAPENTIN 100 MG CAPSULE	100	MG	gabapentanoid	ORAL
12	GABAPENTIN 100 MG CAPSULE	200	MG	gabapentanoid	ORAL
12	LIDOCAINE 5 % TOPICAL PATCH	1	PATCH	topical analgesic	TRANSDERMAL
12	LIDOCAINE 5 % TOPICAL PATCH	1	PATCH	topical analgesic	TRANSDERMAL
12	LIDOCAINE 5 % TOPICAL PATCH	1	PATCH	topical analgesic	TRANSDERMAL
12	LIDOCAINE 5 % TOPICAL PATCH	1	PATCH	topical analgesic	TRANSDERMAL
12	LIDOCAINE 5 % TOPICAL PATCH	1	PATCH	topical analgesic	TRANSDERMAL
12	LIDOCAINE 5 % TOPICAL PATCH	1	PATCH	topical analgesic	TRANSDERMAL
12	LIDOCAINE 5 % TOPICAL PATCH	1	PATCH	topical analgesic	TRANSDERMAL
12	LIDOCAINE 5 % TOPICAL PATCH	1	PATCH	topical analgesic	TRANSDERMAL
15	NAPROXEN 500 MG TABLET	500	MG	nonsteroidal anti-inflammatory drug	ORAL
16	DULOXETINE 30 MG CAPSULE,DELAYED RELEASE	30	MG	serotonin and norepinephrine reuptake inhibitor (SNRI)	ORAL
16	DULOXETINE 30 MG CAPSULE,DELAYED RELEASE	30	MG	serotonin and norepinephrine reuptake inhibitor (SNRI)	ORAL
16	GABAPENTIN 300 MG CAPSULE	300	MG	gabapentanoid	ORAL
16	GABAPENTIN 300 MG CAPSULE	300	MG	gabapentanoid	ORAL
16	GABAPENTIN 300 MG CAPSULE	300	MG	gabapentanoid	ORAL
16	GABAPENTIN 300 MG CAPSULE	300	MG	gabapentanoid	ORAL
16	GABAPENTIN 300 MG CAPSULE	300	MG	gabapentanoid	ORAL
17	ACETAMINOPHEN 325 MG TABLET	650	MG	acetaminophen	ORAL
17	ACETAMINOPHEN 325 MG TABLET	650	MG	acetaminophen	ORAL
17	ACETAMINOPHEN 325 MG TABLET	650	MG	acetaminophen	ORAL
17	ACETAMINOPHEN 325 MG TABLET	650	MG	acetaminophen	ORAL
17	ACETAMINOPHEN 325 MG TABLET	650	MG	acetaminophen	ORAL
17	ACETAMINOPHEN 325 MG TABLET	650	MG	acetaminophen	ORAL
22	ACETAMINOPHEN 325 MG TABLET	650	MG	acetaminophen	ORAL
23	ACETAMINOPHEN 325 MG TABLET	650	MG	acetaminophen	ORAL
25	LIDOCAINE 5 % TOPICAL PATCH	1	PATCH	topical analgesic	TRANSDERMAL
29	ACETAMINOPHEN 325 MG TABLET	650	MG	acetaminophen	ORAL
29	ACETAMINOPHEN 325 MG TABLET	650	MG	acetaminophen	ORAL
29	ACETAMINOPHEN 325 MG TABLET	650	MG	acetaminophen	ORAL
29	ACETAMINOPHEN 325 MG TABLET	650	MG	acetaminophen	ORAL
29	DICLOFENAC 1 % TOPICAL GEL	2	G	topical NSAID	TOPICAL
29	DICLOFENAC 1 % TOPICAL GEL	2	G	topical NSAID	TOPICAL
29	DICLOFENAC 1 % TOPICAL GEL	2	G	topical NSAID	TOPICAL
29	DICLOFENAC 1 % TOPICAL GEL	2	G	topical NSAID	TOPICAL
29	DICLOFENAC 1 % TOPICAL GEL	2	G	topical NSAID	TOPICAL
29	DICLOFENAC 1 % TOPICAL GEL	2	G	topical NSAID	TOPICAL
29	DICLOFENAC 1 % TOPICAL GEL	2	G	topical NSAID	TOPICAL
29	GABAPENTIN 300 MG CAPSULE	300	MG	gabapentanoid	ORAL
29	GABAPENTIN 300 MG CAPSULE	300	MG	gabapentanoid	ORAL
29	GABAPENTIN 300 MG CAPSULE	300	MG	gabapentanoid	ORAL
29	GABAPENTIN 300 MG CAPSULE	300	MG	gabapentanoid	ORAL
29	GABAPENTIN 300 MG CAPSULE	300	MG	gabapentanoid	ORAL
29	GABAPENTIN 300 MG CAPSULE	300	MG	gabapentanoid	ORAL
29	GABAPENTIN 300 MG CAPSULE	300	MG	gabapentanoid	ORAL
29	GABAPENTIN 300 MG CAPSULE	300	MG	gabapentanoid	ORAL
29	GABAPENTIN 300 MG CAPSULE	300	MG	gabapentanoid	ORAL
32	GABAPENTIN 300 MG CAPSULE	300	MG	gabapentanoid	ORAL
33	GABAPENTIN 300 MG CAPSULE	600	MG	gabapentanoid	ORAL
33	GABAPENTIN 300 MG CAPSULE	600	MG	gabapentanoid	ORAL
34	ACETAMINOPHEN 325 MG TABLET	650	MG	acetaminophen	ORAL
34	ACETAMINOPHEN 325 MG TABLET	650	MG	acetaminophen	ORAL
34	ACETAMINOPHEN 325 MG TABLET	650	MG	acetaminophen	ORAL
34	NORTRIPTYLINE 25 MG CAPSULE	0		tricyclic antidepressant (TCA)
39	ACETAMINOPHEN 325 MG TABLET	650	MG	acetaminophen	ORAL
39	ACETAMINOPHEN 325 MG TABLET	650	MG	acetaminophen	ORAL
39	ACETAMINOPHEN 325 MG TABLET	650	MG	acetaminophen	ORAL
39	ACETAMINOPHEN 325 MG TABLET	650	MG	acetaminophen	ORAL
39	ACETAMINOPHEN 325 MG TABLET	650	MG	acetaminophen	ORAL
39	GABAPENTIN 300 MG CAPSULE	300	MG	gabapentanoid	ORAL
39	GABAPENTIN 300 MG CAPSULE	300	MG	gabapentanoid	ORAL
39	GABAPENTIN 300 MG CAPSULE	300	MG	gabapentanoid	ORAL
39	GABAPENTIN 300 MG CAPSULE	300	MG	gabapentanoid	ORAL
39	GABAPENTIN 300 MG CAPSULE	300	MG	gabapentanoid	ORAL
39	GABAPENTIN 300 MG CAPSULE	300	MG	gabapentanoid	ORAL
39	GABAPENTIN 300 MG CAPSULE	300	MG	gabapentanoid	ORAL
39	GABAPENTIN 300 MG CAPSULE	300	MG	gabapentanoid	ORAL
39	VENLAFAXINE ER 75 MG CAPSULE,EXTENDED RELEASE 24 HR	75	MG	serotonin and norepinephrine reuptake inhibitor (SNRI)	ORAL
39	VENLAFAXINE ER 75 MG CAPSULE,EXTENDED RELEASE 24 HR	75	MG	serotonin and norepinephrine reuptake inhibitor (SNRI)	ORAL
39	VENLAFAXINE ER 75 MG CAPSULE,EXTENDED RELEASE 24 HR	75	MG	serotonin and norepinephrine reuptake inhibitor (SNRI)	ORAL
39	VENLAFAXINE ER 75 MG CAPSULE,EXTENDED RELEASE 24 HR	75	MG	serotonin and norepinephrine reuptake inhibitor (SNRI)	ORAL
41	ACETAMINOPHEN 325 MG TABLET	650	MG	acetaminophen	ORAL
41	DICYCLOMINE 20 MG TABLET	20	MG	antispasmodic	ORAL
41	PREGABALIN 100 MG CAPSULE	200	MG	gabapentanoid	ORAL
41	PREGABALIN 100 MG CAPSULE	200	MG	gabapentanoid	ORAL
41	PREGABALIN 100 MG CAPSULE	200	MG	gabapentanoid	ORAL
41	PREGABALIN 100 MG CAPSULE	200	MG	gabapentanoid	ORAL
41	PREGABALIN 100 MG CAPSULE	200	MG	gabapentanoid	ORAL
41	PREGABALIN 100 MG CAPSULE	200	MG	gabapentanoid	ORAL
41	PREGABALIN 100 MG CAPSULE	200	MG	gabapentanoid	ORAL
43	ACETAMINOPHEN 325 MG TABLET	650	MG	acetaminophen	ORAL
44	DICLOFENAC 1 % TOPICAL GEL	2	G	topical NSAID	TOPICAL
44	DICLOFENAC 1 % TOPICAL GEL	2	G	topical NSAID	TOPICAL
44	DICLOFENAC 1 % TOPICAL GEL	2	G	topical NSAID	TOPICAL
44	IBUPROFEN 400 MG TABLET	400	MG	nonsteroidal anti-inflammatory drug	ORAL
44	IBUPROFEN 600 MG TABLET	600	MG	nonsteroidal anti-inflammatory drug	ORAL
44	IBUPROFEN 600 MG TABLET	600	MG	nonsteroidal anti-inflammatory drug	ORAL
47	ACETAMINOPHEN 325 MG TABLET	325	MG	acetaminophen
50	ACETAMINOPHEN 325 MG TABLET	650	MG	acetaminophen	ORAL
50	ACETAMINOPHEN 325 MG TABLET	650	MG	acetaminophen	ORAL
50	ACETAMINOPHEN 325 MG TABLET	650	MG	acetaminophen	ORAL
50	ACETAMINOPHEN 325 MG TABLET	650	MG	acetaminophen	ORAL
50	ACETAMINOPHEN 325 MG TABLET	650	MG	acetaminophen	ORAL
50	ACETAMINOPHEN 325 MG TABLET	650	MG	acetaminophen	ORAL
50	DULOXETINE 60 MG CAPSULE,DELAYED RELEASE	60	MG	serotonin and norepinephrine reuptake inhibitor (SNRI)	ORAL
50	DULOXETINE 60 MG CAPSULE,DELAYED RELEASE	60	MG	serotonin and norepinephrine reuptake inhibitor (SNRI)	ORAL
50	DULOXETINE 60 MG CAPSULE,DELAYED RELEASE	60	MG	serotonin and norepinephrine reuptake inhibitor (SNRI)	ORAL
50	DULOXETINE 60 MG CAPSULE,DELAYED RELEASE	60	MG	serotonin and norepinephrine reuptake inhibitor (SNRI)	ORAL
50	DULOXETINE 60 MG CAPSULE,DELAYED RELEASE	60	MG	serotonin and norepinephrine reuptake inhibitor (SNRI)	ORAL
50	GABAPENTIN 400 MG CAPSULE	800	MG	gabapentanoid	ORAL
50	GABAPENTIN 400 MG CAPSULE	800	MG	gabapentanoid	ORAL
50	GABAPENTIN 400 MG CAPSULE	800	MG	gabapentanoid	ORAL
50	GABAPENTIN 400 MG CAPSULE	800	MG	gabapentanoid	ORAL
50	GABAPENTIN 400 MG CAPSULE	800	MG	gabapentanoid	ORAL
50	GABAPENTIN 400 MG CAPSULE	800	MG	gabapentanoid	ORAL
50	GABAPENTIN 400 MG CAPSULE	800	MG	gabapentanoid	ORAL
50	GABAPENTIN 400 MG CAPSULE	800	MG	gabapentanoid	ORAL
50	GABAPENTIN 400 MG CAPSULE	800	MG	gabapentanoid	ORAL
50	GABAPENTIN 400 MG CAPSULE	800	MG	gabapentanoid	ORAL
50	GABAPENTIN 400 MG CAPSULE	800	MG	gabapentanoid	ORAL
50	GABAPENTIN 400 MG CAPSULE	800	MG	gabapentanoid	ORAL
50	GABAPENTIN 400 MG CAPSULE	800	MG	gabapentanoid	ORAL
50	GABAPENTIN 400 MG CAPSULE	800	MG	gabapentanoid	ORAL
50	GABAPENTIN 400 MG CAPSULE	800	MG	gabapentanoid	ORAL
50	GABAPENTIN 400 MG CAPSULE	800	MG	gabapentanoid	ORAL
50	GABAPENTIN 400 MG CAPSULE	800	MG	gabapentanoid	ORAL
50	GABAPENTIN 400 MG CAPSULE	800	MG	gabapentanoid	ORAL
50	GABAPENTIN 400 MG CAPSULE	800	MG	gabapentanoid	ORAL
51	PREGABALIN 100 MG CAPSULE	100	MG	gabapentanoid	ORAL
51	PREGABALIN 100 MG CAPSULE	100	MG	gabapentanoid	ORAL
51	PREGABALIN 100 MG CAPSULE	100	MG	gabapentanoid	ORAL
51	PREGABALIN 100 MG CAPSULE	100	MG	gabapentanoid	ORAL
51	PREGABALIN 100 MG CAPSULE	100	MG	gabapentanoid	ORAL
51	PREGABALIN 100 MG CAPSULE	100	MG	gabapentanoid	ORAL
54	ACETAMINOPHEN 325 MG TABLET	325	MG	acetaminophen	ORAL
54	ACETAMINOPHEN 325 MG TABLET	650	MG	acetaminophen	ORAL
54	ACETAMINOPHEN 325 MG TABLET	325	MG	acetaminophen	ORAL
56	GABAPENTIN 300 MG CAPSULE	600	MG	gabapentanoid	ORAL
56	GABAPENTIN 300 MG CAPSULE	600	MG	gabapentanoid	ORAL
56	GABAPENTIN 300 MG CAPSULE	600	MG	gabapentanoid	ORAL
56	GABAPENTIN 300 MG CAPSULE	600	MG	gabapentanoid	ORAL
56	GABAPENTIN 300 MG CAPSULE	600	MG	gabapentanoid	ORAL
56	GABAPENTIN 300 MG CAPSULE	600	MG	gabapentanoid	ORAL
56	GABAPENTIN 300 MG CAPSULE	600	MG	gabapentanoid	ORAL
56	GABAPENTIN 300 MG CAPSULE	600	MG	gabapentanoid	ORAL
56	GABAPENTIN 300 MG CAPSULE	600	MG	gabapentanoid	ORAL
56	GABAPENTIN 300 MG CAPSULE	600	MG	gabapentanoid	ORAL
56	GABAPENTIN 300 MG CAPSULE	600	MG	gabapentanoid	ORAL
56	GABAPENTIN 300 MG CAPSULE	600	MG	gabapentanoid	ORAL
56	GABAPENTIN 300 MG CAPSULE	600	MG	gabapentanoid	ORAL
56	GABAPENTIN 300 MG CAPSULE	600	MG	gabapentanoid	ORAL
56	GABAPENTIN 300 MG CAPSULE	600	MG	gabapentanoid	ORAL
56	GABAPENTIN 300 MG CAPSULE	600	MG	gabapentanoid	ORAL
58	ACETAMINOPHEN 325 MG TABLET	325	MG	acetaminophen	ORAL
58	GABAPENTIN 100 MG CAPSULE	100	MG	gabapentanoid	ORAL
58	GABAPENTIN 100 MG CAPSULE	100	MG	gabapentanoid	ORAL
58	GABAPENTIN 100 MG CAPSULE	200	MG	gabapentanoid	ORAL
58	GABAPENTIN 100 MG CAPSULE	200	MG	gabapentanoid	ORAL
58	GABAPENTIN 100 MG CAPSULE	200	MG	gabapentanoid	ORAL
58	LIDOCAINE 5 % TOPICAL PATCH	1	PATCH	topical analgesic	TRANSDERMAL
58	LIDOCAINE 5 % TOPICAL PATCH	1	PATCH	topical analgesic	TRANSDERMAL
58	LIDOCAINE 5 % TOPICAL PATCH	1	PATCH	topical analgesic	TRANSDERMAL
58	LIDOCAINE 5 % TOPICAL PATCH	1	PATCH	topical analgesic	TRANSDERMAL
58	LIDOCAINE 5 % TOPICAL PATCH	1	PATCH	topical analgesic	TRANSDERMAL
58	LIDOCAINE 5 % TOPICAL PATCH	1	PATCH	topical analgesic	TRANSDERMAL
58	LIDOCAINE 5 % TOPICAL PATCH	1	PATCH	topical analgesic	TRANSDERMAL
61	ACETAMINOPHEN 325 MG TABLET	650	MG	acetaminophen	ORAL
61	ACETAMINOPHEN 325 MG TABLET	650	MG	acetaminophen	ORAL
61	ACETAMINOPHEN 325 MG TABLET	650	MG	acetaminophen	ORAL
63	GABAPENTIN 300 MG CAPSULE	300	MG	gabapentanoid	ORAL
63	GABAPENTIN 300 MG CAPSULE	300	MG	gabapentanoid	ORAL
63	GABAPENTIN 300 MG CAPSULE	300	MG	gabapentanoid	NG TUBE
63	GABAPENTIN 300 MG CAPSULE	300	MG	gabapentanoid	NG TUBE
63	GABAPENTIN 300 MG CAPSULE	300	MG	gabapentanoid	NG TUBE
63	GABAPENTIN 300 MG CAPSULE	300	MG	gabapentanoid	ORAL
63	GABAPENTIN 300 MG CAPSULE	300	MG	gabapentanoid	NG TUBE
63	GABAPENTIN 300 MG CAPSULE	300	MG	gabapentanoid	ORAL
63	GABAPENTIN 300 MG CAPSULE	900	MG	gabapentanoid	NG TUBE
63	GABAPENTIN 300 MG CAPSULE	900	MG	gabapentanoid	ORAL
63	GABAPENTIN 300 MG CAPSULE	900	MG	gabapentanoid	ORAL
63	GABAPENTIN 300 MG CAPSULE	900	MG	gabapentanoid	ORAL
63	GABAPENTIN 300 MG CAPSULE	900	MG	gabapentanoid	NG TUBE
63	GABAPENTIN 300 MG CAPSULE	900	MG	gabapentanoid	NG TUBE
63	GABAPENTIN 300 MG CAPSULE	900	MG	gabapentanoid	ORAL
63	GABAPENTIN 300 MG CAPSULE	900	MG	gabapentanoid	NG TUBE
63	GABAPENTIN 300 MG CAPSULE	900	MG	gabapentanoid	NG TUBE
63	GABAPENTIN 300 MG CAPSULE	900	MG	gabapentanoid	NG TUBE
63	GABAPENTIN 300 MG CAPSULE	900	MG	gabapentanoid	ORAL
65	ACETAMINOPHEN 325 MG TABLET	325	MG	acetaminophen	ORAL
65	BUTALBITAL-ACETAMINOPHEN-CAFFEINE 50 MG-325 MG-40 MG TABLET	1	TABLET	headache medication	ORAL
65	BUTALBITAL-ACETAMINOPHEN-CAFFEINE 50 MG-325 MG-40 MG TABLET	1	TABLET	headache medication	ORAL
65	GABAPENTIN 300 MG CAPSULE	300	MG	gabapentanoid	ORAL
65	GABAPENTIN 300 MG CAPSULE	300	MG	gabapentanoid	ORAL
65	GABAPENTIN 300 MG CAPSULE	300	MG	gabapentanoid	ORAL
65	GABAPENTIN 300 MG CAPSULE	300	MG	gabapentanoid	ORAL
65	GABAPENTIN 300 MG CAPSULE	300	MG	gabapentanoid	ORAL
65	GABAPENTIN 300 MG CAPSULE	300	MG	gabapentanoid	ORAL
67	GABAPENTIN 300 MG CAPSULE	300	MG	gabapentanoid	ORAL
68	ACETAMINOPHEN 1,000 MG/100 ML (10 MG/ML) INTRAVENOUS SOLUTION	1000	MG	acetaminophen	INTRAVENOUS
68	ACETAMINOPHEN 325 MG TABLET	650	MG	acetaminophen	ORAL
68	ACETAMINOPHEN 325 MG TABLET	650	MG	acetaminophen	ORAL
68	ACETAMINOPHEN 325 MG TABLET	650	MG	acetaminophen	ORAL
68	ACETAMINOPHEN 325 MG TABLET	650	MG	acetaminophen	ORAL
68	ACETAMINOPHEN 650 MG/20.3 ML ORAL SOLUTION	650	MG	acetaminophen	ORAL
68	ACETAMINOPHEN 650 MG/20.3 ML ORAL SOLUTION	650	MG	acetaminophen	ORAL
68	ACETAMINOPHEN 650 MG/20.3 ML ORAL SOLUTION	650	MG	acetaminophen	ORAL
68	DICLOFENAC 1 % TOPICAL GEL	2	G	topical NSAID	TOPICAL
68	DICLOFENAC 1 % TOPICAL GEL	2	G	topical NSAID	TOPICAL
68	DICLOFENAC 1 % TOPICAL GEL	2	G	topical NSAID	TOPICAL
68	DICLOFENAC 1 % TOPICAL GEL	2	G	topical NSAID	TOPICAL
68	DICLOFENAC 1 % TOPICAL GEL	2	G	topical NSAID	TOPICAL
68	DICLOFENAC 1 % TOPICAL GEL	2	G	topical NSAID	TOPICAL
68	DICLOFENAC 1 % TOPICAL GEL	2	G	topical NSAID	TOPICAL
68	DICLOFENAC 1 % TOPICAL GEL	2	G	topical NSAID	TOPICAL
68	DICLOFENAC 1 % TOPICAL GEL	2	G	topical NSAID	TOPICAL
68	DICLOFENAC 1 % TOPICAL GEL	2	G	topical NSAID	TOPICAL
68	DICLOFENAC 1 % TOPICAL GEL	2	G	topical NSAID	TOPICAL
68	DICLOFENAC 1 % TOPICAL GEL	2	G	topical NSAID	TOPICAL
68	DICLOFENAC 1 % TOPICAL GEL	2	G	topical NSAID	TOPICAL
68	DICLOFENAC 1 % TOPICAL GEL	2	G	topical NSAID	TOPICAL
68	DICLOFENAC 1 % TOPICAL GEL	2	G	topical NSAID	TOPICAL
68	DICLOFENAC 1 % TOPICAL GEL	2	G	topical NSAID	TOPICAL
68	DICLOFENAC 1 % TOPICAL GEL	2	G	topical NSAID	TOPICAL
68	DICLOFENAC 1 % TOPICAL GEL	2	G	topical NSAID	TOPICAL
68	DICLOFENAC 1 % TOPICAL GEL	2	G	topical NSAID	TOPICAL
68	DICLOFENAC 1 % TOPICAL GEL	2	G	topical NSAID	TOPICAL
68	DICLOFENAC 1 % TOPICAL GEL	2	G	topical NSAID	TOPICAL
68	DICLOFENAC 1 % TOPICAL GEL	2	G	topical NSAID	TOPICAL
68	DICLOFENAC 1 % TOPICAL GEL	2	G	topical NSAID	TOPICAL
68	DICLOFENAC 1 % TOPICAL GEL	2	G	topical NSAID	TOPICAL
68	DICLOFENAC 1 % TOPICAL GEL	2	G	topical NSAID	TOPICAL
74	ACETAMINOPHEN 325 MG TABLET	650	MG	acetaminophen	ORAL
74	ACETAMINOPHEN 325 MG TABLET	650	MG	acetaminophen	ORAL
74	ACETAMINOPHEN 325 MG TABLET	650	MG	acetaminophen	ORAL
74	ACETAMINOPHEN 325 MG TABLET	650	MG	acetaminophen	ORAL
74	ACETAMINOPHEN 325 MG TABLET	650	MG	acetaminophen	ORAL
74	ACETAMINOPHEN 325 MG TABLET	650	MG	acetaminophen	ORAL
74	ACETAMINOPHEN 325 MG TABLET	650	MG	acetaminophen	ORAL
74	ACETAMINOPHEN 325 MG TABLET	650	MG	acetaminophen	ORAL
74	ACETAMINOPHEN 325 MG TABLET	650	MG	acetaminophen	ORAL
74	ACETAMINOPHEN 325 MG TABLET	650	MG	acetaminophen	ORAL
74	ACETAMINOPHEN 325 MG TABLET	650	MG	acetaminophen	ORAL
74	ACETAMINOPHEN 325 MG TABLET	650	MG	acetaminophen	ORAL
74	ACETAMINOPHEN 325 MG TABLET	650	MG	acetaminophen	ORAL
74	ACETAMINOPHEN 325 MG TABLET	650	MG	acetaminophen	ORAL
74	GABAPENTIN 300 MG CAPSULE	600	MG	gabapentanoid	ORAL
74	GABAPENTIN 300 MG CAPSULE	600	MG	gabapentanoid	ORAL
74	GABAPENTIN 300 MG CAPSULE	600	MG	gabapentanoid	ORAL
74	GABAPENTIN 300 MG CAPSULE	600	MG	gabapentanoid	ORAL
74	GABAPENTIN 300 MG CAPSULE	600	MG	gabapentanoid	ORAL
74	GABAPENTIN 300 MG CAPSULE	600	MG	gabapentanoid	ORAL
74	GABAPENTIN 300 MG CAPSULE	600	MG	gabapentanoid	ORAL
74	GABAPENTIN 300 MG CAPSULE	600	MG	gabapentanoid	ORAL
74	GABAPENTIN 300 MG CAPSULE	600	MG	gabapentanoid	ORAL
74	GABAPENTIN 300 MG CAPSULE	600	MG	gabapentanoid	ORAL
74	GABAPENTIN 300 MG CAPSULE	600	MG	gabapentanoid	ORAL
74	GABAPENTIN 300 MG CAPSULE	600	MG	gabapentanoid	ORAL
74	GABAPENTIN 300 MG CAPSULE	600	MG	gabapentanoid	ORAL
74	GABAPENTIN 300 MG CAPSULE	600	MG	gabapentanoid	ORAL
74	GABAPENTIN 300 MG CAPSULE	600	MG	gabapentanoid	ORAL
74	GABAPENTIN 300 MG CAPSULE	600	MG	gabapentanoid	ORAL
74	GABAPENTIN 300 MG CAPSULE	600	MG	gabapentanoid	ORAL
74	GABAPENTIN 300 MG CAPSULE	600	MG	gabapentanoid	ORAL
78	ACETAMINOPHEN 325 MG TABLET	650	MG	acetaminophen	ORAL
78	BUTALBITAL-ACETAMINOPHEN-CAFFEINE 50 MG-325 MG-40 MG TABLET	1	TABLET	headache medication	ORAL
79	ACETAMINOPHEN 325 MG TABLET	650	MG	acetaminophen	ORAL
79	ACETAMINOPHEN 325 MG TABLET	650	MG	acetaminophen	ORAL
79	ACETAMINOPHEN 325 MG TABLET	650	MG	acetaminophen	ORAL
79	ACETAMINOPHEN 325 MG TABLET	650	MG	acetaminophen	ORAL
79	ACETAMINOPHEN 325 MG TABLET	650	MG	acetaminophen	ORAL
79	ACETAMINOPHEN 325 MG TABLET	650	MG	acetaminophen	ORAL
79	ACETAMINOPHEN 325 MG TABLET	650	MG	acetaminophen	ORAL
79	ACETAMINOPHEN 325 MG TABLET	650	MG	acetaminophen	ORAL
79	ACETAMINOPHEN 325 MG TABLET	650	MG	acetaminophen	ORAL
79	ACETAMINOPHEN 325 MG TABLET	650	MG	acetaminophen	ORAL
79	ACETAMINOPHEN 325 MG TABLET	650	MG	acetaminophen	ORAL
79	ACETAMINOPHEN 325 MG TABLET	650	MG	acetaminophen	ORAL
79	ACETAMINOPHEN 325 MG TABLET	650	MG	acetaminophen	ORAL
79	ACETAMINOPHEN 325 MG TABLET	650	MG	acetaminophen	ORAL
79	GABAPENTIN 300 MG CAPSULE	300	MG	gabapentanoid	ORAL
79	GABAPENTIN 300 MG CAPSULE	300	MG	gabapentanoid	ORAL
79	GABAPENTIN 300 MG CAPSULE	300	MG	gabapentanoid	ORAL
80	GABAPENTIN 300 MG CAPSULE	300	MG	gabapentanoid	ORAL
80	GABAPENTIN 300 MG CAPSULE	300	MG	gabapentanoid	ORAL
80	GABAPENTIN 300 MG CAPSULE	300	MG	gabapentanoid	ORAL
80	GABAPENTIN 300 MG CAPSULE	300	MG	gabapentanoid	ORAL
80	GABAPENTIN 300 MG CAPSULE	300	MG	gabapentanoid	ORAL
89	ACETAMINOPHEN 325 MG TABLET	650	MG	acetaminophen	ORAL
90	ACETAMINOPHEN 325 MG TABLET	650	MG	acetaminophen	ORAL
91	ACETAMINOPHEN 325 MG TABLET	325	MG	acetaminophen	ORAL
91	ACETAMINOPHEN 325 MG TABLET	325	MG	acetaminophen	ORAL
91	ACETAMINOPHEN 325 MG TABLET	325	MG	acetaminophen	ORAL
92	BACLOFEN 10 MG TABLET	5	MG	muscle relaxant	ORAL
92	BACLOFEN 10 MG TABLET	5	MG	muscle relaxant	ORAL
92	BACLOFEN 10 MG TABLET	5	MG	muscle relaxant	ORAL
92	BACLOFEN 10 MG TABLET	5	MG	muscle relaxant	ORAL
92	BACLOFEN 10 MG TABLET	5	MG	muscle relaxant	ORAL
97	ACETAMINOPHEN 325 MG TABLET	650	MG	acetaminophen	ORAL
97	ACETAMINOPHEN 325 MG TABLET	650	MG	acetaminophen	ORAL
97	ACETAMINOPHEN 325 MG TABLET	650	MG	acetaminophen	ORAL
97	ACETAMINOPHEN 325 MG TABLET	650	MG	acetaminophen	ORAL
97	DULOXETINE 60 MG CAPSULE,DELAYED RELEASE	60	MG	serotonin and norepinephrine reuptake inhibitor (SNRI)	ORAL
97	DULOXETINE 60 MG CAPSULE,DELAYED RELEASE	60	MG	serotonin and norepinephrine reuptake inhibitor (SNRI)	ORAL
97	DULOXETINE 60 MG CAPSULE,DELAYED RELEASE	60	MG	serotonin and norepinephrine reuptake inhibitor (SNRI)	ORAL
98	GABAPENTIN 100 MG CAPSULE	100	MG	gabapentanoid	ORAL
98	LIDOCAINE 5 % TOPICAL PATCH	1	PATCH	topical analgesic	TRANSDERMAL
98	LIDOCAINE 5 % TOPICAL PATCH	1	PATCH	topical analgesic	TRANSDERMAL
98	LIDOCAINE 5 % TOPICAL PATCH	1	PATCH	topical analgesic	TRANSDERMAL
98	LIDOCAINE 5 % TOPICAL PATCH	1	PATCH	topical analgesic	TRANSDERMAL
98	LIDOCAINE 5 % TOPICAL PATCH	1	PATCH	topical analgesic	TRANSDERMAL
98	LIDOCAINE 5 % TOPICAL PATCH	1	PATCH	topical analgesic	TRANSDERMAL
98	LIDOCAINE 5 % TOPICAL PATCH	1	PATCH	topical analgesic	TRANSDERMAL
98	LIDOCAINE 5 % TOPICAL PATCH	1	PATCH	topical analgesic	TRANSDERMAL
98	LIDOCAINE 5 % TOPICAL PATCH	1	PATCH	topical analgesic	TRANSDERMAL
98	LIDOCAINE 5 % TOPICAL PATCH	1	PATCH	topical analgesic	TRANSDERMAL
98	LIDOCAINE 5 % TOPICAL PATCH	1	PATCH	topical analgesic	TRANSDERMAL
98	LIDOCAINE 5 % TOPICAL PATCH	1	PATCH	topical analgesic	TRANSDERMAL
98	LIDOCAINE 5 % TOPICAL PATCH	1	PATCH	topical analgesic	TRANSDERMAL
98	LIDOCAINE 5 % TOPICAL PATCH	1	PATCH	topical analgesic	TRANSDERMAL
98	LIDOCAINE 5 % TOPICAL PATCH	1	PATCH	topical analgesic	TRANSDERMAL
98	LIDOCAINE 5 % TOPICAL PATCH	1	PATCH	topical analgesic	TRANSDERMAL
98	LIDOCAINE 5 % TOPICAL PATCH	1	PATCH	topical analgesic	TRANSDERMAL
98	LIDOCAINE 5 % TOPICAL PATCH	1	PATCH	topical analgesic	TRANSDERMAL
98	LIDOCAINE 5 % TOPICAL PATCH	1	PATCH	topical analgesic	TRANSDERMAL
98	LIDOCAINE 5 % TOPICAL PATCH	1	PATCH	topical analgesic	TRANSDERMAL
98	LIDOCAINE 5 % TOPICAL PATCH	1	PATCH	topical analgesic	TRANSDERMAL
98	LIDOCAINE 5 % TOPICAL PATCH	1	PATCH	topical analgesic	TRANSDERMAL
98	LIDOCAINE 5 % TOPICAL PATCH	1	PATCH	topical analgesic	TRANSDERMAL
98	LIDOCAINE 5 % TOPICAL PATCH	1	PATCH	topical analgesic	TRANSDERMAL
99	ACETAMINOPHEN 650 MG/20.3 ML ORAL SOLUTION	650	MG	acetaminophen	G-TUBE
99	ACETAMINOPHEN 650 MG/20.3 ML ORAL SOLUTION	650	MG	acetaminophen	G-TUBE
99	ACETAMINOPHEN 650 MG/20.3 ML ORAL SOLUTION	650	MG	acetaminophen	G-TUBE
99	ACETAMINOPHEN 650 MG/20.3 ML ORAL SOLUTION	650	MG	acetaminophen	G-TUBE
99	ACETAMINOPHEN 650 MG/20.3 ML ORAL SOLUTION	650	MG	acetaminophen	G-TUBE
99	ACETAMINOPHEN 650 MG/20.3 ML ORAL SOLUTION	650	MG	acetaminophen	G-TUBE
99	ACETAMINOPHEN 650 MG/20.3 ML ORAL SOLUTION	650	MG	acetaminophen	G-TUBE
99	ACETAMINOPHEN 650 MG/20.3 ML ORAL SOLUTION	650	MG	acetaminophen	G-TUBE
99	ACETAMINOPHEN 650 MG/20.3 ML ORAL SOLUTION	650	MG	acetaminophen	G-TUBE
99	ACETAMINOPHEN 650 MG/20.3 ML ORAL SOLUTION	650	MG	acetaminophen	G-TUBE
99	ACETAMINOPHEN 650 MG/20.3 ML ORAL SOLUTION	650	MG	acetaminophen	G-TUBE
99	GABAPENTIN 250 MG/5 ML ORAL SOLUTION	500	MG	gabapentanoid	G-TUBE
99	GABAPENTIN 250 MG/5 ML ORAL SOLUTION	500	MG	gabapentanoid	G-TUBE
99	GABAPENTIN 250 MG/5 ML ORAL SOLUTION	500	MG	gabapentanoid	G-TUBE
99	GABAPENTIN 250 MG/5 ML ORAL SOLUTION	500	MG	gabapentanoid	G-TUBE
99	GABAPENTIN 250 MG/5 ML ORAL SOLUTION	500	MG	gabapentanoid	G-TUBE
99	GABAPENTIN 250 MG/5 ML ORAL SOLUTION	500	MG	gabapentanoid	G-TUBE
99	GABAPENTIN 250 MG/5 ML ORAL SOLUTION	500	MG	gabapentanoid	G-TUBE
99	GABAPENTIN 250 MG/5 ML ORAL SOLUTION	500	MG	gabapentanoid	G-TUBE
99	GABAPENTIN 250 MG/5 ML ORAL SOLUTION	500	MG	gabapentanoid	G-TUBE
99	GABAPENTIN 250 MG/5 ML ORAL SOLUTION	500	MG	gabapentanoid	G-TUBE
99	GABAPENTIN 250 MG/5 ML ORAL SOLUTION	500	MG	gabapentanoid	G-TUBE
99	GABAPENTIN 250 MG/5 ML ORAL SOLUTION	500	MG	gabapentanoid	G-TUBE
99	GABAPENTIN 250 MG/5 ML ORAL SOLUTION	500	MG	gabapentanoid	G-TUBE
99	GABAPENTIN 250 MG/5 ML ORAL SOLUTION	500	MG	gabapentanoid	G-TUBE
99	GABAPENTIN 250 MG/5 ML ORAL SOLUTION	500	MG	gabapentanoid	G-TUBE
99	GABAPENTIN 250 MG/5 ML ORAL SOLUTION	500	MG	gabapentanoid	G-TUBE
99	GABAPENTIN 250 MG/5 ML ORAL SOLUTION	500	MG	gabapentanoid	G-TUBE
99	GABAPENTIN 250 MG/5 ML ORAL SOLUTION	500	MG	gabapentanoid	G-TUBE
99	GABAPENTIN 250 MG/5 ML ORAL SOLUTION	500	MG	gabapentanoid	G-TUBE
99	GABAPENTIN 250 MG/5 ML ORAL SOLUTION	500	MG	gabapentanoid	G-TUBE
99	GABAPENTIN 250 MG/5 ML ORAL SOLUTION	500	MG	gabapentanoid	G-TUBE
99	GABAPENTIN 250 MG/5 ML ORAL SOLUTION	500	MG	gabapentanoid	G-TUBE
99	GABAPENTIN 250 MG/5 ML ORAL SOLUTION	500	MG	gabapentanoid	G-TUBE
99	GABAPENTIN 250 MG/5 ML ORAL SOLUTION	500	MG	gabapentanoid	G-TUBE
99	GABAPENTIN 250 MG/5 ML ORAL SOLUTION	500	MG	gabapentanoid	G-TUBE
99	GABAPENTIN 250 MG/5 ML ORAL SOLUTION	500	MG	gabapentanoid	G-TUBE
99	GABAPENTIN 250 MG/5 ML ORAL SOLUTION	500	MG	gabapentanoid	G-TUBE
99	GABAPENTIN 250 MG/5 ML ORAL SOLUTION	500	MG	gabapentanoid	G-TUBE
99	GABAPENTIN 250 MG/5 ML ORAL SOLUTION	500	MG	gabapentanoid	G-TUBE
99	GABAPENTIN 250 MG/5 ML ORAL SOLUTION	500	MG	gabapentanoid	G-TUBE
99	GABAPENTIN 250 MG/5 ML ORAL SOLUTION	500	MG	gabapentanoid	G-TUBE
99	GABAPENTIN 250 MG/5 ML ORAL SOLUTION	500	MG	gabapentanoid	G-TUBE
99	GABAPENTIN 250 MG/5 ML ORAL SOLUTION	500	MG	gabapentanoid	G-TUBE
99	GABAPENTIN 250 MG/5 ML ORAL SOLUTION	500	MG	gabapentanoid	G-TUBE
99	GABAPENTIN 250 MG/5 ML ORAL SOLUTION	500	MG	gabapentanoid	G-TUBE
99	GABAPENTIN 250 MG/5 ML ORAL SOLUTION	500	MG	gabapentanoid	G-TUBE
99	GABAPENTIN 250 MG/5 ML ORAL SOLUTION	500	MG	gabapentanoid	G-TUBE
99	GABAPENTIN 250 MG/5 ML ORAL SOLUTION	500	MG	gabapentanoid	G-TUBE
99	GABAPENTIN 250 MG/5 ML ORAL SOLUTION	500	MG	gabapentanoid	G-TUBE
99	GABAPENTIN 250 MG/5 ML ORAL SOLUTION	500	MG	gabapentanoid	G-TUBE
99	GABAPENTIN 250 MG/5 ML ORAL SOLUTION	500	MG	gabapentanoid	G-TUBE
99	GABAPENTIN 250 MG/5 ML ORAL SOLUTION	500	MG	gabapentanoid	G-TUBE
99	GABAPENTIN 250 MG/5 ML ORAL SOLUTION	500	MG	gabapentanoid	G-TUBE
101	ACETAMINOPHEN 325 MG TABLET	487.5	MG	acetaminophen	ORAL
101	GABAPENTIN 300 MG CAPSULE	600	MG	gabapentanoid	ORAL
101	GABAPENTIN 300 MG CAPSULE	600	MG	gabapentanoid	ORAL
101	GABAPENTIN 300 MG CAPSULE	600	MG	gabapentanoid	ORAL
101	GABAPENTIN 300 MG CAPSULE	600	MG	gabapentanoid	ORAL
101	GABAPENTIN 300 MG CAPSULE	600	MG	gabapentanoid	ORAL
101	GABAPENTIN 300 MG CAPSULE	600	MG	gabapentanoid	ORAL
101	GABAPENTIN 300 MG CAPSULE	600	MG	gabapentanoid	ORAL
101	GABAPENTIN 300 MG CAPSULE	600	MG	gabapentanoid	ORAL
101	GABAPENTIN 300 MG CAPSULE	600	MG	gabapentanoid	ORAL
101	GABAPENTIN 300 MG CAPSULE	600	MG	gabapentanoid	ORAL
101	GABAPENTIN 300 MG CAPSULE	600	MG	gabapentanoid	ORAL
101	GABAPENTIN 300 MG CAPSULE	600	MG	gabapentanoid	ORAL
101	GABAPENTIN 300 MG CAPSULE	600	MG	gabapentanoid	ORAL
101	GABAPENTIN 300 MG CAPSULE	600	MG	gabapentanoid	ORAL
101	GABAPENTIN 300 MG CAPSULE	600	MG	gabapentanoid	ORAL
101	GABAPENTIN 300 MG CAPSULE	600	MG	gabapentanoid	ORAL
102	LIDOCAINE 2 % MUCOSAL JELLY	1	APPLICATION	topical analgesic	TOPICAL
103	ACETAMINOPHEN 325 MG TABLET	650	MG	acetaminophen	ORAL
103	AMITRIPTYLINE 50 MG TABLET	50	MG	tricyclic antidepressant (TCA)	ORAL
106	GABAPENTIN 300 MG CAPSULE	300	MG	gabapentanoid	ORAL
108	ACETAMINOPHEN 325 MG TABLET	650	MG	acetaminophen	ORAL
111	ACETAMINOPHEN 325 MG TABLET	487.5	MG	acetaminophen	ORAL
114	GABAPENTIN 300 MG CAPSULE	300	MG	gabapentanoid	ORAL
114	GABAPENTIN 300 MG CAPSULE	300	MG	gabapentanoid	ORAL
115	GABAPENTIN 300 MG CAPSULE	300	MG	gabapentanoid	ORAL
115	GABAPENTIN 300 MG CAPSULE	300	MG	gabapentanoid	ORAL
115	GABAPENTIN 300 MG CAPSULE	300	MG	gabapentanoid	ORAL
115	GABAPENTIN 300 MG CAPSULE	300	MG	gabapentanoid	ORAL
115	GABAPENTIN 300 MG CAPSULE	300	MG	gabapentanoid	ORAL
115	GABAPENTIN 300 MG CAPSULE	300	MG	gabapentanoid	ORAL
115	GABAPENTIN 300 MG CAPSULE	300	MG	gabapentanoid	ORAL
115	GABAPENTIN 300 MG CAPSULE	300	MG	gabapentanoid	ORAL
115	GABAPENTIN 300 MG CAPSULE	300	MG	gabapentanoid	ORAL
117	ACETAMINOPHEN 650 MG/20.3 ML ORAL SOLUTION	650	MG	acetaminophen	ORAL
117	ACETAMINOPHEN 650 MG/20.3 ML ORAL SOLUTION	650	MG	acetaminophen	ORAL
117	ACETAMINOPHEN 650 MG/20.3 ML ORAL SOLUTION	650	MG	acetaminophen	ORAL
117	CYCLOBENZAPRINE 10 MG TABLET	5	MG	muscle relaxant	ORAL
117	GABAPENTIN 100 MG CAPSULE	100	MG	gabapentanoid	ORAL
117	GABAPENTIN 100 MG CAPSULE	100	MG	gabapentanoid	ORAL
117	GABAPENTIN 100 MG CAPSULE	100	MG	gabapentanoid	ORAL
117	GABAPENTIN 100 MG CAPSULE	100	MG	gabapentanoid	ORAL
117	GABAPENTIN 100 MG CAPSULE	100	MG	gabapentanoid	ORAL
117	GABAPENTIN 100 MG CAPSULE	100	MG	gabapentanoid	ORAL
117	GABAPENTIN 100 MG CAPSULE	100	MG	gabapentanoid	ORAL
117	GABAPENTIN 300 MG CAPSULE	300	MG	gabapentanoid	ORAL
117	GABAPENTIN 300 MG CAPSULE	300	MG	gabapentanoid	ORAL
117	LIDOCAINE 5 % TOPICAL PATCH	1	PATCH	topical analgesic	TRANSDERMAL
117	LIDOCAINE 5 % TOPICAL PATCH	1	PATCH	topical analgesic	TRANSDERMAL
119	ACETAMINOPHEN 325 MG TABLET	650	MG	acetaminophen	ORAL
119	ACETAMINOPHEN 325 MG TABLET	650	MG	acetaminophen	ORAL
124	BACLOFEN 10 MG TABLET	5	MG	muscle relaxant	ORAL
124	BACLOFEN 10 MG TABLET	5	MG	muscle relaxant	ORAL
125	LIDOCAINE 5 % TOPICAL PATCH	1	PATCH	topical analgesic	TRANSDERMAL
125	LIDOCAINE 5 % TOPICAL PATCH	1	PATCH	topical analgesic	TRANSDERMAL
129	ACETAMINOPHEN 325 MG TABLET	650	MG	acetaminophen	ORAL
130	ACETAMINOPHEN 325 MG TABLET	650	MG	acetaminophen	ORAL
130	BACLOFEN 10 MG TABLET	10	MG	muscle relaxant	ORAL
130	BACLOFEN 10 MG TABLET	10	MG	muscle relaxant	ORAL
130	BACLOFEN 10 MG TABLET	10	MG	muscle relaxant	ORAL
130	BACLOFEN 10 MG TABLET	10	MG	muscle relaxant	ORAL
130	BACLOFEN 10 MG TABLET	10	MG	muscle relaxant	ORAL
130	BACLOFEN 10 MG TABLET	10	MG	muscle relaxant	ORAL
133	IBUPROFEN 600 MG TABLET	600	MG	nonsteroidal anti-inflammatory drug	ORAL
134	ACETAMINOPHEN 325 MG TABLET	325	MG	acetaminophen	ORAL
134	BACLOFEN 10 MG TABLET	10	MG	muscle relaxant	ORAL
135	LIDOCAINE 5 % TOPICAL PATCH	1	PATCH	topical analgesic	TRANSDERMAL
135	LIDOCAINE 5 % TOPICAL PATCH	1	PATCH	topical analgesic	TRANSDERMAL
143	ACETAMINOPHEN 325 MG TABLET	650	MG	acetaminophen	ORAL
147	GABAPENTIN 400 MG CAPSULE	1200	MG	gabapentanoid	ORAL
147	GABAPENTIN 400 MG CAPSULE	1200	MG	gabapentanoid	ORAL
147	GABAPENTIN 400 MG CAPSULE	1200	MG	gabapentanoid	ORAL
147	GABAPENTIN 400 MG CAPSULE	1200	MG	gabapentanoid	ORAL
147	GABAPENTIN 400 MG CAPSULE	1200	MG	gabapentanoid	ORAL
148	ACETAMINOPHEN 325 MG TABLET	650	MG	acetaminophen	ORAL
148	ACETAMINOPHEN 325 MG TABLET	650	MG	acetaminophen	ORAL
148	ACETAMINOPHEN 325 MG TABLET	650	MG	acetaminophen	ORAL
150	ACETAMINOPHEN 325 MG TABLET	325	MG	acetaminophen	ORAL
151	DICLOFENAC 1 % TOPICAL GEL	2	G	topical NSAID	TOPICAL
151	DICLOFENAC 1 % TOPICAL GEL	2	G	topical NSAID	TOPICAL
154	ACETAMINOPHEN 325 MG TABLET	650	MG	acetaminophen	ORAL
155	LIDOCAINE 2 % MUCOSAL JELLY	1	APPLICATION	topical analgesic	TOPICAL
155	LIDOCAINE 2 % MUCOSAL JELLY	1	APPLICATION	topical analgesic	TOPICAL
156	ACETAMINOPHEN 325 MG TABLET	650	MG	acetaminophen	ORAL
156	ACETAMINOPHEN 325 MG TABLET	650	MG	acetaminophen	ORAL
157	ACETAMINOPHEN 325 MG TABLET	650	MG	acetaminophen	ORAL
159	ACETAMINOPHEN 325 MG TABLET	487.5	MG	acetaminophen	ORAL
159	ACETAMINOPHEN 325 MG TABLET	487.5	MG	acetaminophen	ORAL
159	ACETAMINOPHEN 325 MG TABLET	487.5	MG	acetaminophen	ORAL
167	VENLAFAXINE ER 75 MG CAPSULE,EXTENDED RELEASE 24 HR	150	MG	serotonin and norepinephrine reuptake inhibitor (SNRI)	ORAL
170	DICLOFENAC 1 % TOPICAL GEL	2	G	topical NSAID	TOPICAL
170	DICLOFENAC 1 % TOPICAL GEL	2	G	topical NSAID	TOPICAL
170	DICLOFENAC 1 % TOPICAL GEL	2	G	topical NSAID	TOPICAL
170	DICLOFENAC 1 % TOPICAL GEL	2	G	topical NSAID	TOPICAL
170	DICLOFENAC 1 % TOPICAL GEL	2	G	topical NSAID	TOPICAL
171	ACETAMINOPHEN 325 MG TABLET	325	MG	acetaminophen	ORAL
171	IBUPROFEN 400 MG TABLET	800	MG	nonsteroidal anti-inflammatory drug	ORAL
173	ACETAMINOPHEN 325 MG TABLET	650	MG	acetaminophen	ORAL
173	ACETAMINOPHEN 325 MG TABLET	650	MG	acetaminophen	ORAL
173	ACETAMINOPHEN 325 MG TABLET	650	MG	acetaminophen	ORAL
173	DULOXETINE 20 MG CAPSULE,DELAYED RELEASE	20	MG	serotonin and norepinephrine reuptake inhibitor (SNRI)	ORAL
173	DULOXETINE 20 MG CAPSULE,DELAYED RELEASE	20	MG	serotonin and norepinephrine reuptake inhibitor (SNRI)	ORAL
173	DULOXETINE 20 MG CAPSULE,DELAYED RELEASE	20	MG	serotonin and norepinephrine reuptake inhibitor (SNRI)	ORAL
173	DULOXETINE 20 MG CAPSULE,DELAYED RELEASE	20	MG	serotonin and norepinephrine reuptake inhibitor (SNRI)	ORAL
173	DULOXETINE 20 MG CAPSULE,DELAYED RELEASE	20	MG	serotonin and norepinephrine reuptake inhibitor (SNRI)	ORAL
176	ACETAMINOPHEN 325 MG TABLET	650	MG	acetaminophen	ORAL
176	ACETAMINOPHEN 325 MG TABLET	975	MG	acetaminophen	ORAL
176	ACETAMINOPHEN 650 MG/20.3 ML ORAL SOLUTION	650	MG	acetaminophen	ORAL
178	ACETAMINOPHEN 325 MG TABLET	650	MG	acetaminophen	ORAL
178	ACETAMINOPHEN 325 MG TABLET	650	MG	acetaminophen	ORAL
178	ACETAMINOPHEN 325 MG TABLET	650	MG	acetaminophen	ORAL
180	BACLOFEN 10 MG TABLET	10	MG	muscle relaxant	ORAL
180	BACLOFEN 10 MG TABLET	10	MG	muscle relaxant	ORAL
180	BACLOFEN 10 MG TABLET	10	MG	muscle relaxant	ORAL
180	BACLOFEN 10 MG TABLET	10	MG	muscle relaxant	ORAL
180	BACLOFEN 10 MG TABLET	10	MG	muscle relaxant	ORAL
180	BACLOFEN 10 MG TABLET	10	MG	muscle relaxant	ORAL
180	GABAPENTIN 300 MG CAPSULE	300	MG	gabapentanoid	ORAL
180	GABAPENTIN 300 MG CAPSULE	300	MG	gabapentanoid	ORAL
181	ACETAMINOPHEN 325 MG TABLET	650	MG	acetaminophen	ORAL
182	ACETAMINOPHEN 325 MG TABLET	650	MG	acetaminophen	ORAL
182	LIDOCAINE 2 % MUCOSAL JELLY	1	APPLICATION	topical analgesic	TOPICAL
183	ACETAMINOPHEN 325 MG TABLET	325	MG	acetaminophen	ORAL
183	ACETAMINOPHEN 325 MG TABLET	650	MG	acetaminophen	ORAL
183	ACETAMINOPHEN 325 MG TABLET	650	MG	acetaminophen	ORAL
183	ACETAMINOPHEN 325 MG TABLET	650	MG	acetaminophen	ORAL
183	CYCLOBENZAPRINE 10 MG TABLET	5	MG	muscle relaxant	ORAL
183	CYCLOBENZAPRINE 10 MG TABLET	5	MG	muscle relaxant	ORAL
183	CYCLOBENZAPRINE 10 MG TABLET	5	MG	muscle relaxant	ORAL
187	VENLAFAXINE 37.5 MG TABLET	37.5	MG	serotonin and norepinephrine reuptake inhibitor (SNRI)	ORAL
187	VENLAFAXINE 37.5 MG TABLET	37.5	MG	serotonin and norepinephrine reuptake inhibitor (SNRI)	ORAL
187	VENLAFAXINE 37.5 MG TABLET	37.5	MG	serotonin and norepinephrine reuptake inhibitor (SNRI)	ORAL
187	VENLAFAXINE 37.5 MG TABLET	37.5	MG	serotonin and norepinephrine reuptake inhibitor (SNRI)	ORAL
188	GABAPENTIN 300 MG CAPSULE	300	MG	gabapentanoid	ORAL
188	GABAPENTIN 300 MG CAPSULE	300	MG	gabapentanoid	ORAL
188	GABAPENTIN 300 MG CAPSULE	300	MG	gabapentanoid	ORAL
188	GABAPENTIN 300 MG CAPSULE	300	MG	gabapentanoid	ORAL
188	GABAPENTIN 300 MG CAPSULE	300	MG	gabapentanoid	ORAL
188	GABAPENTIN 300 MG CAPSULE	300	MG	gabapentanoid	ORAL
188	GABAPENTIN 300 MG CAPSULE	300	MG	gabapentanoid	ORAL
188	GABAPENTIN 300 MG CAPSULE	300	MG	gabapentanoid	ORAL
188	GABAPENTIN 300 MG CAPSULE	300	MG	gabapentanoid	ORAL
188	GABAPENTIN 300 MG CAPSULE	300	MG	gabapentanoid	ORAL
188	GABAPENTIN 300 MG CAPSULE	300	MG	gabapentanoid	ORAL
188	GABAPENTIN 300 MG CAPSULE	300	MG	gabapentanoid	ORAL
188	GABAPENTIN 300 MG CAPSULE	300	MG	gabapentanoid	ORAL
188	GABAPENTIN 300 MG CAPSULE	300	MG	gabapentanoid	ORAL
188	GABAPENTIN 300 MG CAPSULE	300	MG	gabapentanoid	ORAL
188	GABAPENTIN 300 MG CAPSULE	300	MG	gabapentanoid	ORAL
188	GABAPENTIN 300 MG CAPSULE	300	MG	gabapentanoid	ORAL
189	ACETAMINOPHEN 325 MG TABLET	650	MG	acetaminophen	ORAL
189	ACETAMINOPHEN 325 MG TABLET	650	MG	acetaminophen	ORAL
189	ACETAMINOPHEN 325 MG TABLET	650	MG	acetaminophen	ORAL
189	ACETAMINOPHEN 325 MG TABLET	650	MG	acetaminophen	ORAL
191	GABAPENTIN 300 MG CAPSULE	600	MG	gabapentanoid	ORAL
191	GABAPENTIN 300 MG CAPSULE	600	MG	gabapentanoid	ORAL
191	GABAPENTIN 300 MG CAPSULE	600	MG	gabapentanoid	ORAL
191	GABAPENTIN 300 MG CAPSULE	600	MG	gabapentanoid	ORAL
191	GABAPENTIN 300 MG CAPSULE	600	MG	gabapentanoid	ORAL
191	GABAPENTIN 300 MG CAPSULE	600	MG	gabapentanoid	ORAL
191	GABAPENTIN 300 MG CAPSULE	600	MG	gabapentanoid	ORAL
191	GABAPENTIN 300 MG CAPSULE	600	MG	gabapentanoid	ORAL
191	GABAPENTIN 300 MG CAPSULE	600	MG	gabapentanoid	ORAL
191	GABAPENTIN 300 MG CAPSULE	600	MG	gabapentanoid	ORAL
191	GABAPENTIN 300 MG CAPSULE	600	MG	gabapentanoid	ORAL
191	GABAPENTIN 300 MG CAPSULE	600	MG	gabapentanoid	ORAL
191	GABAPENTIN 300 MG CAPSULE	600	MG	gabapentanoid	ORAL
191	GABAPENTIN 300 MG CAPSULE	600	MG	gabapentanoid	ORAL
191	GABAPENTIN 300 MG CAPSULE	600	MG	gabapentanoid	ORAL
191	GABAPENTIN 300 MG CAPSULE	600	MG	gabapentanoid	ORAL
191	GABAPENTIN 300 MG CAPSULE	600	MG	gabapentanoid	ORAL
191	GABAPENTIN 300 MG CAPSULE	600	MG	gabapentanoid	ORAL
191	GABAPENTIN 300 MG CAPSULE	600	MG	gabapentanoid	ORAL
191	GABAPENTIN 300 MG CAPSULE	600	MG	gabapentanoid	ORAL
191	GABAPENTIN 300 MG CAPSULE	600	MG	gabapentanoid	ORAL
193	LIDOCAINE 5 % TOPICAL PATCH	1	PATCH	topical analgesic	TRANSDERMAL
193	LIDOCAINE 5 % TOPICAL PATCH	1	PATCH	topical analgesic	TRANSDERMAL
193	LIDOCAINE 5 % TOPICAL PATCH	1	PATCH	topical analgesic	TRANSDERMAL
193	LIDOCAINE 5 % TOPICAL PATCH	1	PATCH	topical analgesic	TRANSDERMAL
193	LIDOCAINE 5 % TOPICAL PATCH	1	PATCH	topical analgesic	TRANSDERMAL
193	LIDOCAINE 5 % TOPICAL PATCH	1	PATCH	topical analgesic	TRANSDERMAL
193	LIDOCAINE 5 % TOPICAL PATCH	1	PATCH	topical analgesic	TRANSDERMAL
193	PREGABALIN 25 MG CAPSULE	50	MG	gabapentanoid	ORAL
193	PREGABALIN 25 MG CAPSULE	50	MG	gabapentanoid	ORAL
193	PREGABALIN 25 MG CAPSULE	50	MG	gabapentanoid	ORAL
193	PREGABALIN 25 MG CAPSULE	50	MG	gabapentanoid	ORAL
193	PREGABALIN 25 MG CAPSULE	50	MG	gabapentanoid	ORAL
193	PREGABALIN 25 MG CAPSULE	50	MG	gabapentanoid	ORAL
193	PREGABALIN 25 MG CAPSULE	50	MG	gabapentanoid	ORAL
193	PREGABALIN 25 MG CAPSULE	50	MG	gabapentanoid	ORAL
193	PREGABALIN 25 MG CAPSULE	50	MG	gabapentanoid	ORAL
193	PREGABALIN 25 MG CAPSULE	50	MG	gabapentanoid	ORAL
193	PREGABALIN 25 MG CAPSULE	50	MG	gabapentanoid	ORAL
194	ACETAMINOPHEN 325 MG TABLET	325	MG	acetaminophen	ORAL
194	ACETAMINOPHEN 325 MG TABLET	325	MG	acetaminophen	ORAL
194	ACETAMINOPHEN 325 MG TABLET	325	MG	acetaminophen	ORAL
194	ACETAMINOPHEN 325 MG TABLET	325	MG	acetaminophen	ORAL
194	GABAPENTIN 300 MG CAPSULE	300	MG	gabapentanoid	ORAL
194	GABAPENTIN 300 MG CAPSULE	300	MG	gabapentanoid	ORAL
194	GABAPENTIN 300 MG CAPSULE	300	MG	gabapentanoid	ORAL
194	GABAPENTIN 300 MG CAPSULE	300	MG	gabapentanoid	ORAL
196	LIDOCAINE 5 % TOPICAL PATCH	2	PATCH	topical analgesic	TRANSDERMAL
197	DICYCLOMINE 10 MG CAPSULE	10	MG	antispasmodic	ORAL
197	DICYCLOMINE 10 MG CAPSULE	10	MG	antispasmodic	ORAL
197	DICYCLOMINE 10 MG CAPSULE	10	MG	antispasmodic	ORAL
197	DICYCLOMINE 10 MG CAPSULE	10	MG	antispasmodic	ORAL
197	DICYCLOMINE 10 MG CAPSULE	10	MG	antispasmodic	ORAL
197	DICYCLOMINE 10 MG CAPSULE	10	MG	antispasmodic	ORAL
197	DICYCLOMINE 10 MG CAPSULE	10	MG	antispasmodic	ORAL
197	DICYCLOMINE 10 MG CAPSULE	10	MG	antispasmodic	ORAL
197	DICYCLOMINE 10 MG CAPSULE	10	MG	antispasmodic	ORAL
197	DICYCLOMINE 10 MG CAPSULE	10	MG	antispasmodic	ORAL
197	DICYCLOMINE 10 MG CAPSULE	10	MG	antispasmodic	ORAL
197	DICYCLOMINE 10 MG CAPSULE	10	MG	antispasmodic	ORAL
197	DICYCLOMINE 10 MG CAPSULE	10	MG	antispasmodic	ORAL
200	LIDOCAINE 5 % TOPICAL PATCH	1	PATCH	topical analgesic	TRANSDERMAL
200	LIDOCAINE 5 % TOPICAL PATCH	1	PATCH	topical analgesic	TRANSDERMAL
201	DICLOFENAC 1 % TOPICAL GEL	2	G	topical NSAID	TOPICAL
205	ACETAMINOPHEN 325 MG TABLET	650	MG	acetaminophen	ORAL
207	ACETAMINOPHEN 325 MG TABLET	650	MG	acetaminophen	ORAL
207	ACETAMINOPHEN 325 MG TABLET	650	MG	acetaminophen	ORAL
207	ACETAMINOPHEN 325 MG TABLET	650	MG	acetaminophen	ORAL
207	ACETAMINOPHEN 325 MG TABLET	650	MG	acetaminophen	ORAL
210	ACETAMINOPHEN 325 MG TABLET	650	MG	acetaminophen	ORAL
211	CYCLOBENZAPRINE 10 MG TABLET	10	MG	muscle relaxant	ORAL
211	CYCLOBENZAPRINE 10 MG TABLET	10	MG	muscle relaxant	ORAL
211	CYCLOBENZAPRINE 10 MG TABLET	10	MG	muscle relaxant	ORAL
211	CYCLOBENZAPRINE 10 MG TABLET	10	MG	muscle relaxant	ORAL
211	CYCLOBENZAPRINE 10 MG TABLET	10	MG	muscle relaxant	ORAL
211	CYCLOBENZAPRINE 10 MG TABLET	10	MG	muscle relaxant	ORAL
211	CYCLOBENZAPRINE 10 MG TABLET	10	MG	muscle relaxant	ORAL
211	CYCLOBENZAPRINE 10 MG TABLET	10	MG	muscle relaxant	ORAL
211	CYCLOBENZAPRINE 10 MG TABLET	10	MG	muscle relaxant	ORAL
211	CYCLOBENZAPRINE 10 MG TABLET	10	MG	muscle relaxant	ORAL
211	CYCLOBENZAPRINE 10 MG TABLET	10	MG	muscle relaxant	ORAL
211	CYCLOBENZAPRINE 10 MG TABLET	10	MG	muscle relaxant	ORAL
211	CYCLOBENZAPRINE 10 MG TABLET	10	MG	muscle relaxant	ORAL
211	CYCLOBENZAPRINE 10 MG TABLET	10	MG	muscle relaxant	ORAL
211	CYCLOBENZAPRINE 10 MG TABLET	10	MG	muscle relaxant	ORAL
211	CYCLOBENZAPRINE 10 MG TABLET	10	MG	muscle relaxant	ORAL
211	CYCLOBENZAPRINE 10 MG TABLET	10	MG	muscle relaxant	ORAL
211	CYCLOBENZAPRINE 10 MG TABLET	10	MG	muscle relaxant	ORAL
211	CYCLOBENZAPRINE 10 MG TABLET	10	MG	muscle relaxant	ORAL
211	CYCLOBENZAPRINE 10 MG TABLET	10	MG	muscle relaxant	ORAL
211	CYCLOBENZAPRINE 10 MG TABLET	10	MG	muscle relaxant	ORAL
211	CYCLOBENZAPRINE 10 MG TABLET	10	MG	muscle relaxant	ORAL
211	CYCLOBENZAPRINE 10 MG TABLET	10	MG	muscle relaxant	ORAL
211	DICLOFENAC 1 % TOPICAL GEL	4	G	topical NSAID	TOPICAL
211	DULOXETINE 30 MG CAPSULE,DELAYED RELEASE	90	MG	serotonin and norepinephrine reuptake inhibitor (SNRI)	ORAL
211	DULOXETINE 30 MG CAPSULE,DELAYED RELEASE	90	MG	serotonin and norepinephrine reuptake inhibitor (SNRI)	ORAL
211	DULOXETINE 30 MG CAPSULE,DELAYED RELEASE	90	MG	serotonin and norepinephrine reuptake inhibitor (SNRI)	ORAL
211	DULOXETINE 30 MG CAPSULE,DELAYED RELEASE	90	MG	serotonin and norepinephrine reuptake inhibitor (SNRI)	ORAL
211	DULOXETINE 30 MG CAPSULE,DELAYED RELEASE	90	MG	serotonin and norepinephrine reuptake inhibitor (SNRI)	ORAL
211	DULOXETINE 30 MG CAPSULE,DELAYED RELEASE	90	MG	serotonin and norepinephrine reuptake inhibitor (SNRI)	ORAL
211	DULOXETINE 30 MG CAPSULE,DELAYED RELEASE	90	MG	serotonin and norepinephrine reuptake inhibitor (SNRI)	ORAL
211	DULOXETINE 30 MG CAPSULE,DELAYED RELEASE	90	MG	serotonin and norepinephrine reuptake inhibitor (SNRI)	ORAL
211	DULOXETINE 30 MG CAPSULE,DELAYED RELEASE	90	MG	serotonin and norepinephrine reuptake inhibitor (SNRI)	ORAL
211	GABAPENTIN 300 MG CAPSULE	900	MG	gabapentanoid	ORAL
211	GABAPENTIN 300 MG CAPSULE	900	MG	gabapentanoid	ORAL
211	GABAPENTIN 300 MG CAPSULE	900	MG	gabapentanoid	ORAL
211	GABAPENTIN 300 MG CAPSULE	900	MG	gabapentanoid	ORAL
211	GABAPENTIN 300 MG CAPSULE	900	MG	gabapentanoid	ORAL
211	GABAPENTIN 300 MG CAPSULE	900	MG	gabapentanoid	ORAL
211	GABAPENTIN 300 MG CAPSULE	900	MG	gabapentanoid	ORAL
211	GABAPENTIN 300 MG CAPSULE	900	MG	gabapentanoid	ORAL
211	GABAPENTIN 300 MG CAPSULE	900	MG	gabapentanoid	ORAL
211	GABAPENTIN 300 MG CAPSULE	900	MG	gabapentanoid	ORAL
211	GABAPENTIN 300 MG CAPSULE	900	MG	gabapentanoid	ORAL
211	GABAPENTIN 300 MG CAPSULE	900	MG	gabapentanoid	ORAL
211	GABAPENTIN 300 MG CAPSULE	900	MG	gabapentanoid	ORAL
211	GABAPENTIN 300 MG CAPSULE	900	MG	gabapentanoid	ORAL
211	GABAPENTIN 300 MG CAPSULE	900	MG	gabapentanoid	ORAL
211	GABAPENTIN 300 MG CAPSULE	900	MG	gabapentanoid	ORAL
211	GABAPENTIN 300 MG CAPSULE	900	MG	gabapentanoid	ORAL
211	GABAPENTIN 300 MG CAPSULE	900	MG	gabapentanoid	ORAL
211	GABAPENTIN 300 MG CAPSULE	900	MG	gabapentanoid	ORAL
211	GABAPENTIN 300 MG CAPSULE	900	MG	gabapentanoid	ORAL
211	GABAPENTIN 300 MG CAPSULE	900	MG	gabapentanoid	ORAL
211	GABAPENTIN 300 MG CAPSULE	900	MG	gabapentanoid	ORAL
211	GABAPENTIN 300 MG CAPSULE	900	MG	gabapentanoid	ORAL
211	GABAPENTIN 300 MG CAPSULE	900	MG	gabapentanoid	ORAL
211	GABAPENTIN 300 MG CAPSULE	900	MG	gabapentanoid	ORAL
211	GABAPENTIN 300 MG CAPSULE	900	MG	gabapentanoid	ORAL
211	GABAPENTIN 300 MG CAPSULE	900	MG	gabapentanoid	ORAL
211	GABAPENTIN 300 MG CAPSULE	900	MG	gabapentanoid	ORAL
211	GABAPENTIN 300 MG CAPSULE	900	MG	gabapentanoid	ORAL
211	GABAPENTIN 300 MG CAPSULE	900	MG	gabapentanoid	ORAL
211	GABAPENTIN 300 MG CAPSULE	900	MG	gabapentanoid	ORAL
211	GABAPENTIN 300 MG CAPSULE	900	MG	gabapentanoid	ORAL
211	GABAPENTIN 300 MG CAPSULE	900	MG	gabapentanoid	ORAL
211	GABAPENTIN 300 MG CAPSULE	900	MG	gabapentanoid	ORAL
211	GABAPENTIN 300 MG CAPSULE	900	MG	gabapentanoid	ORAL
211	GABAPENTIN 300 MG CAPSULE	900	MG	gabapentanoid	ORAL
211	GABAPENTIN 300 MG CAPSULE	900	MG	gabapentanoid	ORAL
211	GABAPENTIN 300 MG CAPSULE	900	MG	gabapentanoid	ORAL
211	IBUPROFEN 400 MG TABLET	400	MG	nonsteroidal anti-inflammatory drug	ORAL
211	IBUPROFEN 400 MG TABLET	400	MG	nonsteroidal anti-inflammatory drug	ORAL
211	LIDOCAINE 5 % TOPICAL OINTMENT	1	APPLICATION	topical analgesic	TOPICAL
212	AMITRIPTYLINE 25 MG TABLET	25	MG	tricyclic antidepressant (TCA)	ORAL
213	AMITRIPTYLINE 10 MG TABLET	10	MG	tricyclic antidepressant (TCA)	ORAL
213	AMITRIPTYLINE 10 MG TABLET	10	MG	tricyclic antidepressant (TCA)	ORAL
213	GABAPENTIN 300 MG CAPSULE	300	MG	gabapentanoid	ORAL
213	GABAPENTIN 300 MG CAPSULE	300	MG	gabapentanoid	ORAL
213	GABAPENTIN 300 MG CAPSULE	300	MG	gabapentanoid	ORAL
213	GABAPENTIN 300 MG CAPSULE	300	MG	gabapentanoid	ORAL
213	GABAPENTIN 300 MG CAPSULE	300	MG	gabapentanoid	ORAL
213	GABAPENTIN 300 MG CAPSULE	300	MG	gabapentanoid	ORAL
217	LIDOCAINE 5 % TOPICAL PATCH	1	PATCH	topical analgesic	TRANSDERMAL
217	LIDOCAINE 5 % TOPICAL PATCH	1	PATCH	topical analgesic	TRANSDERMAL
217	LIDOCAINE 5 % TOPICAL PATCH	1	PATCH	topical analgesic	TRANSDERMAL
217	LIDOCAINE 5 % TOPICAL PATCH	1	PATCH	topical analgesic	TRANSDERMAL
220	LIDOCAINE 5 % TOPICAL PATCH	1	PATCH	topical analgesic	TRANSDERMAL
220	LIDOCAINE 5 % TOPICAL PATCH	1	PATCH	topical analgesic	TRANSDERMAL
220	LIDOCAINE 5 % TOPICAL PATCH	1	PATCH	topical analgesic	TRANSDERMAL
220	LIDOCAINE 5 % TOPICAL PATCH	1	PATCH	topical analgesic	TRANSDERMAL
222	ACETAMINOPHEN 325 MG TABLET	650	MG	acetaminophen	ORAL
222	ACETAMINOPHEN 325 MG TABLET	650	MG	acetaminophen	ORAL
222	GABAPENTIN 100 MG CAPSULE	100	MG	gabapentanoid	ORAL
222	GABAPENTIN 100 MG CAPSULE	100	MG	gabapentanoid	ORAL
222	GABAPENTIN 100 MG CAPSULE	200	MG	gabapentanoid	ORAL
223	ACETAMINOPHEN 325 MG TABLET	650	MG	acetaminophen	ORAL
223	ACETAMINOPHEN 325 MG TABLET	650	MG	acetaminophen	ORAL
223	ACETAMINOPHEN 325 MG TABLET	650	MG	acetaminophen	ORAL
225	DULOXETINE 60 MG CAPSULE,DELAYED RELEASE	60	MG	serotonin and norepinephrine reuptake inhibitor (SNRI)	ORAL
225	DULOXETINE 60 MG CAPSULE,DELAYED RELEASE	60	MG	serotonin and norepinephrine reuptake inhibitor (SNRI)	ORAL
225	DULOXETINE 60 MG CAPSULE,DELAYED RELEASE	60	MG	serotonin and norepinephrine reuptake inhibitor (SNRI)	ORAL
226	LIDOCAINE 5 % TOPICAL PATCH	1	PATCH	topical analgesic	TRANSDERMAL
226	LIDOCAINE 5 % TOPICAL PATCH	1	PATCH	topical analgesic	TRANSDERMAL
226	LIDOCAINE 5 % TOPICAL PATCH	2	PATCH	topical analgesic	TRANSDERMAL
226	LIDOCAINE 5 % TOPICAL PATCH	2	PATCH	topical analgesic	TRANSDERMAL
226	LIDOCAINE 5 % TOPICAL PATCH	2	PATCH	topical analgesic	TRANSDERMAL
226	LIDOCAINE 5 % TOPICAL PATCH	2	PATCH	topical analgesic	TRANSDERMAL
226	LIDOCAINE 5 % TOPICAL PATCH	2	PATCH	topical analgesic	TRANSDERMAL
226	LIDOCAINE 5 % TOPICAL PATCH	2	PATCH	topical analgesic	TRANSDERMAL
226	LIDOCAINE 5 % TOPICAL PATCH	2	PATCH	topical analgesic	TRANSDERMAL
226	LIDOCAINE 5 % TOPICAL PATCH	2	PATCH	topical analgesic	TRANSDERMAL
226	LIDOCAINE 5 % TOPICAL PATCH	2	PATCH	topical analgesic	TRANSDERMAL
226	LIDOCAINE 5 % TOPICAL PATCH	2	PATCH	topical analgesic	TRANSDERMAL
226	LIDOCAINE 5 % TOPICAL PATCH	2	PATCH	topical analgesic	TRANSDERMAL
226	LIDOCAINE 5 % TOPICAL PATCH	2	PATCH	topical analgesic	TRANSDERMAL
226	LIDOCAINE 5 % TOPICAL PATCH	2	PATCH	topical analgesic	TRANSDERMAL
226	LIDOCAINE 5 % TOPICAL PATCH	2	PATCH	topical analgesic	TRANSDERMAL
226	LIDOCAINE 5 % TOPICAL PATCH	2	PATCH	topical analgesic	TRANSDERMAL
226	LIDOCAINE 5 % TOPICAL PATCH	2	PATCH	topical analgesic	TRANSDERMAL
226	LIDOCAINE 5 % TOPICAL PATCH	2	PATCH	topical analgesic	TRANSDERMAL
226	LIDOCAINE 5 % TOPICAL PATCH	2	PATCH	topical analgesic	TRANSDERMAL
226	LIDOCAINE 5 % TOPICAL PATCH	2	PATCH	topical analgesic	TRANSDERMAL
226	LIDOCAINE 5 % TOPICAL PATCH	2	PATCH	topical analgesic	TRANSDERMAL
227	ACETAMINOPHEN 325 MG TABLET	650	MG	acetaminophen	ORAL
227	DICLOFENAC 1 % TOPICAL GEL	2	G	topical NSAID	TOPICAL
229	BACLOFEN 10 MG TABLET	10	MG	muscle relaxant	ORAL
229	BACLOFEN 10 MG TABLET	10	MG	muscle relaxant	ORAL
230	ACETAMINOPHEN 325 MG TABLET	650	MG	acetaminophen	ORAL
230	VENLAFAXINE 37.5 MG TABLET	75	MG	serotonin and norepinephrine reuptake inhibitor (SNRI)	ORAL
230	VENLAFAXINE ER 150 MG CAPSULE,EXTENDED RELEASE 24 HR	150	MG	serotonin and norepinephrine reuptake inhibitor (SNRI)	ORAL
230	VENLAFAXINE ER 150 MG CAPSULE,EXTENDED RELEASE 24 HR	150	MG	serotonin and norepinephrine reuptake inhibitor (SNRI)	ORAL
230	VENLAFAXINE ER 150 MG CAPSULE,EXTENDED RELEASE 24 HR	150	MG	serotonin and norepinephrine reuptake inhibitor (SNRI)	ORAL
231	ACETAMINOPHEN 325 MG TABLET	650	MG	acetaminophen	ORAL
231	ACETAMINOPHEN 325 MG TABLET	650	MG	acetaminophen	ORAL
231	ACETAMINOPHEN 325 MG TABLET	650	MG	acetaminophen	ORAL
231	ACETAMINOPHEN 325 MG TABLET	650	MG	acetaminophen	ORAL
231	ACETAMINOPHEN 325 MG TABLET	650	MG	acetaminophen	ORAL
231	ACETAMINOPHEN 325 MG TABLET	650	MG	acetaminophen	ORAL
232	VENLAFAXINE ER 75 MG CAPSULE,EXTENDED RELEASE 24 HR	225	MG	serotonin and norepinephrine reuptake inhibitor (SNRI)	ORAL
232	VENLAFAXINE ER 75 MG CAPSULE,EXTENDED RELEASE 24 HR	225	MG	serotonin and norepinephrine reuptake inhibitor (SNRI)	ORAL
232	VENLAFAXINE ER 75 MG CAPSULE,EXTENDED RELEASE 24 HR	225	MG	serotonin and norepinephrine reuptake inhibitor (SNRI)	ORAL
238	ACETAMINOPHEN 325 MG TABLET	650	MG	acetaminophen	ORAL
238	GABAPENTIN 300 MG CAPSULE	300	MG	gabapentanoid	ORAL
238	GABAPENTIN 300 MG CAPSULE	300	MG	gabapentanoid	ORAL
238	GABAPENTIN 300 MG CAPSULE	300	MG	gabapentanoid	ORAL
238	GABAPENTIN 300 MG CAPSULE	300	MG	gabapentanoid	ORAL
238	GABAPENTIN 300 MG CAPSULE	300	MG	gabapentanoid	ORAL
238	GABAPENTIN 300 MG CAPSULE	300	MG	gabapentanoid	ORAL
238	GABAPENTIN 300 MG CAPSULE	300	MG	gabapentanoid	ORAL
238	GABAPENTIN 300 MG CAPSULE	300	MG	gabapentanoid	ORAL
238	GABAPENTIN 300 MG CAPSULE	300	MG	gabapentanoid	ORAL
238	GABAPENTIN 300 MG CAPSULE	300	MG	gabapentanoid	ORAL
238	GABAPENTIN 300 MG CAPSULE	300	MG	gabapentanoid	ORAL
238	GABAPENTIN 300 MG CAPSULE	300	MG	gabapentanoid	ORAL
238	GABAPENTIN 300 MG CAPSULE	300	MG	gabapentanoid	ORAL
238	GABAPENTIN 300 MG CAPSULE	300	MG	gabapentanoid	ORAL
238	GABAPENTIN 300 MG CAPSULE	300	MG	gabapentanoid	ORAL
238	LIDOCAINE 5 % TOPICAL PATCH	1	PATCH	topical analgesic	TRANSDERMAL
238	LIDOCAINE 5 % TOPICAL PATCH	1	PATCH	topical analgesic	TRANSDERMAL
240	GABAPENTIN 300 MG CAPSULE	300	MG	gabapentanoid	ORAL
241	LIDOCAINE 5 % TOPICAL PATCH	1	PATCH	topical analgesic	TRANSDERMAL
241	LIDOCAINE 5 % TOPICAL PATCH	1	PATCH	topical analgesic	TRANSDERMAL
241	LIDOCAINE 5 % TOPICAL PATCH	1	PATCH	topical analgesic	TRANSDERMAL
241	LIDOCAINE 5 % TOPICAL PATCH	1	PATCH	topical analgesic	TRANSDERMAL
241	LIDOCAINE 5 % TOPICAL PATCH	1	PATCH	topical analgesic	TRANSDERMAL
247	ACETAMINOPHEN 325 MG TABLET	325	MG	acetaminophen	ORAL
249	ACETAMINOPHEN 325 MG TABLET	650	MG	acetaminophen	ORAL
249	DESIPRAMINE 50 MG TABLET	50	MG	tricyclic antidepressant (TCA)	ORAL
249	DESIPRAMINE 50 MG TABLET	50	MG	tricyclic antidepressant (TCA)	ORAL
249	DESIPRAMINE 50 MG TABLET	50	MG	tricyclic antidepressant (TCA)	ORAL
252	DICYCLOMINE 20 MG TABLET	20	MG	antispasmodic	ORAL
252	DICYCLOMINE 20 MG TABLET	20	MG	antispasmodic	ORAL
252	DICYCLOMINE 20 MG TABLET	20	MG	antispasmodic	ORAL
252	DICYCLOMINE 20 MG TABLET	20	MG	antispasmodic	ORAL
252	DICYCLOMINE 20 MG TABLET	20	MG	antispasmodic	ORAL
252	DICYCLOMINE 20 MG TABLET	20	MG	antispasmodic	ORAL
252	DICYCLOMINE 20 MG TABLET	20	MG	antispasmodic	ORAL
252	DICYCLOMINE 20 MG TABLET	20	MG	antispasmodic	ORAL
252	DICYCLOMINE 20 MG TABLET	20	MG	antispasmodic	ORAL
252	DICYCLOMINE 20 MG TABLET	20	MG	antispasmodic	ORAL
252	DICYCLOMINE 20 MG TABLET	20	MG	antispasmodic	ORAL
252	DICYCLOMINE 20 MG TABLET	20	MG	antispasmodic	ORAL
253	ACETAMINOPHEN 325 MG TABLET	650	MG	acetaminophen	ORAL
258	GABAPENTIN 300 MG CAPSULE	300	MG	gabapentanoid	ORAL
258	GABAPENTIN 300 MG CAPSULE	300	MG	gabapentanoid	ORAL
258	GABAPENTIN 300 MG CAPSULE	300	MG	gabapentanoid	ORAL
259	ACETAMINOPHEN 325 MG TABLET	325	MG	acetaminophen	ORAL
259	ACETAMINOPHEN 325 MG TABLET	650	MG	acetaminophen	ORAL
259	ACETAMINOPHEN 325 MG TABLET	325	MG	acetaminophen	ORAL
259	ACETAMINOPHEN 325 MG TABLET	650	MG	acetaminophen	ORAL
259	ACETAMINOPHEN 325 MG TABLET	650	MG	acetaminophen	ORAL
259	ACETAMINOPHEN 325 MG TABLET	650	MG	acetaminophen	ORAL
259	ACETAMINOPHEN 325 MG TABLET	650	MG	acetaminophen	ORAL
259	ACETAMINOPHEN 325 MG TABLET	325	MG	acetaminophen	ORAL
259	ACETAMINOPHEN 325 MG TABLET	650	MG	acetaminophen	ORAL
259	DICYCLOMINE 10 MG CAPSULE	10	MG	antispasmodic	ORAL
259	LIDOCAINE 5 % TOPICAL PATCH	1	PATCH	topical analgesic	TRANSDERMAL
259	LIDOCAINE 5 % TOPICAL PATCH	1	PATCH	topical analgesic	TRANSDERMAL
259	LIDOCAINE 5 % TOPICAL PATCH	1	PATCH	topical analgesic	TRANSDERMAL
259	LIDOCAINE 5 % TOPICAL PATCH	1	PATCH	topical analgesic	TRANSDERMAL
260	CYCLOBENZAPRINE 10 MG TABLET	10	MG	muscle relaxant	ORAL
260	LIDOCAINE 5 % TOPICAL PATCH	1	PATCH	topical analgesic	TRANSDERMAL
260	LIDOCAINE 5 % TOPICAL PATCH	1	PATCH	topical analgesic	TRANSDERMAL
260	LIDOCAINE 5 % TOPICAL PATCH	1	PATCH	topical analgesic	TRANSDERMAL
261	ACETAMINOPHEN 325 MG TABLET	650	MG	acetaminophen	ORAL
262	ACETAMINOPHEN 325 MG TABLET	325	MG	acetaminophen	ORAL
262	ACETAMINOPHEN 325 MG TABLET	650	MG	acetaminophen	ORAL
262	ACETAMINOPHEN 325 MG TABLET	650	MG	acetaminophen	ORAL
262	ACETAMINOPHEN 325 MG TABLET	325	MG	acetaminophen	ORAL
262	ACETAMINOPHEN 325 MG TABLET	650	MG	acetaminophen	ORAL
268	ACETAMINOPHEN 325 MG TABLET	325	MG	acetaminophen	ORAL
268	ACETAMINOPHEN 325 MG TABLET	650	MG	acetaminophen	ORAL
268	ACETAMINOPHEN 325 MG TABLET	325	MG	acetaminophen	ORAL
268	LIDOCAINE 5 % TOPICAL PATCH	1	PATCH	topical analgesic	TRANSDERMAL
268	LIDOCAINE 5 % TOPICAL PATCH	1	PATCH	topical analgesic	TRANSDERMAL
268	LIDOCAINE 5 % TOPICAL PATCH	1	PATCH	topical analgesic	TRANSDERMAL
268	LIDOCAINE 5 % TOPICAL PATCH	1	PATCH	topical analgesic	TRANSDERMAL
268	LIDOCAINE 5 % TOPICAL PATCH	1	PATCH	topical analgesic	TRANSDERMAL
268	LIDOCAINE 5 % TOPICAL PATCH	1	PATCH	topical analgesic	TRANSDERMAL
268	LIDOCAINE 5 % TOPICAL PATCH	1	PATCH	topical analgesic	TRANSDERMAL
268	LIDOCAINE 5 % TOPICAL PATCH	1	PATCH	topical analgesic	TRANSDERMAL
271	ACETAMINOPHEN 325 MG TABLET	650	MG	acetaminophen	ORAL
273	ACETAMINOPHEN 325 MG TABLET	650	MG	acetaminophen	ORAL
275	BACLOFEN 10 MG TABLET	10	MG	muscle relaxant	ORAL
275	BACLOFEN 10 MG TABLET	10	MG	muscle relaxant	ORAL
275	BACLOFEN 10 MG TABLET	10	MG	muscle relaxant	ORAL
275	BACLOFEN 10 MG TABLET	10	MG	muscle relaxant	ORAL
275	BACLOFEN 10 MG TABLET	10	MG	muscle relaxant	ORAL
275	BACLOFEN 10 MG TABLET	10	MG	muscle relaxant	ORAL
275	BACLOFEN 10 MG TABLET	10	MG	muscle relaxant	ORAL
275	BACLOFEN 10 MG TABLET	10	MG	muscle relaxant	ORAL
275	BACLOFEN 10 MG TABLET	10	MG	muscle relaxant	ORAL
275	BACLOFEN 10 MG TABLET	10	MG	muscle relaxant	ORAL
275	BACLOFEN 10 MG TABLET	10	MG	muscle relaxant	ORAL
275	BACLOFEN 10 MG TABLET	10	MG	muscle relaxant	ORAL
275	BACLOFEN 10 MG TABLET	10	MG	muscle relaxant	ORAL
275	BACLOFEN 10 MG TABLET	10	MG	muscle relaxant	ORAL
276	GABAPENTIN 100 MG CAPSULE	100	MG	gabapentanoid	ORAL
276	GABAPENTIN 100 MG CAPSULE	100	MG	gabapentanoid	ORAL
276	GABAPENTIN 100 MG CAPSULE	100	MG	gabapentanoid	ORAL
276	GABAPENTIN 100 MG CAPSULE	100	MG	gabapentanoid	ORAL
277	GABAPENTIN 100 MG CAPSULE	200	MG	gabapentanoid	ORAL
277	GABAPENTIN 100 MG CAPSULE	200	MG	gabapentanoid	ORAL
277	GABAPENTIN 100 MG CAPSULE	200	MG	gabapentanoid	ORAL
278	ACETAMINOPHEN 325 MG TABLET	650	MG	acetaminophen	ORAL
282	ACETAMINOPHEN 325 MG TABLET	650	MG	acetaminophen	ORAL
282	ACETAMINOPHEN 325 MG TABLET	650	MG	acetaminophen	ORAL
284	GABAPENTIN 300 MG CAPSULE	300	MG	gabapentanoid	ORAL
284	GABAPENTIN 300 MG CAPSULE	300	MG	gabapentanoid	ORAL
284	GABAPENTIN 300 MG CAPSULE	300	MG	gabapentanoid	ORAL
284	GABAPENTIN 300 MG CAPSULE	300	MG	gabapentanoid	ORAL
284	GABAPENTIN 300 MG CAPSULE	300	MG	gabapentanoid	ORAL
290	ACETAMINOPHEN 325 MG TABLET	487.5	MG	acetaminophen	ORAL
293	ACETAMINOPHEN 325 MG TABLET	325	MG	acetaminophen
299	ACETAMINOPHEN 325 MG TABLET	650	MG	acetaminophen	ORAL
300	ACETAMINOPHEN 325 MG TABLET	650	MG	acetaminophen	ORAL
300	ACETAMINOPHEN 325 MG TABLET	325	MG	acetaminophen	ORAL
300	ACETAMINOPHEN 325 MG TABLET	325	MG	acetaminophen	ORAL
300	ACETAMINOPHEN 325 MG TABLET	325	MG	acetaminophen	ORAL
300	ACETAMINOPHEN 325 MG TABLET	325	MG	acetaminophen	ORAL
306	ACETAMINOPHEN 325 MG TABLET	650	MG	acetaminophen	ORAL
307	GABAPENTIN 300 MG CAPSULE	300	MG	gabapentanoid	ORAL
307	GABAPENTIN 300 MG CAPSULE	300	MG	gabapentanoid	ORAL
307	GABAPENTIN 300 MG CAPSULE	300	MG	gabapentanoid	ORAL
307	GABAPENTIN 300 MG CAPSULE	300	MG	gabapentanoid	ORAL

## Sheet: Benzos Etc
Study ID	MEDICATION	ADMN_PD_STRGTH_QTY	UOM	Type of medication	UOM_DESC	ROUTE
9	LORAZEPAM 2 MG/ML INJECTION SYRINGE	1	MG	benzodiazepine		INTRAVENOUS
9	LORAZEPAM 2 MG/ML INJECTION SYRINGE	2	MG	benzodiazepine		INTRAVENOUS
10	ZOLPIDEM 10 MG TABLET	10	MG	hypnotic sleep aid		ORAL
15	LORAZEPAM 2 MG TABLET	2	MG	benzodiazepine		ORAL
15	LORAZEPAM 2 MG TABLET	2	MG	benzodiazepine		ORAL
15	LORAZEPAM 2 MG TABLET	2	MG	benzodiazepine		ORAL
15	LORAZEPAM 2 MG TABLET	2	MG	benzodiazepine		ORAL
15	LORAZEPAM 2 MG TABLET	2	MG	benzodiazepine		ORAL
15	LORAZEPAM 2 MG TABLET	4	MG	benzodiazepine		ORAL
17	MIDAZOLAM (PF) 1 MG/ML INJECTION SOLUTION	2	MG	benzodiazepine		INTRAVENOUS
17	MIDAZOLAM (PF) 1 MG/ML INJECTION SOLUTION	2	MG	benzodiazepine		INTRAVENOUS
20	LORAZEPAM 2 MG/ML INJECTION SYRINGE	2	MG	benzodiazepine		INTRAVENOUS
20	LORAZEPAM 2 MG/ML INJECTION SYRINGE	2	MG	benzodiazepine		INTRAVENOUS
20	LORAZEPAM 2 MG/ML INJECTION SYRINGE	2	MG	benzodiazepine		INTRAVENOUS
21	LORAZEPAM 2 MG/ML INJECTION SYRINGE	1	MG	benzodiazepine		INTRAVENOUS
21	LORAZEPAM 2 MG/ML INJECTION SYRINGE	2	MG	benzodiazepine		INTRAVENOUS
21	LORAZEPAM 2 MG/ML INJECTION SYRINGE	2	MG	benzodiazepine		INTRAVENOUS
22	ZOLPIDEM 5 MG TABLET	10	MG	hypnotic sleep aid		ORAL
22	ZOLPIDEM 5 MG TABLET	10	MG	hypnotic sleep aid		ORAL
22	ZOLPIDEM 5 MG TABLET	10	MG	hypnotic sleep aid		ORAL
26	LORAZEPAM 2 MG TABLET	4	MG	benzodiazepine		ORAL
26	LORAZEPAM 2 MG/ML INJECTION SYRINGE	2	MG	benzodiazepine		INTRAVENOUS
28	MIDAZOLAM (PF) 1 MG/ML INJECTION SOLUTION	1	MG	benzodiazepine		INTRAVENOUS
28	MIDAZOLAM (PF) 1 MG/ML INJECTION SOLUTION	1	MG	benzodiazepine		INTRAVENOUS
29	LORAZEPAM 2 MG/ML INJECTION SYRINGE	1	MG	benzodiazepine		INTRAVENOUS
31	ZOLPIDEM 5 MG TABLET	5	MG	hypnotic sleep aid		ORAL
31	ZOLPIDEM 5 MG TABLET	5	MG	hypnotic sleep aid		ORAL
33	MIDAZOLAM (PF) 1 MG/ML INJECTION SOLUTION	1	MG	benzodiazepine		INTRAVENOUS
33	MIDAZOLAM (PF) 1 MG/ML INJECTION SOLUTION	1	MG	benzodiazepine		INTRAVENOUS
34	CLONAZEPAM 0.5 MG TABLET	1	MG	benzodiazepine		ORAL
34	MIDAZOLAM (PF) 1 MG/ML INJECTION SOLUTION	1	MG	benzodiazepine		INTRAVENOUS
34	MIDAZOLAM (PF) 1 MG/ML INJECTION SOLUTION	1	MG	benzodiazepine		INTRAVENOUS
34	MIDAZOLAM (PF) 1 MG/ML INJECTION SOLUTION	1	MG	benzodiazepine		INTRAVENOUS
34	MIDAZOLAM (PF) 1 MG/ML INJECTION SOLUTION	2	MG	benzodiazepine		INTRAVENOUS
36	LORAZEPAM 2 MG/ML INJECTION SYRINGE	1	MG	benzodiazepine		INTRAVENOUS
36	LORAZEPAM 2 MG/ML INJECTION SYRINGE	2	MG	benzodiazepine		INTRAVENOUS
36	LORAZEPAM 2 MG/ML INJECTION SYRINGE	2	MG	benzodiazepine		INTRAVENOUS
41	MIDAZOLAM 1 MG/ML (COMBINED) INJECTION SOLUTION WRAPPER	2	MG	benzodiazepine		INTRAVENOUS
43	LORAZEPAM 2 MG TABLET	2	MG	benzodiazepine		ORAL
43	LORAZEPAM 2 MG TABLET	2	MG	benzodiazepine		ORAL
43	LORAZEPAM 2 MG TABLET	2	MG	benzodiazepine		ORAL
43	LORAZEPAM 2 MG TABLET	2	MG	benzodiazepine		ORAL
43	LORAZEPAM 2 MG TABLET	4	MG	benzodiazepine		ORAL
46	MIDAZOLAM (PF) 1 MG/ML INJECTION SOLUTION	2	MG	benzodiazepine		INTRAVENOUS
47	MIDAZOLAM (PF) 1 MG/ML INJECTION SOLUTION	2	MG	benzodiazepine		INTRAVENOUS
47	MIDAZOLAM (PF) 1 MG/ML INJECTION SOLUTION	2	MG	benzodiazepine		INTRAVENOUS
47	MIDAZOLAM (PF) 1 MG/ML INJECTION SOLUTION	2	MG	benzodiazepine		INTRAVENOUS
47	MIDAZOLAM (PF) 1 MG/ML INJECTION SOLUTION	2	MG	benzodiazepine		INTRAVENOUS
47	MIDAZOLAM (PF) 1 MG/ML INJECTION SOLUTION	2	MG	benzodiazepine		INTRAVENOUS
49	ZOLPIDEM 5 MG TABLET	5	MG	hypnotic sleep aid		ORAL
49	ZOLPIDEM 5 MG TABLET	5	MG	hypnotic sleep aid		ORAL
50	LORAZEPAM 2 MG TABLET	2	MG	benzodiazepine		ORAL
50	LORAZEPAM 2 MG TABLET	2	MG	benzodiazepine		ORAL
50	LORAZEPAM 2 MG/ML INJECTION SYRINGE	2	MG	benzodiazepine		INTRAVENOUS
50	LORAZEPAM 2 MG/ML INJECTION SYRINGE	2	MG	benzodiazepine		INTRAVENOUS
50	LORAZEPAM 2 MG/ML INJECTION SYRINGE	2	MG	benzodiazepine		INTRAVENOUS
50	LORAZEPAM 2 MG/ML INJECTION SYRINGE	2	MG	benzodiazepine		INTRAVENOUS
50	LORAZEPAM 2 MG/ML INJECTION SYRINGE	2	MG	benzodiazepine		INTRAVENOUS
50	LORAZEPAM 2 MG/ML INJECTION SYRINGE	2	MG	benzodiazepine		INTRAVENOUS
50	LORAZEPAM 2 MG/ML INJECTION SYRINGE	2	MG	benzodiazepine		INTRAVENOUS
50	LORAZEPAM 2 MG/ML INJECTION SYRINGE	2	MG	benzodiazepine		INTRAVENOUS
50	LORAZEPAM 2 MG/ML INJECTION SYRINGE	2	MG	benzodiazepine		INTRAVENOUS
50	LORAZEPAM 2 MG/ML INJECTION SYRINGE	2	MG	benzodiazepine		INTRAVENOUS
50	LORAZEPAM 2 MG/ML INJECTION SYRINGE	2	MG	benzodiazepine		INTRAVENOUS
50	LORAZEPAM 2 MG/ML INJECTION SYRINGE	2	MG	benzodiazepine		INTRAVENOUS
50	LORAZEPAM 2 MG/ML INJECTION SYRINGE	2	MG	benzodiazepine		INTRAVENOUS
50	LORAZEPAM 2 MG/ML INJECTION SYRINGE	2	MG	benzodiazepine		INTRAVENOUS
50	LORAZEPAM 2 MG/ML INJECTION SYRINGE	2	MG	benzodiazepine		INTRAVENOUS
50	LORAZEPAM 2 MG/ML INJECTION SYRINGE	2	MG	benzodiazepine		INTRAVENOUS
50	LORAZEPAM 2 MG/ML INJECTION SYRINGE	4	MG	benzodiazepine		INTRAVENOUS
50	LORAZEPAM 2 MG/ML INJECTION SYRINGE	4	MG	benzodiazepine		INTRAVENOUS
54	DIAZEPAM 10 MG TABLET	10	MG	benzodiazepine		ORAL
54	MIDAZOLAM (PF) 1 MG/ML INJECTION SOLUTION	2	MG	benzodiazepine		INTRAVENOUS
54	MIDAZOLAM (PF) 1 MG/ML INJECTION SOLUTION	2	MG	benzodiazepine		INTRAVENOUS
56	MIDAZOLAM (PF) 1 MG/ML INJECTION SOLUTION	1	MG	benzodiazepine		INTRAVENOUS
60	MIDAZOLAM (PF) 1 MG/ML INJECTION SOLUTION	1	MG	benzodiazepine		INTRAVENOUS
60	MIDAZOLAM (PF) 1 MG/ML INJECTION SOLUTION	1	MG	benzodiazepine		INTRAVENOUS
62	LORAZEPAM 2 MG/ML INJECTION SYRINGE	1	MG	benzodiazepine		INTRAVENOUS
63	LORAZEPAM 2 MG TABLET	2	MG	benzodiazepine		ORAL
63	LORAZEPAM 2 MG TABLET	2	MG	benzodiazepine		ORAL
63	LORAZEPAM 2 MG TABLET	2	MG	benzodiazepine		ORAL
63	LORAZEPAM 2 MG TABLET	2	MG	benzodiazepine		ORAL
63	LORAZEPAM 2 MG TABLET	2	MG	benzodiazepine		ORAL
63	LORAZEPAM 2 MG TABLET	2	MG	benzodiazepine		NG TUBE
63	LORAZEPAM 2 MG TABLET	4	MG	benzodiazepine		ORAL
63	LORAZEPAM 2 MG/ML INJECTION SYRINGE	2	MG	benzodiazepine		INTRAVENOUS
63	LORAZEPAM 2 MG/ML INJECTION SYRINGE	2	MG	benzodiazepine		INTRAVENOUS
63	LORAZEPAM 2 MG/ML INJECTION SYRINGE	2	MG	benzodiazepine		INTRAVENOUS
63	LORAZEPAM 2 MG/ML INJECTION SYRINGE	2	MG	benzodiazepine		INTRAVENOUS
63	LORAZEPAM 2 MG/ML INJECTION SYRINGE	2	MG	benzodiazepine		INTRAVENOUS
63	LORAZEPAM 2 MG/ML INJECTION SYRINGE	2	MG	benzodiazepine		INTRAVENOUS
63	LORAZEPAM 2 MG/ML INJECTION SYRINGE	2	MG	benzodiazepine		INTRAVENOUS
63	LORAZEPAM 2 MG/ML INJECTION SYRINGE	2	MG	benzodiazepine		INTRAVENOUS
63	LORAZEPAM 2 MG/ML INJECTION SYRINGE	4	MG	benzodiazepine		INTRAVENOUS
63	LORAZEPAM 2 MG/ML INJECTION SYRINGE	4	MG	benzodiazepine		INTRAVENOUS
63	MIDAZOLAM 1 MG/ML (COMBINED) INJECTION SOLUTION WRAPPER	2	MG	benzodiazepine		INTRAVENOUS
64	MIDAZOLAM 1 MG/ML (COMBINED) INJECTION SOLUTION WRAPPER	1	MG	benzodiazepine		INTRAVENOUS
64	MIDAZOLAM 1 MG/ML (COMBINED) INJECTION SOLUTION WRAPPER	1	MG	benzodiazepine		INTRAVENOUS
68	ALPRAZOLAM 0.5 MG TABLET	0.25	MG	benzodiazepine		ORAL
68	ALPRAZOLAM 0.5 MG TABLET	0.25	MG	benzodiazepine		ORAL
68	ALPRAZOLAM 0.5 MG TABLET	0.25	MG	benzodiazepine		ORAL
68	ALPRAZOLAM 0.5 MG TABLET	0.25	MG	benzodiazepine		ORAL
70	ALPRAZOLAM 0.5 MG TABLET	1	MG	benzodiazepine		ORAL
70	ALPRAZOLAM 0.5 MG TABLET	0.5	MG	benzodiazepine		ORAL
72	LORAZEPAM 2 MG/ML INJECTION SYRINGE	2	MG	benzodiazepine		INTRAVENOUS
74	MIDAZOLAM 1 MG/ML (COMBINED) INJECTION SOLUTION WRAPPER	2	MG	benzodiazepine		INTRAVENOUS
83	CLONAZEPAM 1 MG TABLET	1	MG	benzodiazepine		ORAL
83	CLONAZEPAM 1 MG TABLET	1	MG	benzodiazepine		ORAL
90	LORAZEPAM 2 MG/ML INJECTION SYRINGE	1	MG	benzodiazepine		INTRAVENOUS
91	MIDAZOLAM 1 MG/ML INJECTION SOLUTION	1.5	MG	benzodiazepine		INTRAVENOUS
92	LORAZEPAM 2 MG/ML INJECTION SYRINGE	0.5	MG	benzodiazepine		INTRAVENOUS
92	LORAZEPAM 2 MG/ML INJECTION SYRINGE	1	MG	benzodiazepine		INTRAVENOUS
92	LORAZEPAM 2 MG/ML INJECTION SYRINGE	1	MG	benzodiazepine		INTRAVENOUS
92	LORAZEPAM 2 MG/ML INJECTION SYRINGE	1	MG	benzodiazepine		INTRAVENOUS
92	LORAZEPAM 2 MG/ML INJECTION SYRINGE	1	MG	benzodiazepine		INTRAVENOUS
92	LORAZEPAM 2 MG/ML INJECTION SYRINGE	1	MG	benzodiazepine		INTRAVENOUS
98	LORAZEPAM 2 MG/ML INJECTION SYRINGE	2	MG	benzodiazepine		INTRAVENOUS
98	LORAZEPAM 2 MG/ML INJECTION SYRINGE	2	MG	benzodiazepine		INTRAVENOUS
98	LORAZEPAM 2 MG/ML INJECTION SYRINGE	4	MG	benzodiazepine		INTRAVENOUS
99	TEMAZEPAM 15 MG CAPSULE	15	MG	benzodiazepine		G-TUBE
99	TEMAZEPAM 15 MG CAPSULE	15	MG	benzodiazepine		G-TUBE
99	TEMAZEPAM 15 MG CAPSULE	15	MG	benzodiazepine		G-TUBE
99	TEMAZEPAM 15 MG CAPSULE	15	MG	benzodiazepine		G-TUBE
99	TEMAZEPAM 15 MG CAPSULE	15	MG	benzodiazepine		G-TUBE
99	TEMAZEPAM 15 MG CAPSULE	15	MG	benzodiazepine		G-TUBE
99	TEMAZEPAM 15 MG CAPSULE	15	MG	benzodiazepine		G-TUBE
99	TEMAZEPAM 15 MG CAPSULE	15	MG	benzodiazepine		G-TUBE
100	MIDAZOLAM (PF) 1 MG/ML INJECTION SOLUTION	1	MG	benzodiazepine		INTRAVENOUS
100	MIDAZOLAM (PF) 1 MG/ML INJECTION SOLUTION	1	MG	benzodiazepine		INTRAVENOUS
100	MIDAZOLAM (PF) 1 MG/ML INJECTION SOLUTION	1	MG	benzodiazepine		INTRAVENOUS
101	MIDAZOLAM (PF) 1 MG/ML INJECTION SOLUTION	1	MG	benzodiazepine		INTRAVENOUS
101	MIDAZOLAM (PF) 1 MG/ML INJECTION SOLUTION	1	MG	benzodiazepine		INTRAVENOUS
102	LORAZEPAM 2 MG/ML INJECTION SYRINGE	2	MG	benzodiazepine		INTRAVENOUS
102	LORAZEPAM 2 MG/ML INJECTION SYRINGE	2	MG	benzodiazepine		INTRAVENOUS
102	LORAZEPAM 2 MG/ML INJECTION SYRINGE	2	MG	benzodiazepine		INTRAVENOUS
108	DIAZEPAM 5 MG/ML INJECTION SYRINGE	10	MG	benzodiazepine		INTRAVENOUS
108	DIAZEPAM 5 MG/ML INJECTION SYRINGE	10	MG	benzodiazepine		INTRAVENOUS
108	DIAZEPAM 5 MG/ML INJECTION SYRINGE	20	MG	benzodiazepine		INTRAVENOUS
108	DIAZEPAM 5 MG/ML INJECTION SYRINGE	20	MG	benzodiazepine		INTRAVENOUS
108	DIAZEPAM 5 MG/ML INJECTION SYRINGE	30	MG	benzodiazepine		INTRAVENOUS
108	DIAZEPAM 5 MG/ML INJECTION SYRINGE	20	MG	benzodiazepine		INTRAVENOUS
108	DIAZEPAM 5 MG/ML INJECTION SYRINGE	10	MG	benzodiazepine		INTRAVENOUS
108	DIAZEPAM 5 MG/ML INJECTION SYRINGE	10	MG	benzodiazepine		INTRAVENOUS
108	DIAZEPAM 5 MG/ML INJECTION SYRINGE	20	MG	benzodiazepine		INTRAVENOUS
108	DIAZEPAM 5 MG/ML INJECTION SYRINGE	40	MG	benzodiazepine		INTRAVENOUS
108	DIAZEPAM 5 MG/ML INJECTION SYRINGE	10	MG	benzodiazepine		INTRAVENOUS
108	DIAZEPAM 5 MG/ML INJECTION SYRINGE	10	MG	benzodiazepine		INTRAVENOUS
108	DIAZEPAM 5 MG/ML INJECTION SYRINGE	10	MG	benzodiazepine		INTRAVENOUS
108	DIAZEPAM 5 MG/ML INJECTION SYRINGE	15	MG	benzodiazepine		INTRAVENOUS
108	DIAZEPAM 5 MG/ML INJECTION SYRINGE	10	MG	benzodiazepine		INTRAVENOUS
108	DIAZEPAM 5 MG/ML INJECTION SYRINGE	10	MG	benzodiazepine		INTRAVENOUS
108	DIAZEPAM 5 MG/ML INJECTION SYRINGE	15	MG	benzodiazepine		INTRAVENOUS
108	DIAZEPAM 5 MG/ML INJECTION SYRINGE	30	MG	benzodiazepine		INTRAVENOUS
108	DIAZEPAM 5 MG/ML INJECTION SYRINGE	30	MG	benzodiazepine		INTRAVENOUS
108	DIAZEPAM 5 MG/ML INJECTION SYRINGE	20	MG	benzodiazepine		INTRAVENOUS
108	DIAZEPAM 5 MG/ML INJECTION SYRINGE	10	MG	benzodiazepine		INTRAVENOUS
108	DIAZEPAM 5 MG/ML INJECTION SYRINGE	40	MG	benzodiazepine		INTRAVENOUS
108	DIAZEPAM 5 MG/ML INJECTION SYRINGE	10	MG	benzodiazepine		INTRAVENOUS
108	DIAZEPAM 5 MG/ML INJECTION SYRINGE	30	MG	benzodiazepine		INTRAVENOUS
108	DIAZEPAM 5 MG/ML INJECTION SYRINGE	20	MG	benzodiazepine		INTRAVENOUS
108	DIAZEPAM 5 MG/ML INJECTION SYRINGE	20	MG	benzodiazepine		INTRAVENOUS
108	DIAZEPAM 5 MG/ML INJECTION SYRINGE	40	MG	benzodiazepine		INTRAVENOUS
108	DIAZEPAM 5 MG/ML INJECTION SYRINGE	10	MG	benzodiazepine		INTRAVENOUS
108	DIAZEPAM 5 MG/ML INJECTION SYRINGE	10	MG	benzodiazepine		INTRAVENOUS
108	DIAZEPAM 5 MG/ML INJECTION SYRINGE	30	MG	benzodiazepine		INTRAVENOUS
108	DIAZEPAM 5 MG/ML INJECTION SYRINGE	10	MG	benzodiazepine		INTRAVENOUS
108	DIAZEPAM 5 MG/ML INJECTION SYRINGE	10	MG	benzodiazepine		INTRAVENOUS
108	DIAZEPAM 5 MG/ML INJECTION SYRINGE	30	MG	benzodiazepine		INTRAVENOUS
108	DIAZEPAM 5 MG/ML INJECTION SYRINGE	30	MG	benzodiazepine		INTRAVENOUS
108	DIAZEPAM 5 MG/ML INJECTION SYRINGE	20	MG	benzodiazepine		INTRAVENOUS
108	DIAZEPAM 5 MG/ML INJECTION SYRINGE	20	MG	benzodiazepine		INTRAVENOUS
108	DIAZEPAM 5 MG/ML INJECTION SYRINGE	40	MG	benzodiazepine		INTRAVENOUS
108	DIAZEPAM 5 MG/ML INJECTION SYRINGE	10	MG	benzodiazepine		INTRAVENOUS
108	DIAZEPAM 5 MG/ML INJECTION SYRINGE	15	MG	benzodiazepine		INTRAVENOUS
108	DIAZEPAM 5 MG/ML INJECTION SYRINGE	10	MG	benzodiazepine		INTRAVENOUS
108	DIAZEPAM 5 MG/ML INJECTION SYRINGE	20	MG	benzodiazepine		INTRAVENOUS
108	DIAZEPAM 5 MG/ML INJECTION SYRINGE	10	MG	benzodiazepine		INTRAVENOUS
108	DIAZEPAM 5 MG/ML INJECTION SYRINGE	40	MG	benzodiazepine		INTRAVENOUS
108	DIAZEPAM 5 MG/ML INJECTION SYRINGE	20	MG	benzodiazepine		INTRAVENOUS
108	DIAZEPAM 5 MG/ML INJECTION SYRINGE	20	MG	benzodiazepine		INTRAVENOUS
108	DIAZEPAM 5 MG/ML INJECTION SYRINGE	20	MG	benzodiazepine		INTRAVENOUS
108	DIAZEPAM 5 MG/ML INJECTION SYRINGE	10	MG	benzodiazepine		INTRAVENOUS
108	DIAZEPAM 5 MG/ML INJECTION SYRINGE	10	MG	benzodiazepine		INTRAVENOUS
108	DIAZEPAM 5 MG/ML INJECTION SYRINGE	10	MG	benzodiazepine		INTRAVENOUS
108	DIAZEPAM 5 MG/ML INJECTION SYRINGE	10	MG	benzodiazepine		INTRAVENOUS
108	DIAZEPAM 5 MG/ML INJECTION SYRINGE	20	MG	benzodiazepine		INTRAVENOUS
108	DIAZEPAM 5 MG/ML INJECTION SYRINGE	40	MG	benzodiazepine		INTRAVENOUS
108	DIAZEPAM 5 MG/ML INJECTION SYRINGE	40	MG	benzodiazepine		INTRAVENOUS
108	DIAZEPAM 5 MG/ML INJECTION SYRINGE	20	MG	benzodiazepine		INTRAVENOUS
108	DIAZEPAM 5 MG/ML INJECTION SYRINGE	10	MG	benzodiazepine		INTRAVENOUS
108	DIAZEPAM 5 MG/ML INJECTION SYRINGE	30	MG	benzodiazepine		INTRAVENOUS
108	DIAZEPAM 5 MG/ML INJECTION SYRINGE	20	MG	benzodiazepine		INTRAVENOUS
108	DIAZEPAM 5 MG/ML INJECTION SYRINGE	10	MG	benzodiazepine		INTRAVENOUS
108	DIAZEPAM 5 MG/ML INJECTION SYRINGE	10	MG	benzodiazepine		INTRAVENOUS
108	DIAZEPAM 5 MG/ML INJECTION SYRINGE	10	MG	benzodiazepine		INTRAVENOUS
108	DIAZEPAM 5 MG/ML INJECTION SYRINGE	10	MG	benzodiazepine		INTRAVENOUS
108	DIAZEPAM 5 MG/ML INJECTION SYRINGE	40	MG	benzodiazepine		INTRAVENOUS
108	DIAZEPAM 5 MG/ML INJECTION SYRINGE	30	MG	benzodiazepine		INTRAVENOUS
108	DIAZEPAM 5 MG/ML INJECTION SYRINGE	40	MG	benzodiazepine		INTRAVENOUS
108	DIAZEPAM 5 MG/ML INJECTION SYRINGE	20	MG	benzodiazepine		INTRAVENOUS
108	DIAZEPAM 5 MG/ML INJECTION SYRINGE	30	MG	benzodiazepine		INTRAVENOUS
108	DIAZEPAM 5 MG/ML INJECTION SYRINGE	30	MG	benzodiazepine		INTRAVENOUS
108	DIAZEPAM 5 MG/ML INJECTION SYRINGE	20	MG	benzodiazepine		INTRAVENOUS
108	DIAZEPAM 5 MG/ML INJECTION SYRINGE	10	MG	benzodiazepine		INTRAVENOUS
108	DIAZEPAM 5 MG/ML INJECTION SYRINGE	20	MG	benzodiazepine		INTRAVENOUS
108	DIAZEPAM 5 MG/ML INJECTION SYRINGE	30	MG	benzodiazepine		INTRAVENOUS
108	DIAZEPAM 5 MG/ML INJECTION SYRINGE	40	MG	benzodiazepine		INTRAVENOUS
108	DIAZEPAM 5 MG/ML INJECTION SYRINGE	20	MG	benzodiazepine		INTRAVENOUS
108	DIAZEPAM 5 MG/ML INJECTION SYRINGE	10	MG	benzodiazepine		INTRAVENOUS
108	DIAZEPAM 5 MG/ML INJECTION SYRINGE	30	MG	benzodiazepine		INTRAVENOUS
108	DIAZEPAM 5 MG/ML INJECTION SYRINGE	20	MG	benzodiazepine		INTRAVENOUS
108	DIAZEPAM 5 MG/ML INJECTION SYRINGE	10	MG	benzodiazepine		INTRAVENOUS
108	DIAZEPAM 5 MG/ML INJECTION SYRINGE	10	MG	benzodiazepine		INTRAVENOUS
108	DIAZEPAM 5 MG/ML INJECTION SYRINGE	40	MG	benzodiazepine		INTRAVENOUS
108	DIAZEPAM 5 MG/ML INJECTION SYRINGE	10	MG	benzodiazepine		INTRAVENOUS
108	DIAZEPAM 5 MG/ML INJECTION SYRINGE	0	MG	benzodiazepine		INTRAVENOUS
108	LORAZEPAM 2 MG/ML INJECTION SYRINGE	1	MG	benzodiazepine		INTRAVENOUS
108	LORAZEPAM 2 MG/ML INJECTION SYRINGE	2	MG	benzodiazepine		INTRAVENOUS
108	LORAZEPAM 2 MG/ML INJECTION SYRINGE	2	MG	benzodiazepine		INTRAVENOUS
108	LORAZEPAM 2 MG/ML INJECTION SYRINGE	2	MG	benzodiazepine		INTRAVENOUS
108	LORAZEPAM 2 MG/ML INJECTION SYRINGE	2	MG	benzodiazepine		INTRAVENOUS
108	LORAZEPAM 2 MG/ML INJECTION SYRINGE	2	MG	benzodiazepine		INTRAVENOUS
108	LORAZEPAM 2 MG/ML INJECTION SYRINGE	2	MG	benzodiazepine		INTRAVENOUS
108	LORAZEPAM 2 MG/ML INJECTION SYRINGE	2	MG	benzodiazepine		INTRAVENOUS
108	LORAZEPAM 2 MG/ML INJECTION SYRINGE	2	MG	benzodiazepine		INTRAVENOUS
108	LORAZEPAM 2 MG/ML INJECTION SYRINGE	2	MG	benzodiazepine		INTRAVENOUS
108	LORAZEPAM 2 MG/ML INJECTION SYRINGE	2	MG	benzodiazepine		INTRAVENOUS
108	LORAZEPAM 2 MG/ML INJECTION SYRINGE	2	MG	benzodiazepine		INTRAVENOUS
108	LORAZEPAM 2 MG/ML INJECTION SYRINGE	2	MG	benzodiazepine		INTRAVENOUS
108	LORAZEPAM 2 MG/ML INJECTION SYRINGE	2	MG	benzodiazepine		INTRAVENOUS
108	LORAZEPAM 2 MG/ML INJECTION SYRINGE	2	MG	benzodiazepine		INTRAVENOUS
108	LORAZEPAM 2 MG/ML INJECTION SYRINGE	2	MG	benzodiazepine		INTRAVENOUS
108	LORAZEPAM 2 MG/ML INJECTION SYRINGE	2	MG	benzodiazepine		INTRAVENOUS
108	LORAZEPAM 2 MG/ML INJECTION SYRINGE	4	MG	benzodiazepine		INTRAVENOUS
108	LORAZEPAM 2 MG/ML INJECTION SYRINGE	4	MG	benzodiazepine		INTRAVENOUS
108	LORAZEPAM 2 MG/ML INJECTION SYRINGE	4	MG	benzodiazepine		INTRAVENOUS
108	LORAZEPAM 2 MG/ML INJECTION SYRINGE	4	MG	benzodiazepine		INTRAVENOUS
108	LORAZEPAM 2 MG/ML INJECTION SYRINGE	4	MG	benzodiazepine		INTRAVENOUS
108	LORAZEPAM 2 MG/ML INJECTION SYRINGE	4	MG	benzodiazepine		INTRAVENOUS
108	LORAZEPAM 2 MG/ML INJECTION SYRINGE	4	MG	benzodiazepine		INTRAVENOUS
108	LORAZEPAM 2 MG/ML INJECTION SYRINGE	4	MG	benzodiazepine		INTRAVENOUS
108	LORAZEPAM 2 MG/ML INJECTION SYRINGE	4	MG	benzodiazepine		INTRAVENOUS
108	LORAZEPAM 2 MG/ML INJECTION SYRINGE	4	MG	benzodiazepine		INTRAVENOUS
108	LORAZEPAM 2 MG/ML INJECTION SYRINGE	4	MG	benzodiazepine		INTRAVENOUS
108	LORAZEPAM 2 MG/ML INJECTION SYRINGE	4	MG	benzodiazepine		INTRAVENOUS
108	LORAZEPAM 2 MG/ML INJECTION SYRINGE	4	MG	benzodiazepine		INTRAVENOUS
108	LORAZEPAM 2 MG/ML INJECTION SYRINGE	4	MG	benzodiazepine		INTRAVENOUS
108	LORAZEPAM 2 MG/ML INJECTION SYRINGE	4	MG	benzodiazepine		INTRAVENOUS
108	LORAZEPAM 2 MG/ML INJECTION SYRINGE	5	MG	benzodiazepine		INTRAVENOUS
108	LORAZEPAM 2 MG/ML INJECTION SYRINGE	6	MG	benzodiazepine		INTRAVENOUS
108	LORAZEPAM 2 MG/ML INJECTION SYRINGE	6	MG	benzodiazepine		INTRAVENOUS
108	LORAZEPAM 2 MG/ML INJECTION SYRINGE	6	MG	benzodiazepine		INTRAVENOUS
108	LORAZEPAM 2 MG/ML INJECTION SYRINGE	8	MG	benzodiazepine		INTRAVENOUS
108	LORAZEPAM 2 MG/ML INJECTION SYRINGE	8	MG	benzodiazepine		INTRAVENOUS
108	LORAZEPAM 2 MG/ML INJECTION SYRINGE	8	MG	benzodiazepine		INTRAVENOUS
108	LORAZEPAM 2 MG/ML INJECTION SYRINGE	8	MG	benzodiazepine		INTRAVENOUS
108	LORAZEPAM 2 MG/ML INJECTION SYRINGE	8	MG	benzodiazepine		INTRAVENOUS
108	LORAZEPAM 2 MG/ML INJECTION SYRINGE	10	MG	benzodiazepine		INTRAVENOUS
108	LORAZEPAM 2 MG/ML INJECTION SYRINGE	10	MG	benzodiazepine		INTRAVENOUS
108	LORAZEPAM 2 MG/ML INJECTION SYRINGE	10	MG	benzodiazepine		INTRAVENOUS
108	LORAZEPAM 2 MG/ML INJECTION SYRINGE	10	MG	benzodiazepine		INTRAVENOUS
108	LORAZEPAM 2 MG/ML INJECTION SYRINGE	10	MG	benzodiazepine		INTRAVENOUS
108	MIDAZOLAM (PF) 1 MG/ML INJECTION SOLUTION	1	MG	benzodiazepine		INTRAVENOUS
109	LORAZEPAM 1 MG TABLET	1	MG	benzodiazepine		ORAL
109	LORAZEPAM 1 MG TABLET	1	MG	benzodiazepine		ORAL
109	LORAZEPAM 1 MG TABLET	1	MG	benzodiazepine		ORAL
109	LORAZEPAM 1 MG TABLET	1	MG	benzodiazepine		ORAL
109	LORAZEPAM 1 MG TABLET	1	MG	benzodiazepine		ORAL
109	LORAZEPAM 1 MG TABLET	1	MG	benzodiazepine		ORAL
109	LORAZEPAM 1 MG TABLET	1	MG	benzodiazepine		ORAL
109	LORAZEPAM 1 MG TABLET	1	MG	benzodiazepine		ORAL
109	LORAZEPAM 1 MG TABLET	1	MG	benzodiazepine		ORAL
109	LORAZEPAM 1 MG TABLET	1	MG	benzodiazepine		ORAL
109	LORAZEPAM 1 MG TABLET	1	MG	benzodiazepine		ORAL
109	LORAZEPAM 1 MG TABLET	1	MG	benzodiazepine		ORAL
109	LORAZEPAM 2 MG/ML INJECTION SYRINGE	2	MG	benzodiazepine		INTRAVENOUS
109	LORAZEPAM 2 MG/ML INJECTION SYRINGE	2	MG	benzodiazepine		INTRAVENOUS
109	LORAZEPAM 2 MG/ML INJECTION SYRINGE	2	MG	benzodiazepine		INTRAVENOUS
109	LORAZEPAM 2 MG/ML INJECTION SYRINGE	2	MG	benzodiazepine		INTRAVENOUS
109	LORAZEPAM 2 MG/ML INJECTION SYRINGE	2	MG	benzodiazepine		INTRAVENOUS
109	LORAZEPAM 2 MG/ML INJECTION SYRINGE	2	MG	benzodiazepine		INTRAVENOUS
109	LORAZEPAM 2 MG/ML INJECTION SYRINGE	2	MG	benzodiazepine		INTRAVENOUS
109	LORAZEPAM 2 MG/ML INJECTION SYRINGE	2	MG	benzodiazepine		INTRAVENOUS
109	LORAZEPAM 2 MG/ML INJECTION SYRINGE	4	MG	benzodiazepine		INTRAVENOUS
109	MIDAZOLAM (PF) 1 MG/ML INJECTION SOLUTION	1	MG	benzodiazepine		INTRAVENOUS
109	MIDAZOLAM (PF) 1 MG/ML INJECTION SOLUTION	2	MG	benzodiazepine		INTRAVENOUS
109	MIDAZOLAM (PF) 1 MG/ML INJECTION SOLUTION	2	MG	benzodiazepine		INTRAVENOUS
109	ZOLPIDEM 5 MG TABLET	10	MG	hypnotic sleep aid		ORAL
109	ZOLPIDEM 5 MG TABLET	10	MG	hypnotic sleep aid		ORAL
109	ZOLPIDEM 5 MG TABLET	10	MG	hypnotic sleep aid		ORAL
109	ZOLPIDEM 5 MG TABLET	10	MG	hypnotic sleep aid		ORAL
109	ZOLPIDEM 5 MG TABLET	10	MG	hypnotic sleep aid		ORAL
111	CHLORDIAZEPOXIDE 25 MG CAPSULE	25	MG	benzodiazepine		ORAL
111	CHLORDIAZEPOXIDE 25 MG CAPSULE	25	MG	benzodiazepine		ORAL
111	CHLORDIAZEPOXIDE 25 MG CAPSULE	50	MG	benzodiazepine		ORAL
111	CHLORDIAZEPOXIDE 25 MG CAPSULE	50	MG	benzodiazepine		ORAL
111	CHLORDIAZEPOXIDE 25 MG CAPSULE	50	MG	benzodiazepine		ORAL
111	CHLORDIAZEPOXIDE 25 MG CAPSULE	25	MG	benzodiazepine		ORAL
111	CHLORDIAZEPOXIDE 25 MG CAPSULE	50	MG	benzodiazepine		ORAL
111	CHLORDIAZEPOXIDE 25 MG CAPSULE	50	MG	benzodiazepine		ORAL
111	CHLORDIAZEPOXIDE 25 MG CAPSULE	50	MG	benzodiazepine		ORAL
111	CHLORDIAZEPOXIDE 25 MG CAPSULE	50	MG	benzodiazepine		ORAL
111	LORAZEPAM 1 MG TABLET	1	MG	benzodiazepine		ORAL
111	LORAZEPAM 2 MG/ML INJECTION SYRINGE	2	MG	benzodiazepine		INTRAVENOUS
111	LORAZEPAM 2 MG/ML INJECTION SYRINGE	2	MG	benzodiazepine		INTRAVENOUS
111	LORAZEPAM 2 MG/ML INJECTION SYRINGE	2	MG	benzodiazepine		INTRAVENOUS
111	LORAZEPAM 2 MG/ML INJECTION SYRINGE	2	MG	benzodiazepine		INTRAVENOUS
111	LORAZEPAM 2 MG/ML INJECTION SYRINGE	4	MG	benzodiazepine		INTRAVENOUS
111	LORAZEPAM 2 MG/ML INJECTION SYRINGE	4	MG	benzodiazepine		INTRAVENOUS
111	LORAZEPAM 2 MG/ML INJECTION SYRINGE	4	MG	benzodiazepine		INTRAVENOUS
112	MIDAZOLAM (PF) 1 MG/ML INJECTION SOLUTION	2	MG	benzodiazepine		INTRAVENOUS
117	CLONAZEPAM 0.5 MG TABLET	0.5	MG	benzodiazepine		ORAL
117	CLONAZEPAM 0.5 MG TABLET	0.25	MG	benzodiazepine		ORAL
117	CLONAZEPAM 0.5 MG TABLET	0.25	MG	benzodiazepine		ORAL
117	CLONAZEPAM 0.5 MG TABLET	0.25	MG	benzodiazepine		ORAL
117	CLONAZEPAM 0.5 MG TABLET	0.25	MG	benzodiazepine		ORAL
117	LORAZEPAM 2 MG/ML INJECTION SYRINGE	0.5	MG	benzodiazepine		INTRAVENOUS
118	LORAZEPAM 0.5 MG TABLET	0.5	MG	benzodiazepine		ORAL
119	MIDAZOLAM (PF) 1 MG/ML INJECTION SOLUTION	1	MG	benzodiazepine		INTRAVENOUS
120	MIDAZOLAM (PF) 1 MG/ML INJECTION SOLUTION	1	MG	benzodiazepine		INTRAVENOUS
120	MIDAZOLAM (PF) 1 MG/ML INJECTION SOLUTION	1	MG	benzodiazepine		INTRAVENOUS
120	MIDAZOLAM (PF) 1 MG/ML INJECTION SOLUTION	1	MG	benzodiazepine		INTRAVENOUS
120	MIDAZOLAM (PF) 1 MG/ML INJECTION SOLUTION	1	MG	benzodiazepine		INTRAVENOUS
130	LORAZEPAM 2 MG TABLET	2	MG	benzodiazepine		ORAL
130	LORAZEPAM 2 MG/ML INJECTION SYRINGE	1	MG	benzodiazepine		INTRAVENOUS
132	LORAZEPAM 0.5 MG TABLET	0.5	MG	benzodiazepine		ORAL
137	MIDAZOLAM 1 MG/ML (COMBINED) INJECTION SOLUTION WRAPPER	0.5	MG	benzodiazepine		INTRAVENOUS
137	MIDAZOLAM 1 MG/ML (COMBINED) INJECTION SOLUTION WRAPPER	0.5	MG	benzodiazepine		INTRAVENOUS
137	MIDAZOLAM 1 MG/ML (COMBINED) INJECTION SOLUTION WRAPPER	1	MG	benzodiazepine		INTRAVENOUS
138	LORAZEPAM 1 MG TABLET	0.5	MG	benzodiazepine		ORAL
139	MIDAZOLAM (PF) 1 MG/ML INJECTION SOLUTION	2	MG	benzodiazepine
140	MIDAZOLAM (PF) 1 MG/ML INJECTION SOLUTION	1	MG	benzodiazepine		INTRAVENOUS
140	MIDAZOLAM (PF) 1 MG/ML INJECTION SOLUTION	1	MG	benzodiazepine		INTRAVENOUS
140	MIDAZOLAM (PF) 1 MG/ML INJECTION SOLUTION	1	MG	benzodiazepine		INTRAVENOUS
140	MIDAZOLAM (PF) 1 MG/ML INJECTION SOLUTION	1	MG	benzodiazepine		INTRAVENOUS
140	MIDAZOLAM (PF) 1 MG/ML INJECTION SOLUTION	1	MG	benzodiazepine		INTRAVENOUS
143	LORAZEPAM 2 MG/ML INJECTION SYRINGE	2	MG	benzodiazepine		INTRAVENOUS
143	LORAZEPAM 2 MG/ML INJECTION SYRINGE	2	MG	benzodiazepine		INTRAVENOUS
143	LORAZEPAM 2 MG/ML INJECTION SYRINGE	2	MG	benzodiazepine		INTRAVENOUS
143	LORAZEPAM 2 MG/ML INJECTION SYRINGE	2	MG	benzodiazepine		INTRAVENOUS
143	LORAZEPAM 2 MG/ML INJECTION SYRINGE	2	MG	benzodiazepine		INTRAVENOUS
143	LORAZEPAM 2 MG/ML INJECTION SYRINGE	2	MG	benzodiazepine		INTRAVENOUS
143	LORAZEPAM 2 MG/ML INJECTION SYRINGE	2	MG	benzodiazepine		INTRAVENOUS
143	LORAZEPAM 2 MG/ML INJECTION SYRINGE	2	MG	benzodiazepine		INTRAVENOUS
143	LORAZEPAM 2 MG/ML INJECTION SYRINGE	2	MG	benzodiazepine		INTRAVENOUS
143	LORAZEPAM 2 MG/ML INJECTION SYRINGE	2	MG	benzodiazepine		INTRAVENOUS
143	LORAZEPAM 2 MG/ML INJECTION SYRINGE	2	MG	benzodiazepine		INTRAVENOUS
143	LORAZEPAM 2 MG/ML INJECTION SYRINGE	2	MG	benzodiazepine		INTRAVENOUS
143	LORAZEPAM 2 MG/ML INJECTION SYRINGE	2	MG	benzodiazepine		INTRAVENOUS
143	LORAZEPAM 2 MG/ML INJECTION SYRINGE	2	MG	benzodiazepine		INTRAVENOUS
143	LORAZEPAM 2 MG/ML INJECTION SYRINGE	2	MG	benzodiazepine		INTRAVENOUS
143	LORAZEPAM 2 MG/ML INJECTION SYRINGE	2	MG	benzodiazepine		INTRAVENOUS
143	LORAZEPAM 2 MG/ML INJECTION SYRINGE	2	MG	benzodiazepine		INTRAVENOUS
143	LORAZEPAM 2 MG/ML INJECTION SYRINGE	2	MG	benzodiazepine		INTRAVENOUS
143	LORAZEPAM 2 MG/ML INJECTION SYRINGE	2	MG	benzodiazepine		INTRAVENOUS
143	LORAZEPAM 2 MG/ML INJECTION SYRINGE	2	MG	benzodiazepine		INTRAVENOUS
143	LORAZEPAM 2 MG/ML INJECTION SYRINGE	4	MG	benzodiazepine		INTRAVENOUS
143	LORAZEPAM 2 MG/ML INJECTION SYRINGE	4	MG	benzodiazepine		INTRAVENOUS
143	LORAZEPAM 2 MG/ML INJECTION SYRINGE	4	MG	benzodiazepine		INTRAVENOUS
143	LORAZEPAM 2 MG/ML INJECTION SYRINGE	4	MG	benzodiazepine		INTRAVENOUS
145	LORAZEPAM 2 MG/ML INJECTION SYRINGE	1	MG	benzodiazepine		INTRAVENOUS
151	MIDAZOLAM (PF) 1 MG/ML INJECTION SOLUTION	0.5	MG	benzodiazepine		INTRAVENOUS
151	MIDAZOLAM (PF) 1 MG/ML INJECTION SOLUTION	1.5	MG	benzodiazepine		INTRAVENOUS
151	MIDAZOLAM (PF) 1 MG/ML INJECTION SOLUTION	2	MG	benzodiazepine		INTRAVENOUS
151	MIDAZOLAM 1 MG/ML (COMBINED) INJECTION SOLUTION WRAPPER	2	MG	benzodiazepine		INTRAVENOUS
155	MIDAZOLAM (PF) 1 MG/ML INJECTION SOLUTION	1	MG	benzodiazepine		INTRAVENOUS
155	MIDAZOLAM (PF) 1 MG/ML INJECTION SOLUTION	1	MG	benzodiazepine		INTRAVENOUS
155	MIDAZOLAM (PF) 1 MG/ML INJECTION SOLUTION	1	MG	benzodiazepine		INTRAVENOUS
155	MIDAZOLAM (PF) 1 MG/ML INJECTION SOLUTION	1	MG	benzodiazepine		INTRAVENOUS
155	MIDAZOLAM (PF) 1 MG/ML INJECTION SOLUTION	2	MG	benzodiazepine		INTRAVENOUS
155	MIDAZOLAM (PF) 1 MG/ML INJECTION SOLUTION	2	MG	benzodiazepine		INTRAVENOUS
155	MIDAZOLAM (PF) 1 MG/ML INJECTION SOLUTION	2	MG	benzodiazepine		INTRAVENOUS
161	LORAZEPAM 0.5 MG TABLET	0.5	MG	benzodiazepine		ORAL
161	LORAZEPAM 0.5 MG TABLET	0.5	MG	benzodiazepine		ORAL
161	LORAZEPAM 0.5 MG TABLET	0.5	MG	benzodiazepine		ORAL
161	MIDAZOLAM 1 MG/ML (COMBINED) INJECTION SOLUTION WRAPPER	1	MG	benzodiazepine		INTRAVENOUS
162	LORAZEPAM 1 MG TABLET	1	MG	benzodiazepine		ORAL
165	ZOLPIDEM 5 MG TABLET	5	MG	hypnotic sleep aid		ORAL
165	ZOLPIDEM 5 MG TABLET	5	MG	hypnotic sleep aid		ORAL
165	ZOLPIDEM 5 MG TABLET	5	MG	hypnotic sleep aid		ORAL
165	ZOLPIDEM 5 MG TABLET	5	MG	hypnotic sleep aid		ORAL
165	ZOLPIDEM 5 MG TABLET	5	MG	hypnotic sleep aid		ORAL
167	MIDAZOLAM (PF) 1 MG/ML INJECTION SOLUTION	1	MG	benzodiazepine		INTRAVENOUS
167	MIDAZOLAM (PF) 1 MG/ML INJECTION SOLUTION	1	MG	benzodiazepine		INTRAVENOUS
170	LORAZEPAM 0.5 MG TABLET	0.5	MG	benzodiazepine		ORAL
170	MIDAZOLAM (PF) 1 MG/ML INJECTION SOLUTION	1	MG	benzodiazepine		INTRAVENOUS
170	MIDAZOLAM (PF) 1 MG/ML INJECTION SOLUTION	1	MG	benzodiazepine		INTRAVENOUS
170	MIDAZOLAM (PF) 1 MG/ML INJECTION SOLUTION	1	MG	benzodiazepine		INTRAVENOUS
172	LORAZEPAM 2 MG/ML INJECTION SYRINGE	2	MG	benzodiazepine		INTRAVENOUS
172	LORAZEPAM 2 MG/ML INJECTION SYRINGE	2	MG	benzodiazepine		INTRAVENOUS
173	MIDAZOLAM (PF) 1 MG/ML INJECTION SOLUTION	1	MG	benzodiazepine		INTRAVENOUS
173	MIDAZOLAM (PF) 1 MG/ML INJECTION SOLUTION	1	MG	benzodiazepine		INTRAVENOUS
173	MIDAZOLAM (PF) 1 MG/ML INJECTION SOLUTION	1	MG	benzodiazepine		INTRAVENOUS
173	MIDAZOLAM (PF) 1 MG/ML INJECTION SOLUTION	1	MG	benzodiazepine		INTRAVENOUS
173	MIDAZOLAM (PF) 1 MG/ML INJECTION SOLUTION	1	MG	benzodiazepine		INTRAVENOUS
173	MIDAZOLAM (PF) 1 MG/ML INJECTION SOLUTION	2	MG	benzodiazepine		INTRAVENOUS
176	MIDAZOLAM (PF) 1 MG/ML INJECTION SOLUTION	0.5	MG	benzodiazepine		INTRAVENOUS
176	MIDAZOLAM (PF) 1 MG/ML INJECTION SOLUTION	0.5	MG	benzodiazepine		INTRAVENOUS
176	MIDAZOLAM (PF) 1 MG/ML INJECTION SOLUTION	0.5	MG	benzodiazepine		INTRAVENOUS
176	MIDAZOLAM (PF) 1 MG/ML INJECTION SOLUTION	0.5	MG	benzodiazepine		INTRAVENOUS
176	MIDAZOLAM (PF) 1 MG/ML INJECTION SOLUTION	0.5	MG	benzodiazepine		INTRAVENOUS
176	MIDAZOLAM (PF) 1 MG/ML INJECTION SOLUTION	0.5	MG	benzodiazepine		INTRAVENOUS
176	MIDAZOLAM (PF) 1 MG/ML INJECTION SOLUTION	0.5	MG	benzodiazepine		INTRAVENOUS
176	MIDAZOLAM (PF) 1 MG/ML INJECTION SOLUTION	1	MG	benzodiazepine		INTRAVENOUS
176	MIDAZOLAM (PF) 1 MG/ML INJECTION SOLUTION	1	MG	benzodiazepine		INTRAVENOUS
176	MIDAZOLAM (PF) 1 MG/ML INJECTION SOLUTION	1	MG	benzodiazepine		INTRAVENOUS
176	MIDAZOLAM (PF) 1 MG/ML INJECTION SOLUTION	1	MG	benzodiazepine		INTRAVENOUS
177	MIDAZOLAM (PF) 1 MG/ML INJECTION SOLUTION	2	MG	benzodiazepine		INTRAVENOUS
177	MIDAZOLAM (PF) 1 MG/ML INJECTION SOLUTION	2	MG	benzodiazepine		INTRAVENOUS
178	MIDAZOLAM (PF) 1 MG/ML INJECTION SOLUTION	0.5	MG	benzodiazepine		INTRAVENOUS
178	MIDAZOLAM (PF) 1 MG/ML INJECTION SOLUTION	0.5	MG	benzodiazepine		INTRAVENOUS
182	MIDAZOLAM (PF) 1 MG/ML INJECTION SOLUTION	1	MG	benzodiazepine		INTRAVENOUS
182	MIDAZOLAM (PF) 1 MG/ML INJECTION SOLUTION	1	MG	benzodiazepine		INTRAVENOUS
182	MIDAZOLAM (PF) 1 MG/ML INJECTION SOLUTION	1	MG	benzodiazepine		INTRAVENOUS
182	MIDAZOLAM (PF) 1 MG/ML INJECTION SOLUTION	1	MG	benzodiazepine		INTRAVENOUS
182	MIDAZOLAM (PF) 1 MG/ML INJECTION SOLUTION	1	MG	benzodiazepine		INTRAVENOUS
182	MIDAZOLAM (PF) 1 MG/ML INJECTION SOLUTION	2	MG	benzodiazepine		INTRAVENOUS
187	LORAZEPAM 1 MG TABLET	1	MG	benzodiazepine		ORAL
187	LORAZEPAM 1 MG TABLET	1	MG	benzodiazepine		ORAL
187	LORAZEPAM 1 MG TABLET	1	MG	benzodiazepine		ORAL
187	LORAZEPAM 2 MG TABLET	2	MG	benzodiazepine		ORAL
188	MIDAZOLAM (PF) 1 MG/ML INJECTION SOLUTION	1	MG	benzodiazepine		INTRAVENOUS
188	MIDAZOLAM (PF) 1 MG/ML INJECTION SOLUTION	1	MG	benzodiazepine		INTRAVENOUS
194	CHLORDIAZEPOXIDE 25 MG CAPSULE	50	MG	benzodiazepine		ORAL
194	CHLORDIAZEPOXIDE 25 MG CAPSULE	75	MG	benzodiazepine		ORAL
194	CHLORDIAZEPOXIDE 25 MG CAPSULE	50	MG	benzodiazepine		ORAL
194	CHLORDIAZEPOXIDE 25 MG CAPSULE	50	MG	benzodiazepine		ORAL
194	CHLORDIAZEPOXIDE 25 MG CAPSULE	50	MG	benzodiazepine		ORAL
194	LORAZEPAM 2 MG/ML INJECTION SYRINGE	1	MG	benzodiazepine		INTRAVENOUS
194	LORAZEPAM 2 MG/ML INJECTION SYRINGE	1	MG	benzodiazepine		INTRAVENOUS
194	LORAZEPAM 2 MG/ML INJECTION SYRINGE	1	MG	benzodiazepine		INTRAVENOUS
197	MIDAZOLAM (PF) 1 MG/ML INJECTION SOLUTION	1	MG	benzodiazepine		INTRAVENOUS
197	MIDAZOLAM (PF) 1 MG/ML INJECTION SOLUTION	2	MG	benzodiazepine		INTRAVENOUS
197	MIDAZOLAM (PF) 1 MG/ML INJECTION SOLUTION	2	MG	benzodiazepine		INTRAVENOUS
198	LORAZEPAM 2 MG/ML INJECTION SYRINGE	0.5	MG	benzodiazepine		INTRAVENOUS
198	LORAZEPAM 2 MG/ML INJECTION SYRINGE	0.5	MG	benzodiazepine		INTRAVENOUS
[truncated: 122 more rows]

[truncated: 3 more sheets: Labs, BMI, Procedures]
